# Supplementary material for: Dynamic properties of enhancer and promoter during DNA damage in hepatocellular carcinoma
Source: iScience. 2025 May 2;28(6):112565. doi: 10.1016/j.isci.2025.112565 (PMC12178793; doi:10.1016/j.isci.2025.112565)
Supplement: Table S1. The expression of enhancers and promoters at 0h, 8h, 16h based on RNA-seq, related to Figure 1 [file mmc2.xlsx]

## Sheet: The Expression of Enhancers
Enhancer-id	Chr	Start	End	Enhancer type	Expression in 0h (RPM)	Expression in 8h (RPM)	Expression in 16h (RPM)	0h expressed enhancers	0h non-expressed enhancers	"Consistently expressed" enhancers	"Consistently non-expressed" enhancers
EH38E2776816	chr1	1017509	1017810	Distal enhancer	0	0	0.00845392		yes
EH38E2776817	chr1	1017841	1018136	Distal enhancer	0.0041668	0.00586298	0.0126839	yes		yes
EH38E2776888	chr1	1058319	1058580	Proximal enhancer	0.107426	0.0266288	0.0244315	yes		yes
EH38E2777002	chr1	1124778	1125071	Distal enhancer	0.0184171	0.0554926	0.0371617	yes		yes
EH38E2777003	chr1	1125230	1125579	Distal enhancer	0.0630277	0.0712399	0.0826855	yes		yes
EH38E2777011	chr1	1128513	1128857	Distal enhancer	0.0866699	0.0777469	0.0680787	yes		yes
EH38E1310507	chr1	1130175	1130480	Distal enhancer	0.0134004	0.0469088	0.0125244	yes		yes
EH38E1310547	chr1	1158136	1158445	Distal enhancer	0.0420476	0.0360947	0.00221938	yes		yes
EH38E2777057	chr1	1158453	1158642	Distal enhancer	0.0478025	0.0905031	0.0253359	yes		yes
EH38E2777210	chr1	1238102	1238445	Distal enhancer	0.549201	0.326614	0.247274	yes		yes
EH38E2777213	chr1	1239503	1239662	Distal enhancer	0.302045	0.319738	0.0973481	yes		yes
EH38E2777458	chr1	1376391	1376608	Proximal enhancer	0.013255	0.0254936	0.017853	yes		yes
EH38E2777883	chr1	1748630	1748964	Distal enhancer	0.0217135	0.0144309	0.000612375	yes		yes
EH38E2778057	chr1	1909056	1909402	Distal enhancer	0.000781576	0.00874788	0.0286528	yes		yes
EH38E2778082	chr1	1920616	1920849	Proximal enhancer	0.00611967	0.0280822	0.00857172	yes		yes
EH38E2778240	chr1	2046492	2046831	Distal enhancer	0.0748764	0.0348137	0.0134687	yes		yes
EH38E2778242	chr1	2047224	2047567	Distal enhancer	0.0410154	0.034315	0.0412504	yes		yes
EH38E2778243	chr1	2047616	2047837	Distal enhancer	0.00372655	0.000978271	0.00185098	yes		yes
EH38E1312100	chr1	2575801	2576113	Distal enhancer	0.00488531	0	0.00215947	yes
EH38E2779155	chr1	2576172	2576408	Distal enhancer	0.0052085	0	0.0127961	yes
EH38E2779162	chr1	2578306	2578648	Distal enhancer	0	0.0036442	0.0103076		yes
EH38E2780128	chr1	3441471	3441816	Distal enhancer	0.00178146	0	0.00638186	yes
EH38E2780137	chr1	3453143	3453442	Proximal enhancer	0.193631	0.121752	0.144899	yes		yes
EH38E2780980	chr1	4265721	4265886	Distal enhancer	0	0	0		yes		yes
EH38E1313286	chr1	4265895	4266242	Distal enhancer	0	0	0		yes		yes
EH38E2780981	chr1	4267457	4267806	Distal enhancer	0.000105662	0	0.00213738	yes
EH38E2780982	chr1	4267891	4268149	Distal enhancer	0.0144122	0.0073446	0.0276069	yes		yes
EH38E2780984	chr1	4271097	4271413	Distal enhancer	0.0158708	0.0219337	0.0458981	yes		yes
EH38E2780985	chr1	4273823	4274063	Distal enhancer	0.0408967	0.0212488	0.0186235	yes		yes
EH38E1315789	chr1	8137819	8138164	Distal enhancer	0.0037767	0.000774111	0.00261551	yes		yes
EH38E2783490	chr1	8141559	8141812	Distal enhancer	0.00784652	0.00731383	0.00475548	yes		yes
EH38E2783502	chr1	8154670	8155017	Distal enhancer	0.0357426	0.0272675	0.0493563	yes		yes
EH38E2783504	chr1	8155551	8155806	Distal enhancer	0	0	0		yes		yes
EH38E1315813	chr1	8162187	8162536	Distal enhancer	0	0	0.00663622		yes
EH38E1315817	chr1	8165687	8165955	Distal enhancer	0	0	0		yes		yes
EH38E2783516	chr1	8169765	8170111	Distal enhancer	0.0180473	0	0.00121705	yes
EH38E2783517	chr1	8170119	8170453	Distal enhancer	0.00057044	0	0	yes
EH38E1315827	chr1	8170479	8170679	Distal enhancer	0	0	0.000872274		yes
EH38E2783525	chr1	8182174	8182373	Distal enhancer	0.0137128	0	0.00139056	yes
EH38E2783526	chr1	8182374	8182723	Distal enhancer	0.0539231	0.00273299	0.0112385	yes		yes
EH38E1315848	chr1	8197731	8198080	Distal enhancer	0.00614603	0	0.00205119	yes
EH38E2783578	chr1	8230060	8230311	Distal enhancer	0	0	0		yes		yes
EH38E1315894	chr1	8238180	8238516	Distal enhancer	0.00128042	0	0.00859382	yes
EH38E2783587	chr1	8238996	8239333	Distal enhancer	0.00545301	0.00501907	0.0124776	yes		yes
EH38E1315897	chr1	8239335	8239653	Distal enhancer	0.0134904	0.0138373	0.0171579	yes		yes
EH38E2783588	chr1	8239685	8240033	Distal enhancer	0.0137226	0.0257091	0.037235	yes		yes
EH38E2783589	chr1	8240137	8240383	Distal enhancer	0.0301056	0.0436583	0.0929496	yes		yes
EH38E2783591	chr1	8241559	8241902	Distal enhancer	0.0611378	0.0198364	0.0286052	yes		yes
EH38E2783605	chr1	8258608	8258911	Distal enhancer	0	0	0.00142947		yes
EH38E2783606	chr1	8259132	8259478	Distal enhancer	0	0	0		yes		yes
EH38E2783607	chr1	8259540	8259887	Distal enhancer	0.006394	0	0.00670914	yes
EH38E2783608	chr1	8260815	8261065	Distal enhancer	0.00442515	0	0	yes
EH38E2783609	chr1	8263236	8263539	Distal enhancer	0.00462474	0.0151099	0.00772311	yes		yes
EH38E2783638	chr1	8312269	8312605	Distal enhancer	0	0	0		yes		yes
EH38E2784055	chr1	8857133	8857467	Distal enhancer	0.0166164	0.0556486	0.0532046	yes		yes
EH38E1316542	chr1	8858132	8858463	Distal enhancer	0.0211305	0.077573	0.0434728	yes		yes
EH38E2784057	chr1	8858473	8858647	Distal enhancer	0.0124334	0.058179	0.065239	yes		yes
EH38E2784098	chr1	8889153	8889429	Distal enhancer	0	0.00728031	0.0108762		yes
EH38E2784393	chr1	9233057	9233226	Proximal enhancer	0	0	0		yes		yes
EH38E1316899	chr1	9233326	9233675	Proximal enhancer	0.00792469	0.000455499	0.0133586	yes		yes
EH38E2784723	chr1	9532744	9533090	Distal enhancer	0	0.00470474	0		yes
EH38E2784727	chr1	9537888	9538232	Proximal enhancer	0.0197245	0.0112018	0.00723981	yes		yes
EH38E2785158	chr1	9912699	9912900	Distal enhancer	0.00458659	0	0	yes
EH38E2785159	chr1	9913988	9914293	Distal enhancer	0.0192441	0.0122171	0	yes
EH38E2785160	chr1	9914336	9914678	Distal enhancer	0	0.00237988	0		yes
EH38E2785398	chr1	10388506	10388673	Proximal enhancer	0.0262034	0.0228839	0.0161019	yes		yes
EH38E1318740	chr1	11267671	11268017	Distal enhancer	0	0	0		yes		yes
EH38E1318741	chr1	11268583	11268852	Distal enhancer	0	0	0		yes		yes
EH38E2786709	chr1	11927921	11928267	Proximal enhancer	0.00879274	0.00749818	0.00549408	yes		yes
EH38E2786710	chr1	11928429	11928642	Distal enhancer	0.00265462	0	0.00601568	yes
EH38E1319237	chr1	11929852	11930200	Distal enhancer	0.00441525	0.00540859	0.024201	yes		yes
EH38E2786793	chr1	12034320	12034668	Distal enhancer	0	0.00760127	0		yes
EH38E1321871	chr1	15795137	15795476	Distal enhancer	0.0561483	0.0826638	0.0445054	yes		yes
EH38E2788910	chr1	15796500	15796740	Distal enhancer	0.0758011	0.10227	0.111791	yes		yes
EH38E2788911	chr1	15796762	15797110	Distal enhancer	0.686767	0.87199	1.43706	yes		yes
EH38E2788913	chr1	15799032	15799380	Distal enhancer	0.0112324	0.0528069	0.0276583	yes		yes
EH38E2788914	chr1	15799480	15799829	Distal enhancer	0.0251477	0.0209347	0.0640868	yes		yes
EH38E2788915	chr1	15799942	15800149	Distal enhancer	0.465554	0.591548	0.95196	yes		yes
EH38E2788916	chr1	15800297	15800639	Distal enhancer	0.00303708	0.0007809	0.00274399	yes		yes
EH38E2788917	chr1	15800802	15801098	Distal enhancer	0.00826394	0.00635875	0.0130475	yes		yes
EH38E2788940	chr1	15831963	15832263	Distal enhancer	0.0325535	0.0281481	0.031081	yes		yes
EH38E1322239	chr1	16164262	16164609	Distal enhancer	0.0554737	0.034341	0.0256403	yes		yes
EH38E1322241	chr1	16165080	16165342	Distal enhancer	0.081822	0.0200471	0.0397219	yes		yes
EH38E2789346	chr1	16178512	16178834	Distal enhancer	0	0	0.00814547		yes
EH38E2789347	chr1	16178850	16179030	Distal enhancer	0.0163894	0	0.0100262	yes
EH38E2789348	chr1	16179191	16179516	Distal enhancer	0.000510594	0	0	yes
EH38E2789352	chr1	16181883	16182229	Distal enhancer	0	0.00430043	0		yes
EH38E1322273	chr1	16182444	16182659	Distal enhancer	0.0484822	0.000266181	0.000251819	yes		yes
EH38E2791239	chr1	19007129	19007297	Distal enhancer	0	0.00177894	0.00168296		yes
EH38E2791240	chr1	19007525	19007864	Distal enhancer	0	0	0		yes		yes
EH38E2791244	chr1	19009894	19010241	Distal enhancer	0	0	0		yes		yes
EH38E1324225	chr1	19010889	19011058	Distal enhancer	0	0	0		yes		yes
EH38E2791246	chr1	19011082	19011427	Distal enhancer	0.0133609	0	0	yes
EH38E2791249	chr1	19012371	19012564	Distal enhancer	0	0	0		yes		yes
EH38E1324252	chr1	19045403	19045752	Distal enhancer	0	0.00459142	0		yes
EH38E2791273	chr1	19045901	19046250	Distal enhancer	0	0.00364399	0.00515384		yes
EH38E2791274	chr1	19046485	19046827	Distal enhancer	0.00614603	0.00264019	0.00446779	yes		yes
EH38E2791923	chr1	19925317	19925665	Proximal enhancer	0	0	0		yes		yes
EH38E2791926	chr1	19926607	19926953	Distal enhancer	0	5.51338e-05	0.0102927		yes
EH38E2791927	chr1	19927068	19927412	Distal enhancer	0	0.0052127	0.00643538		yes
EH38E2791928	chr1	19927447	19927652	Distal enhancer	0	0	0.012002		yes
EH38E2791931	chr1	19936386	19936722	Distal enhancer	0	0	0.000393884		yes
EH38E2791933	chr1	19945948	19946236	Distal enhancer	0	0	0		yes		yes
EH38E2791934	chr1	19946360	19946693	Distal enhancer	0	0	0		yes		yes
EH38E1325072	chr1	19981550	19981898	Proximal enhancer	0	0	0		yes		yes
EH38E2791945	chr1	19981935	19982207	Proximal enhancer	0	0	0		yes		yes
EH38E2791948	chr1	19987745	19988087	Distal enhancer	0.00132985	0	0	yes
EH38E1325409	chr1	20474563	20474751	Proximal enhancer	0.026088	0.053745	0.0420458	yes		yes
EH38E2793394	chr1	21973341	21973641	Distal enhancer	0	0.00654952	0.00437141		yes
EH38E2793397	chr1	21974768	21975111	Distal enhancer	0	0	0		yes		yes
EH38E1327594	chr1	23187659	23188006	Distal enhancer	0	0	0		yes		yes
EH38E2794255	chr1	23188499	23188831	Distal enhancer	0	0.0216044	0.00545399		yes
EH38E2794256	chr1	23188898	23189240	Distal enhancer	0	0.00107839	0		yes
EH38E2794275	chr1	23223416	23223728	Distal enhancer	0	0	0		yes		yes
EH38E2794341	chr1	23377027	23377351	Proximal enhancer	0.00570975	0.0285751	0.0227445	yes		yes
EH38E1327911	chr1	23554483	23554738	Distal enhancer	0.0378644	0.0518426	0.0494229	yes		yes
EH38E2794516	chr1	23554809	23555157	Distal enhancer	0.000724101	0.00100498	0.0132933	yes		yes
EH38E2794519	chr1	23556087	23556420	Distal enhancer	0	0	0		yes		yes
EH38E1327917	chr1	23556427	23556608	Distal enhancer	0	0	0		yes		yes
EH38E2794530	chr1	23562150	23562302	Distal enhancer	0	0	0.00997339		yes
EH38E1327932	chr1	23562361	23562706	Distal enhancer	0.000106887	0.00195371	0.000680033	yes		yes
EH38E2794534	chr1	23563952	23564301	Distal enhancer	0	0	0.0103938		yes
EH38E1328275	chr1	23951632	23951980	Distal enhancer	0	0	0		yes		yes
EH38E2794868	chr1	24001716	24001948	Distal enhancer	0	0	0.00254111		yes
EH38E1328328	chr1	24003370	24003711	Distal enhancer	0	0.00600446	0		yes
EH38E1328340	chr1	24018533	24018795	Distal enhancer	0.00457434	0	0.00677339	yes
EH38E1328341	chr1	24018828	24019177	Distal enhancer	0	0	0.00124106		yes
EH38E2794880	chr1	24021441	24021790	Distal enhancer	0.00528313	0	0.00168922	yes
EH38E2794881	chr1	24021912	24022257	Distal enhancer	0.934839	0.265096	0.257715	yes		yes
EH38E2794882	chr1	24022773	24023116	Distal enhancer	0.0663879	0.0855188	0.065278	yes		yes
EH38E1328350	chr1	24023415	24023568	Distal enhancer	0.0458342	0.0584756	0.14992	yes		yes
EH38E1328352	chr1	24028162	24028336	Distal enhancer	0.0153298	0.00321592	0	yes
EH38E1328408	chr1	24117801	24118149	Distal enhancer	0.0175904	0.0145265	0.0172346	yes		yes
EH38E2794947	chr1	24118366	24118712	Distal enhancer	0.00397893	0.02198	0.0085541	yes		yes
EH38E2795394	chr1	24720123	24720472	Distal enhancer	0	0	0		yes		yes
EH38E2795400	chr1	24724329	24724494	Distal enhancer	0.0161659	0	0.0266513	yes
EH38E1328914	chr1	24724702	24725041	Distal enhancer	0	0	0		yes		yes
EH38E2795401	chr1	24725094	24725247	Distal enhancer	0	0	0		yes		yes
EH38E2795402	chr1	24725302	24725639	Distal enhancer	0	0	0.0122277		yes
EH38E1328936	chr1	24742368	24742689	Distal enhancer	0	0	0		yes		yes
EH38E2795817	chr1	25167388	25167726	Distal enhancer	0.0318939	0.042931	0.0257357	yes		yes
EH38E1329344	chr1	25167822	25168053	Distal enhancer	0.0117866	0.0225171	0.00398441	yes		yes
EH38E2795818	chr1	25168189	25168406	Distal enhancer	0.00911994	0	0.0131125	yes
EH38E2795819	chr1	25168497	25168839	Distal enhancer	0.00884167	0.00563363	0.00777466	yes		yes
EH38E2795820	chr1	25168857	25169091	Distal enhancer	0.0136579	0	0.0197438	yes
EH38E1329349	chr1	25174338	25174664	Distal enhancer	0.00659851	0	0	yes
EH38E2795824	chr1	25174992	25175340	Distal enhancer	0.0692312	0.0403087	0.0487132	yes		yes
EH38E1329364	chr1	25197351	25197523	Distal enhancer	0	0	0		yes		yes
EH38E2795839	chr1	25197952	25198301	Distal enhancer	0.00177865	0	0.00782555	yes
EH38E2797029	chr1	26500224	26500516	Distal enhancer	0.0112397	0.00583612	0.0240215	yes		yes
EH38E2797030	chr1	26500539	26500739	Distal enhancer	0.029378	0.019267	0.00968526	yes		yes
EH38E2797031	chr1	26500852	26501201	Distal enhancer	0.0173815	0.0136103	0.000827371	yes		yes
EH38E2797032	chr1	26501210	26501381	Distal enhancer	0.00726023	0.0190763	0	yes
EH38E1330561	chr1	26501489	26501833	Distal enhancer	0.00762896	0.000203332	0	yes
EH38E1330805	chr1	26784034	26784382	Distal enhancer	0.0117269	0	0.0112016	yes
EH38E2797351	chr1	26948206	26948433	Distal enhancer	0.0259379	0.0170594	0.0262888	yes		yes
EH38E2797369	chr1	26970876	26971219	Distal enhancer	0	0	0		yes		yes
EH38E2797374	chr1	26990610	26990953	Distal enhancer	0.0119337	0.0152573	0.0295172	yes		yes
EH38E1330973	chr1	26990962	26991139	Distal enhancer	0.0150005	0.00815501	0.00771504	yes		yes
EH38E2797375	chr1	26991189	26991348	Distal enhancer	0.00858128	0.00879828	0.00783175	yes		yes
EH38E1330975	chr1	26991464	26991811	Distal enhancer	0	0.0138353	0.000624105		yes
EH38E2797395	chr1	27002191	27002381	Distal enhancer	0.0830363	0.0231258	0.0637979	yes		yes
EH38E1331455	chr1	27504473	27504760	Distal enhancer	0.0122278	0.0297111	0.0154689	yes		yes
EH38E2797806	chr1	27504895	27505142	Distal enhancer	0.0362293	0.0721861	0.0578918	yes		yes
EH38E1331457	chr1	27505172	27505500	Distal enhancer	0.00813227	0.0577716	0.0439438	yes		yes
EH38E2797821	chr1	27520705	27521047	Distal enhancer	0.0150596	0.0118065	0.00687758	yes		yes
EH38E2797823	chr1	27522418	27522766	Distal enhancer	0.0281516	0.0621258	0.0544177	yes		yes
EH38E2797824	chr1	27522769	27523104	Distal enhancer	0.0204929	0.0973555	0.0899658	yes		yes
EH38E2797825	chr1	27523203	27523376	Distal enhancer	0.0234828	0.0281182	0.0352248	yes		yes
EH38E2797975	chr1	27606858	27607148	Distal enhancer	0.0072057	0	0	yes
EH38E2797976	chr1	27607230	27607558	Distal enhancer	0	0	0		yes		yes
EH38E2797977	chr1	27607592	27607917	Distal enhancer	0	0	0		yes		yes
EH38E2798412	chr1	28248977	28249325	Distal enhancer	0	0	0		yes		yes
EH38E2798454	chr1	28295991	28296300	Distal enhancer	0	0	0		yes		yes
EH38E1332184	chr1	28296498	28296661	Distal enhancer	0	0	0		yes		yes
EH38E1332185	chr1	28296670	28297018	Distal enhancer	0	0	0		yes		yes
EH38E2798460	chr1	28313825	28313992	Distal enhancer	0	0	0		yes		yes
EH38E2798461	chr1	28314014	28314360	Distal enhancer	0	0	0		yes		yes
EH38E2798487	chr1	28351655	28351975	Distal enhancer	0.0213191	0	0	yes
EH38E2798813	chr1	28885001	28885349	Proximal enhancer	0	0.00546342	0		yes
EH38E1332803	chr1	29186224	29186554	Distal enhancer	0.0368762	0.00736075	0.023844	yes		yes
EH38E2799137	chr1	29472164	29472320	Distal enhancer	0.0113465	0.0372558	0.0259908	yes		yes
EH38E2799756	chr1	30782888	30783221	Distal enhancer	0	0	0		yes		yes
EH38E2799758	chr1	30783587	30783929	Distal enhancer	0	0	0		yes		yes
EH38E2799761	chr1	30786617	30786931	Distal enhancer	0	0	0		yes		yes
EH38E1333651	chr1	30847455	30847804	Distal enhancer	0	0	0		yes		yes
EH38E1333881	chr1	31099739	31100002	Distal enhancer	0	0	0		yes		yes
EH38E2800030	chr1	31101129	31101471	Distal enhancer	0.00510372	0	0	yes
EH38E2800060	chr1	31154673	31155014	Distal enhancer	0.0135898	0	0	yes
EH38E2800061	chr1	31155370	31155716	Distal enhancer	0.0519038	0.0212816	0.0109882	yes		yes
EH38E1334124	chr1	31437292	31437522	Distal enhancer	0.101811	0.0350561	0.00439407	yes		yes
EH38E1334127	chr1	31441102	31441407	Distal enhancer	0.0362717	0.00940262	0.00337272	yes		yes
EH38E2800241	chr1	31441959	31442287	Distal enhancer	0.0140909	0.00176417	0.00159562	yes		yes
EH38E2800242	chr1	31442451	31442785	Distal enhancer	0.0111328	0.00376956	0.0134542	yes		yes
EH38E1334131	chr1	31442796	31443008	Distal enhancer	0.0389055	0.00923819	0.000227007	yes		yes
EH38E2800243	chr1	31444776	31445122	Distal enhancer	0.00877498	0.0112105	0.00215591	yes		yes
EH38E2800244	chr1	31445229	31445466	Distal enhancer	0.00497907	0.0197739	0.0213214	yes		yes
EH38E2800246	chr1	31447348	31447589	Distal enhancer	0.00586552	0	0	yes
EH38E2800249	chr1	31449771	31450105	Distal enhancer	0.00528118	0.00691087	0.00284575	yes		yes
EH38E2800259	chr1	31471507	31471851	Distal enhancer	0.00360901	0	0.00575337	yes
EH38E2800512	chr1	31715052	31715401	Distal enhancer	0	0	0		yes		yes
EH38E2800513	chr1	31715411	31715631	Distal enhancer	0	0.00378635	0		yes
EH38E2800514	chr1	31715637	31715955	Distal enhancer	0.00318898	0.00525897	0	yes
EH38E2801040	chr1	32345526	32345835	Distal enhancer	0.000477362	0.0114005	0.0334269	yes		yes
EH38E1335099	chr1	32448406	32448738	Distal enhancer	0	0	0		yes		yes
EH38E1335100	chr1	32448872	32449123	Distal enhancer	0.00536248	0	0	yes
EH38E1335101	chr1	32449156	32449459	Distal enhancer	0.0153955	0	0	yes
EH38E1335275	chr1	32737414	32737638	Distal enhancer	0	0.00777812	0.00730478		yes
EH38E1335678	chr1	33126996	33127166	Distal enhancer	0	0.0282029	0.0150038		yes
EH38E2801586	chr1	33127237	33127585	Distal enhancer	0.0177493	0.0158969	0.000605025	yes		yes
EH38E2801670	chr1	33244126	33244475	Distal enhancer	0	0	0		yes		yes
EH38E2803103	chr1	36386930	36387164	Proximal enhancer	0.00535808	0.0224459	0.00565577	yes		yes
EH38E2803104	chr1	36387166	36387443	Proximal enhancer	0.102286	0.0746751	0.0298178	yes		yes
EH38E2803121	chr1	36400645	36400927	Distal enhancer	0	0	0		yes		yes
EH38E2803122	chr1	36400961	36401309	Proximal enhancer	0.00600474	0.00679729	0.0109769	yes		yes
EH38E2803190	chr1	36485610	36485958	Distal enhancer	0	0	0		yes		yes
EH38E2803192	chr1	36486662	36486928	Distal enhancer	0	0	0		yes		yes
EH38E2803193	chr1	36486966	36487315	Distal enhancer	0	0.00209529	0		yes
EH38E2803701	chr1	37532616	37532955	Distal enhancer	0	0	0.00149061		yes
EH38E2803702	chr1	37532958	37533182	Distal enhancer	0	0	0.00220217		yes
EH38E2804470	chr1	38969101	38969446	Distal enhancer	0	0	0		yes		yes
EH38E2804471	chr1	38969476	38969676	Distal enhancer	0	0	0		yes		yes
EH38E2804481	chr1	38985441	38985743	Distal enhancer	0.0433275	0.0901595	0.0403569	yes		yes
EH38E2804482	chr1	38985758	38986094	Distal enhancer	0	0.000794845	0.012103		yes
EH38E1339009	chr1	38986718	38987066	Distal enhancer	0	0	0.00591196		yes
EH38E2805752	chr1	40919484	40919828	Distal enhancer	0	0.00920542	0		yes
EH38E2807087	chr1	43008243	43008409	Distal enhancer	0	0	0		yes		yes
EH38E2807088	chr1	43008494	43008843	Distal enhancer	0	0	0		yes		yes
EH38E2807089	chr1	43008876	43009214	Distal enhancer	0	0	0		yes		yes
EH38E1342200	chr1	43031715	43032000	Distal enhancer	0	0	0		yes		yes
EH38E1342201	chr1	43034066	43034310	Distal enhancer	0	0	0		yes		yes
EH38E1342202	chr1	43034350	43034679	Distal enhancer	0	0	0		yes		yes
EH38E2807106	chr1	43035640	43035958	Distal enhancer	0.000386544	0.00447912	0.00926945	yes		yes
EH38E2807107	chr1	43036032	43036375	Distal enhancer	0	0.00715592	0.019871		yes
EH38E1342205	chr1	43036549	43036802	Distal enhancer	0.00485852	0	0.00727589	yes
EH38E2807109	chr1	43039189	43039370	Distal enhancer	0	0	0		yes		yes
EH38E1342209	chr1	43039373	43039714	Distal enhancer	0	0	0		yes		yes
EH38E2807134	chr1	43069426	43069645	Distal enhancer	0	0	0		yes		yes
EH38E2807135	chr1	43069732	43070027	Distal enhancer	0	0	0		yes		yes
EH38E1342343	chr1	43276730	43277028	Distal enhancer	0.000577479	0	0	yes
EH38E2808059	chr1	44401531	44401744	Distal enhancer	0	0	0		yes		yes
EH38E1343293	chr1	44401887	44402236	Distal enhancer	0	0	0		yes		yes
EH38E2808787	chr1	45543760	45544109	Proximal enhancer	0	0	0.00241317		yes
EH38E1344086	chr1	45545579	45545887	Distal enhancer	0	0	0		yes		yes
EH38E2808908	chr1	45752348	45752691	Proximal enhancer	0	0	0		yes		yes
EH38E1344217	chr1	45752774	45753121	Distal enhancer	0	0	0		yes		yes
EH38E1344637	chr1	46339384	46339575	Proximal enhancer	0	0.00582609	0.00393696		yes
EH38E1344638	chr1	46339626	46339781	Proximal enhancer	0	0	0.00694715		yes
EH38E1345097	chr1	47192543	47192701	Proximal enhancer	0.00812989	0	0	yes
EH38E2809640	chr1	47192836	47193162	Proximal enhancer	0.00335581	0	0	yes
EH38E2809641	chr1	47193202	47193354	Distal enhancer	0	0	0		yes		yes
EH38E2810284	chr1	48494121	48494297	Distal enhancer	0	0	0		yes		yes
EH38E2810285	chr1	48494342	48494687	Distal enhancer	0	0	0		yes		yes
EH38E2810820	chr1	50977669	50977873	Distal enhancer	0.108369	0.0957243	0.0731613	yes		yes
EH38E1346670	chr1	50978258	50978471	Distal enhancer	0.0566128	0.0142102	0.00601568	yes		yes
EH38E2810823	chr1	50978727	50979073	Distal enhancer	0.0817458	0.0389979	0.0330862	yes		yes
EH38E2811584	chr1	52703089	52703438	Distal enhancer	0	0.00433635	0		yes
EH38E2811835	chr1	53145969	53146161	Distal enhancer	0	0	0		yes		yes
EH38E2811836	chr1	53146241	53146589	Distal enhancer	0	0	0		yes		yes
EH38E1347995	chr1	53159007	53159253	Distal enhancer	0	0	0		yes		yes
EH38E2811844	chr1	53160949	53161297	Distal enhancer	0	0	0		yes		yes
EH38E2812377	chr1	53982530	53982820	Distal enhancer	0	0	0.00414874		yes
EH38E1349056	chr1	54488014	54488228	Distal enhancer	0	0	0		yes		yes
EH38E2812764	chr1	54488239	54488587	Distal enhancer	0	0	0		yes		yes
EH38E2812766	chr1	54489110	54489313	Distal enhancer	0.00242209	0	0	yes
EH38E2812767	chr1	54489347	54489694	Distal enhancer	0	0	0		yes		yes
EH38E2813877	chr1	56821080	56821372	Proximal enhancer	0	0	0		yes		yes
EH38E2813878	chr1	56821388	56821735	Distal enhancer	0	0	0		yes		yes
EH38E2813887	chr1	56835735	56836074	Distal enhancer	0	0	0		yes		yes
EH38E1350699	chr1	56852583	56852782	Distal enhancer	0	0	0		yes		yes
EH38E2813916	chr1	56919370	56919569	Distal enhancer	0.00432384	0.0171591	0.0334641	yes		yes
EH38E1350737	chr1	56919684	56920033	Distal enhancer	0	0.00542954	0		yes
EH38E2815066	chr1	59936279	59936505	Distal enhancer	0	0	0		yes		yes
EH38E2815067	chr1	59936517	59936861	Distal enhancer	0	0	0		yes		yes
EH38E2815923	chr1	62386417	62386764	Distal enhancer	0	0	0		yes		yes
EH38E2815924	chr1	62386817	62387152	Distal enhancer	0	0	0		yes		yes
EH38E2815939	chr1	62423851	62424168	Distal enhancer	0	0	0		yes		yes
EH38E2815940	chr1	62424457	62424800	Distal enhancer	0	0	0		yes		yes
EH38E2815941	chr1	62425131	62425366	Distal enhancer	0	0	0.00209909		yes
EH38E2816019	chr1	62733994	62734343	Distal enhancer	0.0243728	0.0183293	0.0273894	yes		yes
EH38E1354189	chr1	62869419	62869688	Distal enhancer	0	0	0		yes		yes
EH38E2816132	chr1	63124830	63125150	Distal enhancer	0	0	0		yes		yes
EH38E2816294	chr1	63674473	63674822	Distal enhancer	0	0.00313383	0		yes
EH38E1357005	chr1	67513764	67514022	Distal enhancer	0	0	0		yes		yes
EH38E1357006	chr1	67514145	67514312	Distal enhancer	0	0.0123367	0		yes
EH38E2817867	chr1	67534632	67534977	Distal enhancer	0	0.00475525	0.00892763		yes
EH38E2817868	chr1	67535434	67535739	Distal enhancer	0	0.00658809	0.0417942		yes
EH38E2817945	chr1	67664130	67664460	Distal enhancer	0	0	0		yes		yes
EH38E2817955	chr1	67683360	67683587	Proximal enhancer	0	0	0		yes		yes
EH38E2817973	chr1	67697744	67698093	Distal enhancer	0	0.00872735	0.0511591		yes
EH38E1363342	chr1	84720449	84720762	Distal enhancer	0	0	0		yes		yes
EH38E2822350	chr1	85607231	85607580	Distal enhancer	0	0	0.00827373		yes
EH38E2822351	chr1	85607581	85607755	Distal enhancer	0	0	0.0167333		yes
EH38E2822357	chr1	85611911	85612251	Distal enhancer	0.00363339	0	0.0138361	yes
EH38E2822359	chr1	85612804	85613144	Distal enhancer	0	0.00546105	0.0148269		yes
EH38E2822367	chr1	85628816	85629164	Distal enhancer	0.0138462	0.0108537	0.0507876	yes		yes
EH38E1364035	chr1	85629356	85629696	Distal enhancer	0.0328993	0.0217694	0.0418621	yes		yes
EH38E2822370	chr1	85642185	85642532	Distal enhancer	0	0	0.000520089		yes
EH38E2822655	chr1	86773556	86773904	Distal enhancer	0	0.00365446	0		yes
EH38E1364480	chr1	86774299	86774648	Distal enhancer	0	0	0		yes		yes
EH38E1364481	chr1	86774660	86774840	Distal enhancer	0	0	0		yes		yes
EH38E2822656	chr1	86775493	86775693	Distal enhancer	0	0	0		yes		yes
EH38E1364492	chr1	86780788	86780996	Distal enhancer	0	0	0		yes		yes
EH38E1364493	chr1	86781001	86781156	Distal enhancer	0	0	0		yes		yes
EH38E1364494	chr1	86782611	86782763	Distal enhancer	0	0	0.0160682		yes
EH38E1364497	chr1	86788370	86788550	Distal enhancer	0	0.00989139	0		yes
EH38E1364498	chr1	86788554	86788903	Distal enhancer	0	0.000838117	0		yes
EH38E2822666	chr1	86792873	86793027	Distal enhancer	0.00107755	0.00111485	0	yes
EH38E2822667	chr1	86793043	86793391	Distal enhancer	0.0302357	0.00440362	0.00589469	yes		yes
EH38E2822668	chr1	86793439	86793642	Distal enhancer	0.00133214	0.00347696	0.00726031	yes		yes
EH38E1364510	chr1	86805799	86806148	Distal enhancer	0.0646479	0.0173818	0.0873739	yes		yes
EH38E2822692	chr1	86860073	86860363	Distal enhancer	0	0.00576673	0.00319454		yes
EH38E2822693	chr1	86860494	86860809	Distal enhancer	0	0.0157455	0		yes
EH38E2823404	chr1	88920857	88921201	Distal enhancer	0.064194	0.0228102	0.038245	yes		yes
EH38E1365685	chr1	89045322	89045611	Distal enhancer	0	0	0.0106575		yes
EH38E2823913	chr1	89938297	89938587	Proximal enhancer	0.0127159	0.0241413	0.043707	yes		yes
EH38E1366317	chr1	89942906	89943239	Distal enhancer	0	0.00540399	0.00361302		yes
EH38E1366319	chr1	89943471	89943694	Distal enhancer	0	0	0		yes		yes
EH38E1366328	chr1	89950091	89950279	Distal enhancer	0	0	0		yes		yes
EH38E1366329	chr1	89950296	89950585	Distal enhancer	0	0	0		yes		yes
EH38E2824229	chr1	91026397	91026568	Distal enhancer	0	0	0		yes		yes
EH38E1367534	chr1	92441816	92442164	Distal enhancer	0	0	0		yes		yes
EH38E2824724	chr1	92442168	92442325	Distal enhancer	0	0	0		yes		yes
EH38E2824725	chr1	92442553	92442709	Distal enhancer	0	0	0		yes		yes
EH38E2824766	chr1	92505137	92505483	Distal enhancer	0	0.00396963	0		yes
EH38E1368611	chr1	93979775	93980119	Distal enhancer	0	0.00439937	0.00689006		yes
EH38E2825508	chr1	93980122	93980307	Distal enhancer	0.00378728	0.0163953	0.00764155	yes		yes
EH38E2825509	chr1	93980381	93980652	Distal enhancer	0.0213183	0.0154159	0.00153167	yes		yes
EH38E1368777	chr1	94125872	94126206	Distal enhancer	0	0	0		yes		yes
EH38E2825611	chr1	94126252	94126598	Distal enhancer	0	0	0		yes		yes
EH38E1369633	chr1	95086894	95087192	Distal enhancer	0	0	0		yes		yes
EH38E1369634	chr1	95087195	95087537	Distal enhancer	0	0	0		yes		yes
EH38E1370170	chr1	96632029	96632378	Distal enhancer	0	0	0		yes		yes
EH38E1371790	chr1	100582972	100583297	Distal enhancer	0	0	0		yes		yes
EH38E1371792	chr1	100584772	100585120	Distal enhancer	0	0	0		yes		yes
EH38E1371793	chr1	100585171	100585321	Distal enhancer	0	0	0		yes		yes
EH38E2827709	chr1	101136795	101137043	Distal enhancer	0	0	0		yes		yes
EH38E1372148	chr1	101137613	101137820	Distal enhancer	0	0	0		yes		yes
EH38E1372249	chr1	101257886	101258234	Proximal enhancer	0.000247254	0	0	yes
EH38E2827795	chr1	101291738	101292041	Distal enhancer	0	0	0		yes		yes
EH38E1372993	chr1	104468406	104468624	Distal enhancer	0.00620243	0.00402527	0.0152324	yes		yes
EH38E2828373	chr1	105632207	105632424	Distal enhancer	0.0750837	0.0465918	0.0735743	yes		yes
EH38E1373120	chr1	105632508	105632722	Distal enhancer	0.0495703	0	0.0197899	yes
EH38E1373121	chr1	105632724	105632980	Distal enhancer	0.0109476	0	0.00122194	yes
EH38E1373122	chr1	105632984	105633166	Distal enhancer	0	0	0		yes		yes
EH38E2828718	chr1	107525182	107525524	Distal enhancer	0	0	0		yes		yes
EH38E2828719	chr1	107525950	107526235	Distal enhancer	0	0	0		yes		yes
EH38E2828720	chr1	107526716	107527063	Distal enhancer	0	0	0		yes		yes
EH38E2828721	chr1	107527100	107527300	Distal enhancer	0	0	0		yes		yes
EH38E2829125	chr1	108646736	108647084	Distal enhancer	0	0	0		yes		yes
EH38E2829477	chr1	109277402	109277747	Distal enhancer	0.0140023	0.0108375	0.00507409	yes		yes
EH38E2829910	chr1	109790754	109791102	Distal enhancer	0	0.00095016	0.00331901		yes
EH38E2829911	chr1	109791205	109791554	Distal enhancer	0.00542402	0.00346179	0	yes
EH38E2829973	chr1	109823963	109824311	Distal enhancer	0	0	0		yes		yes
EH38E2830012	chr1	109882628	109882976	Distal enhancer	0	0.00497006	0.00649971		yes
EH38E2830082	chr1	109934291	109934632	Distal enhancer	0	0	0		yes		yes
EH38E1375293	chr1	109935510	109935757	Distal enhancer	0	0	0		yes		yes
EH38E2830091	chr1	109947661	109947964	Distal enhancer	0	0	0		yes		yes
EH38E1375301	chr1	109948380	109948553	Distal enhancer	0	0	0		yes		yes
EH38E1375309	chr1	109959997	109960297	Distal enhancer	0	0	0		yes		yes
EH38E1375310	chr1	109960308	109960471	Distal enhancer	0	0	0		yes		yes
EH38E1375311	chr1	109960476	109960823	Distal enhancer	0	0	0		yes		yes
EH38E2830096	chr1	109961469	109961811	Distal enhancer	0	0	0		yes		yes
EH38E2830716	chr1	111045295	111045644	Distal enhancer	0	0	0		yes		yes
EH38E1376228	chr1	111247145	111247417	Distal enhancer	0	0	0		yes		yes
EH38E1377516	chr1	113146288	113146633	Distal enhancer	0.0020665	0.00182469	0.0037489	yes		yes
EH38E1377517	chr1	113146807	113147147	Distal enhancer	0	0	0.00601568		yes
EH38E1377643	chr1	113388624	113388972	Proximal enhancer	0.00664054	0.00800326	0	yes
EH38E1378478	chr1	115037131	115037479	Distal enhancer	0	0	0		yes		yes
EH38E2833059	chr1	116109642	116109986	Proximal enhancer	0	0	0		yes		yes
EH38E2833092	chr1	116153116	116153460	Distal enhancer	0	0	0		yes		yes
EH38E2833110	chr1	116172730	116173034	Distal enhancer	0	0	0		yes		yes
EH38E1379274	chr1	116176412	116176616	Distal enhancer	0	0	0		yes		yes
EH38E1379276	chr1	116179616	116179885	Distal enhancer	0	0	0.0149386		yes
EH38E2833197	chr1	116311839	116312181	Distal enhancer	0	0.00206381	0.000386975		yes
EH38E2833198	chr1	116312200	116312528	Distal enhancer	0	0	0.00693272		yes
EH38E2833201	chr1	116314589	116314862	Distal enhancer	0	0.00232922	0.00354771		yes
EH38E2833356	chr1	116485087	116485258	Distal enhancer	0	0.000297486	0.000457332		yes
EH38E2833357	chr1	116485299	116485566	Distal enhancer	0	0.0284596	0		yes
EH38E2833360	chr1	116487707	116487858	Distal enhancer	0	0.0486802	0.0573681		yes
EH38E1379608	chr1	116489273	116489622	Distal enhancer	0	0.022702	0.039438		yes
EH38E2833386	chr1	116504034	116504357	Distal enhancer	0.00696424	0.00153555	0.0418118	yes		yes
EH38E1379633	chr1	116504427	116504776	Distal enhancer	0.00704417	0.0262914	0.0194777	yes		yes
EH38E2833392	chr1	116508962	116509299	Distal enhancer	0.0120915	0.0187932	0.0106568	yes		yes
EH38E2833393	chr1	116509304	116509604	Distal enhancer	0.00503974	0.0040696	0.00385004	yes		yes
EH38E2834254	chr1	117846743	117847084	Distal enhancer	0.00591174	0.00951016	0.035212	yes		yes
EH38E2834255	chr1	117847176	117847418	Distal enhancer	0	0.0140313	0.0807892		yes
EH38E1381664	chr1	119816466	119816804	Distal enhancer	0	0.00376258	0.0130636		yes
EH38E2835204	chr1	121586438	121586780	Distal enhancer	0.00974022	0.0385244	0.0205799	yes		yes
EH38E2835205	chr1	121586878	121587124	Distal enhancer	0.000599613	0.0445113	0.0151615	yes		yes
EH38E1382089	chr1	145711223	145711570	Distal enhancer	0	0	0.00948295		yes
EH38E1382092	chr1	145714496	145714833	Distal enhancer	0	0	0		yes		yes
EH38E1382093	chr1	145714907	145715082	Distal enhancer	0	0	0		yes		yes
EH38E2835716	chr1	146037938	146038280	Proximal enhancer	0	0	0		yes		yes
EH38E2835718	chr1	146038820	146038999	Distal enhancer	0	0	0		yes		yes
EH38E2835719	chr1	146039129	146039364	Distal enhancer	0	0	0		yes		yes
EH38E2835720	chr1	146039385	146039593	Distal enhancer	0	0	0		yes		yes
EH38E1382372	chr1	146043200	146043510	Distal enhancer	0.00237911	0	0	yes
EH38E1382373	chr1	146043870	146044218	Distal enhancer	0	0.000328901	0.00117548		yes
EH38E2835726	chr1	146048756	146049081	Distal enhancer	0.0148639	0.00377612	0.022656	yes		yes
EH38E1382777	chr1	147676294	147676642	Distal enhancer	0	0	0.00159035		yes
EH38E2836077	chr1	147676751	147677093	Distal enhancer	0	0	0.00350035		yes
EH38E2836612	chr1	150021095	150021304	Distal enhancer	0.0242607	0.0112571	0.0239476	yes		yes
EH38E2836613	chr1	150021306	150021635	Distal enhancer	0.0115822	0.00908394	0.0116474	yes		yes
EH38E2836856	chr1	150479926	150480268	Distal enhancer	0	0.00658188	0.00302543		yes
EH38E2836889	chr1	150532276	150532609	Distal enhancer	0.00968969	0.0327295	0.0561825	yes		yes
EH38E2836890	chr1	150532620	150532851	Distal enhancer	0.031688	0.1013	0.160418	yes		yes
EH38E2837190	chr1	150979477	150979826	Distal enhancer	0.0140179	0.0236859	0.00689478	yes		yes
EH38E2837356	chr1	151196341	151196612	Distal enhancer	0.00317507	0.00251065	0	yes
EH38E1384755	chr1	151975408	151975635	Distal enhancer	0	0	0		yes		yes
EH38E2837891	chr1	151977640	151977988	Distal enhancer	0	0	0		yes		yes
EH38E2838658	chr1	153783458	153783611	Distal enhancer	0	0	0.0079816		yes
EH38E2838659	chr1	153783626	153783938	Distal enhancer	0	0	0.00239085		yes
EH38E2839484	chr1	154941444	154941786	Distal enhancer	0.0119326	0.00639594	0.00689517	yes		yes
EH38E1386853	chr1	155107403	155107578	Distal enhancer	0.00547876	0	0.00161564	yes
EH38E2839759	chr1	155124599	155124939	Distal enhancer	0	0	0.029123		yes
EH38E2839761	chr1	155125489	155125805	Distal enhancer	0.00495962	0.00486968	0.0118029	yes		yes
EH38E2839762	chr1	155125950	155126295	Proximal enhancer	0.0141626	0.00184312	0.0103749	yes		yes
EH38E2839763	chr1	155126335	155126535	Proximal enhancer	0.0159797	0	0.00751961	yes
EH38E1387066	chr1	155304593	155304940	Distal enhancer	0.204041	0.180134	0.135743	yes		yes
EH38E1387069	chr1	155305855	155306184	Distal enhancer	0.204052	0.158157	0.102522	yes		yes
EH38E2839980	chr1	155307437	155307727	Proximal enhancer	0.297998	0.34493	0.142592	yes		yes
EH38E2840286	chr1	155944731	155945074	Distal enhancer	0.0507452	0.0377632	0.018959	yes		yes
EH38E1387756	chr1	156184227	156184531	Distal enhancer	0.000929994	0.00152694	0.00189969	yes		yes
EH38E1388256	chr1	156664410	156664747	Distal enhancer	0.00601838	0	0	yes
EH38E2841079	chr1	156664956	156665305	Distal enhancer	0	0.00382618	0.00648107		yes
EH38E2841080	chr1	156665380	156665613	Distal enhancer	0	0.00453027	0		yes
EH38E2841430	chr1	157046747	157047081	Proximal enhancer	0.0389372	0.0195522	0.00201723	yes		yes
EH38E1388641	chr1	157047085	157047332	Proximal enhancer	0	0	0		yes		yes
EH38E1388781	chr1	157240679	157241026	Distal enhancer	0	0	0		yes		yes
EH38E2842751	chr1	160108982	160109264	Distal enhancer	0	0	0		yes		yes
EH38E2843780	chr1	161398038	161398384	Proximal enhancer	0	0	0.00347727		yes
EH38E2844500	chr1	162788810	162789113	Proximal enhancer	0.00916834	0	0	yes
EH38E1393472	chr1	165137565	165137888	Distal enhancer	0.0111885	0.0148043	0.0107276	yes		yes
EH38E2845181	chr1	165137984	165138329	Distal enhancer	0	0.000589797	0		yes
EH38E2846312	chr1	167714332	167714548	Distal enhancer	0	0	0		yes		yes
EH38E2846313	chr1	167714552	167714850	Distal enhancer	0.00412485	0	0	yes
EH38E2846314	chr1	167714924	167715262	Distal enhancer	0.00552779	0	0	yes
EH38E2846315	chr1	167715409	167715743	Distal enhancer	0.00158252	0.000818643	0	yes
EH38E2846316	chr1	167716294	167716583	Distal enhancer	0	0	0		yes		yes
EH38E1395481	chr1	168497546	168497779	Proximal enhancer	0.00416771	0.00431195	0.00730661	yes		yes
EH38E2846722	chr1	168551688	168552031	Distal enhancer	0.0122921	0.0341297	0.0871309	yes		yes
EH38E1395524	chr1	168555586	168555934	Distal enhancer	0.0108086	0.0488966	0.0861902	yes		yes
EH38E2846727	chr1	168557422	168557672	Distal enhancer	0.0218307	0.0459865	0.151066	yes		yes
EH38E1395601	chr1	168686664	168687009	Distal enhancer	0.000890729	0.00368623	0	yes
EH38E1395602	chr1	168687857	168688144	Distal enhancer	0	0	0		yes		yes
EH38E2846778	chr1	168688633	168688966	Distal enhancer	0	0	0		yes		yes
EH38E1395605	chr1	168689255	168689558	Distal enhancer	0	0	0		yes		yes
EH38E2846780	chr1	168689989	168690325	Distal enhancer	0	0.0115631	0.00134279		yes
EH38E1395607	chr1	168690331	168690672	Distal enhancer	0	0.00816754	0.0116962		yes
EH38E1395609	chr1	168693301	168693614	Distal enhancer	0	0	0		yes		yes
EH38E2847131	chr1	169508428	169508628	Distal enhancer	0	0.0151974	0.00751961		yes
EH38E2848154	chr1	172470165	172470513	Distal enhancer	0	0	0		yes		yes
EH38E1398196	chr1	173123038	173123387	Distal enhancer	0	0	0		yes		yes
EH38E2848445	chr1	173123390	173123715	Distal enhancer	0	0	0		yes		yes
EH38E1398201	chr1	173127456	173127664	Distal enhancer	0	0	0		yes		yes
EH38E2848446	chr1	173127930	173128132	Distal enhancer	0	0	0		yes		yes
EH38E1398248	chr1	173210455	173210685	Distal enhancer	0	0	0		yes		yes
EH38E2848476	chr1	173210776	173211123	Distal enhancer	0	0	0		yes		yes
EH38E1398251	chr1	173213026	173213364	Distal enhancer	0.00465499	0	0	yes
EH38E1398608	chr1	173925295	173925566	Distal enhancer	0	0.00129052	0.000221982		yes
EH38E2850047	chr1	178050154	178050489	Distal enhancer	0	0	0		yes		yes
EH38E1400547	chr1	178052595	178052938	Distal enhancer	0	0	0		yes		yes
EH38E2850048	chr1	178053026	178053183	Distal enhancer	0	0	0		yes		yes
EH38E1400548	chr1	178053201	178053533	Distal enhancer	0	0	0		yes		yes
EH38E2850051	chr1	178055834	178056175	Distal enhancer	0	0	0		yes		yes
EH38E2850272	chr1	178551375	178551567	Distal enhancer	0.0638611	0.0837568	0.102267	yes		yes
EH38E2850314	chr1	178620832	178621178	Distal enhancer	0.00241579	0	0	yes
EH38E1401003	chr1	178684714	178685060	Distal enhancer	0	0	0		yes		yes
EH38E2850427	chr1	178923536	178923881	Distal enhancer	0	0	0		yes		yes
EH38E2850929	chr1	180133207	180133536	Distal enhancer	0.000672514	0	0	yes
EH38E2851463	chr1	181104921	181105190	Distal enhancer	0.00541491	0.00541322	0	yes
EH38E1402497	chr1	181112477	181112826	Distal enhancer	0	0	0		yes		yes
EH38E2851503	chr1	181135446	181135646	Distal enhancer	0	0	0		yes		yes
EH38E2853521	chr1	185342898	185343242	Distal enhancer	0	0.0073939	0.0096181		yes
EH38E1405366	chr1	185349101	185349256	Distal enhancer	0.00642361	0.0132098	0.0343864	yes		yes
EH38E2853527	chr1	185350028	185350376	Distal enhancer	0.000388542	0.00504315	0.0103373	yes		yes
EH38E1406614	chr1	187933679	187933857	Distal enhancer	0	0	0		yes		yes
EH38E2855101	chr1	193007897	193008208	Distal enhancer	0	0.00523421	0		yes
EH38E2855139	chr1	193109676	193109950	Distal enhancer	0	0	0.00821118		yes
EH38E2855142	chr1	193111655	193111931	Distal enhancer	0	0.00186616	0.0120314		yes
EH38E2855143	chr1	193112141	193112465	Distal enhancer	0.00614604	0.00115792	0.00445607	yes		yes
EH38E2855145	chr1	193114795	193115132	Distal enhancer	0.0143894	0.00532098	0.0348624	yes		yes
EH38E2855146	chr1	193115654	193116003	Distal enhancer	0.00926307	0.013173	0.0652417	yes		yes
EH38E1407915	chr1	193116035	193116245	Distal enhancer	0	0.0281602	0.0194793		yes
EH38E2857578	chr1	201175195	201175543	Distal enhancer	0	0	0		yes		yes
EH38E2858325	chr1	202018559	202018718	Distal enhancer	0	0	0		yes		yes
EH38E2858326	chr1	202018722	202019035	Distal enhancer	0	0	0.00163365		yes
EH38E2858327	chr1	202019092	202019340	Distal enhancer	0.00892167	0	0.00523947	yes
EH38E1412314	chr1	202034766	202035078	Distal enhancer	0	0	0		yes		yes
EH38E2858351	chr1	202047024	202047372	Distal enhancer	0	0	0		yes		yes
EH38E1412334	chr1	202057009	202057342	Distal enhancer	0.00765947	0.00893662	0	yes
EH38E2858359	chr1	202058255	202058603	Distal enhancer	0	0.000822253	0.00311156		yes
EH38E1412352	chr1	202075045	202075301	Distal enhancer	0.0024248	0	0	yes
EH38E2858370	chr1	202076101	202076447	Distal enhancer	0	0	0		yes		yes
EH38E1412359	chr1	202082134	202082284	Distal enhancer	0.0013931	0.00356091	0	yes
EH38E2858376	chr1	202084790	202084979	Distal enhancer	0	0	0		yes		yes
EH38E2858377	chr1	202084994	202085276	Distal enhancer	0	0	0		yes		yes
EH38E1412362	chr1	202085283	202085630	Distal enhancer	0.00106272	0	0	yes
EH38E1412363	chr1	202085756	202085923	Distal enhancer	0.00323864	0	0	yes
EH38E2858378	chr1	202085939	202086284	Distal enhancer	0.00149642	0	0	yes
EH38E1412368	chr1	202088270	202088451	Distal enhancer	0.00522923	0.0126824	0.0197088	yes		yes
EH38E2859909	chr1	204129405	204129585	Proximal enhancer	0.0139993	0.0162501	0	yes
EH38E2860297	chr1	204506111	204506430	Distal enhancer	0	0	0		yes		yes
EH38E1414575	chr1	204506439	204506742	Distal enhancer	0.00795132	0	0	yes
EH38E2860298	chr1	204506946	204507282	Distal enhancer	0	0	0		yes		yes
EH38E1414579	chr1	204507759	204507975	Distal enhancer	0.00899143	0.00147193	0	yes
EH38E2860300	chr1	204508090	204508308	Distal enhancer	0.00163518	0.026135	0.011921	yes		yes
EH38E1415272	chr1	205294271	205294421	Distal enhancer	0	0	0		yes		yes
EH38E2860897	chr1	205294430	205294765	Distal enhancer	0	0	0		yes		yes
EH38E2860902	chr1	205298465	205298813	Distal enhancer	0	0	0		yes		yes
EH38E1415644	chr1	205642861	205643173	Distal enhancer	0	0.0202991	0		yes
EH38E2861288	chr1	205709730	205709993	Distal enhancer	0.0206348	0	0	yes
EH38E2862121	chr1	206951419	206951756	Distal enhancer	0	0	0		yes		yes
EH38E1416662	chr1	206952192	206952512	Distal enhancer	0	0	0		yes		yes
EH38E1416702	chr1	207007380	207007726	Distal enhancer	0	0	0		yes		yes
EH38E1416704	chr1	207009466	207009815	Distal enhancer	0	0	0		yes		yes
EH38E1416843	chr1	207152923	207153226	Distal enhancer	0	0	0.0120314		yes
EH38E2862251	chr1	207153234	207153409	Distal enhancer	0.00765622	0.00643144	0.00890323	yes		yes
EH38E2864175	chr1	211519581	211519924	Distal enhancer	0	0	0		yes		yes
EH38E2864176	chr1	211520581	211520910	Distal enhancer	0	0	0.0146278		yes
EH38E1419569	chr1	211521514	211521776	Distal enhancer	0	0	0		yes		yes
EH38E1419646	chr1	211603169	211603342	Distal enhancer	0.0896327	0.00492528	0.0274009	yes		yes
EH38E1419647	chr1	211603439	211603717	Distal enhancer	0.0459184	0.0579836	0.0875519	yes		yes
EH38E2864238	chr1	211609101	211609430	Distal enhancer	0	0	0		yes		yes
EH38E2864239	chr1	211609520	211609771	Distal enhancer	0.00771315	0.00359738	0.0268189	yes		yes
EH38E2864240	chr1	211609797	211610031	Distal enhancer	0.0384784	0.00559788	0.0275076	yes		yes
EH38E2864241	chr1	211610034	211610218	Distal enhancer	0	0	0.0097428		yes
EH38E2864242	chr1	211610221	211610417	Distal enhancer	0.00840377	0	0	yes
EH38E2864251	chr1	211616602	211616945	Distal enhancer	0	0	0		yes		yes
EH38E2864388	chr1	211886099	211886443	Distal enhancer	0	0	0		yes		yes
EH38E1419865	chr1	211895452	211895745	Distal enhancer	0	0	0		yes		yes
EH38E1419882	chr1	211917988	211918314	Distal enhancer	0.00603292	0	0	yes
EH38E1419885	chr1	211920637	211920923	Distal enhancer	0	0	0		yes		yes
EH38E1419892	chr1	211929024	211929369	Distal enhancer	0.000890729	0.0025435	0	yes
EH38E1420489	chr1	212721553	212721902	Distal enhancer	0.0572691	0.0372598	0.0188227	yes		yes
EH38E1420540	chr1	212827773	212828120	Distal enhancer	0	0	0		yes		yes
EH38E2864957	chr1	212828134	212828332	Distal enhancer	0.00155203	0	0	yes
EH38E2864958	chr1	212828451	212828740	Distal enhancer	0	0	0		yes		yes
EH38E1420591	chr1	212931066	212931361	Distal enhancer	0.0072919	0.00969981	0.00917646	yes		yes
EH38E1420799	chr1	213276299	213276534	Distal enhancer	0	0	0.00993225		yes
EH38E1420801	chr1	213277096	213277437	Distal enhancer	0.000666871	0.00915586	0.00490429	yes		yes
EH38E1420802	chr1	213279431	213279753	Distal enhancer	0	0.000809655	0.0143666		yes
EH38E1420829	chr1	213371748	213371919	Distal enhancer	0.0207024	0.0170683	0.0234999	yes		yes
EH38E2865158	chr1	213372199	213372548	Distal enhancer	0.00625171	0.00185843	0.00167199	yes		yes
EH38E2865160	chr1	213374356	213374634	Distal enhancer	0.00150335	0	0	yes
EH38E1420832	chr1	213376875	213377223	Distal enhancer	0	0	0.00259297		yes
EH38E1420837	chr1	213385947	213386104	Distal enhancer	0	0	0		yes		yes
EH38E2865167	chr1	213387366	213387711	Distal enhancer	0	0	0		yes		yes
EH38E2865175	chr1	213394040	213394263	Distal enhancer	0	0	0		yes		yes
EH38E1420843	chr1	213397731	213397957	Distal enhancer	0	0	0		yes		yes
EH38E1420845	chr1	213399698	213400047	Distal enhancer	0	0	0		yes		yes
EH38E1420917	chr1	213656579	213656843	Distal enhancer	0	0	0		yes		yes
EH38E1420953	chr1	213728958	213729210	Distal enhancer	0	0	0		yes		yes
EH38E2865390	chr1	214044550	214044833	Distal enhancer	0	0	0		yes		yes
EH38E2865391	chr1	214044865	214045035	Distal enhancer	0	0	0		yes		yes
EH38E1421127	chr1	214049730	214050069	Distal enhancer	0	0	0		yes		yes
EH38E1421637	chr1	214670130	214670478	Distal enhancer	0	0	0		yes		yes
EH38E2865706	chr1	214678397	214678745	Distal enhancer	0	0	0		yes		yes
EH38E1421955	chr1	215558111	215558329	Distal enhancer	0	0	0		yes		yes
EH38E1423533	chr1	219237249	219237587	Distal enhancer	0	0.00327344	0		yes
EH38E2866908	chr1	219310310	219310658	Distal enhancer	0.0214758	0	0.0100262	yes
EH38E2866910	chr1	219313038	219313324	Distal enhancer	0	0	0		yes		yes
EH38E2867352	chr1	220734548	220734885	Distal enhancer	0	0	0		yes		yes
EH38E2867807	chr1	221743221	221743551	Proximal enhancer	0.00938666	0	0.000528651	yes
EH38E1425328	chr1	222465141	222465300	Distal enhancer	0.0022806	0.0127175	0	yes
EH38E1425329	chr1	222465352	222465701	Distal enhancer	0.00172582	0.00262367	0.00337844	yes		yes
EH38E1425330	chr1	222465780	222465980	Distal enhancer	0	0	0		yes		yes
EH38E2868075	chr1	222466188	222466440	Proximal enhancer	0	0	0		yes		yes
EH38E2868276	chr1	223010869	223011209	Distal enhancer	0	0.00407708	0		yes
EH38E2868301	chr1	223045624	223045892	Distal enhancer	0	0	0		yes		yes
EH38E2868302	chr1	223046044	223046392	Distal enhancer	0	0	0		yes		yes
EH38E1426903	chr1	225440482	225440655	Distal enhancer	0	0	0		yes		yes
EH38E1426905	chr1	225441415	225441760	Distal enhancer	0	0	0		yes		yes
EH38E1426910	chr1	225444926	225445275	Distal enhancer	0	0	0.00474016		yes
EH38E2869407	chr1	225671401	225671745	Distal enhancer	0	0	0		yes		yes
EH38E2869411	chr1	225691418	225691764	Distal enhancer	0.00809996	0	0.00198204	yes
EH38E2869415	chr1	225694177	225694520	Distal enhancer	0	0	0		yes		yes
EH38E1427130	chr1	225695584	225695844	Distal enhancer	0	0	0.00768159		yes
EH38E1427131	chr1	225695872	225696219	Distal enhancer	0	0	0.00617173		yes
EH38E2869444	chr1	225754891	225755195	Distal enhancer	0	0.00418339	0		yes
EH38E1427169	chr1	225755318	225755660	Distal enhancer	0	0	0		yes		yes
EH38E2869448	chr1	225762458	225762804	Distal enhancer	0	0.00849061	0.020203		yes
EH38E2869452	chr1	225766290	225766639	Distal enhancer	0	0.0129179	0.0096182		yes
EH38E2869453	chr1	225767017	225767353	Distal enhancer	0.00645701	0	0.0158091	yes
EH38E1427183	chr1	225767586	225767931	Distal enhancer	0.0152493	0.0173622	0.0213426	yes		yes
EH38E2869454	chr1	225767933	225768118	Distal enhancer	0	0	0.00760904		yes
EH38E2869455	chr1	225768194	225768543	Distal enhancer	0	0.0160153	0		yes
EH38E1427185	chr1	225768766	225769081	Distal enhancer	0.00913127	0.0094271	0.0129289	yes		yes
EH38E2869456	chr1	225769089	225769395	Distal enhancer	0.00391659	0.010307	0.0438988	yes		yes
EH38E2869460	chr1	225770962	225771193	Distal enhancer	0	0.0286006	0.0133335		yes
EH38E2869461	chr1	225772156	225772308	Distal enhancer	0.00849124	0.00819945	0.0157516	yes		yes
EH38E1427192	chr1	225772437	225772783	Distal enhancer	0.0146546	0.0133975	0.0047291	yes		yes
EH38E1427193	chr1	225772931	225773243	Distal enhancer	0.00577176	0.00281253	0.0199751	yes		yes
EH38E2869783	chr1	226121833	226122182	Distal enhancer	0.0326145	0.0437461	0	yes
EH38E2869785	chr1	226122484	226122636	Distal enhancer	0.0137477	0.00276104	0	yes
EH38E2869799	chr1	226128637	226128986	Proximal enhancer	0.00110946	0	0	yes
EH38E2869857	chr1	226228464	226228770	Distal enhancer	0.156423	0.168279	0.22317	yes		yes
EH38E2871722	chr1	228656157	228656343	Distal enhancer	0.0368762	0.0271444	0.0439533	yes		yes
EH38E1429360	chr1	228782886	228783212	Distal enhancer	0	0	0		yes		yes
EH38E1429361	chr1	228783284	228783448	Distal enhancer	0	0	0		yes		yes
EH38E1429362	chr1	228783699	228783856	Distal enhancer	0	0	0		yes		yes
EH38E1429407	chr1	228826159	228826505	Distal enhancer	0	0	0		yes		yes
EH38E1429414	chr1	228831168	228831420	Distal enhancer	0	0	0		yes		yes
EH38E2871832	chr1	228836488	228836829	Distal enhancer	0.00749781	0	0.0255446	yes
EH38E2871833	chr1	228837783	228838012	Distal enhancer	0	0.0152166	0		yes
EH38E2871834	chr1	228838062	228838215	Distal enhancer	0	0.0263909	0		yes
EH38E2871835	chr1	228838223	228838443	Distal enhancer	0	0.00523152	0.0078204		yes
EH38E1429424	chr1	228838475	228838795	Distal enhancer	0.00556985	0	0.0142872	yes
EH38E1429425	chr1	228838821	228838975	Distal enhancer	0.00315283	0	0.0133204	yes
EH38E2871836	chr1	228839206	228839555	Distal enhancer	0	0.0144666	0.00410239		yes
EH38E2871841	chr1	228849030	228849374	Distal enhancer	0	0.00369695	0		yes
EH38E2871850	chr1	228860808	228861151	Distal enhancer	0	0	0		yes		yes
EH38E2871851	chr1	228861164	228861512	Distal enhancer	0	0	0		yes		yes
EH38E2871859	chr1	228864508	228864679	Distal enhancer	0	0	0		yes		yes
EH38E1429457	chr1	228866476	228866824	Distal enhancer	0	0	0		yes		yes
EH38E1429487	chr1	228903033	228903382	Distal enhancer	0	0	0		yes		yes
EH38E1429516	chr1	228933852	228934146	Distal enhancer	0	0	0		yes		yes
EH38E2871898	chr1	228935224	228935572	Distal enhancer	0	0	0.00248925		yes
EH38E2871905	chr1	228938337	228938632	Distal enhancer	0.000666688	0.00569055	0	yes
EH38E2871906	chr1	228938647	228938847	Distal enhancer	0.0016287	0.00337014	0	yes
EH38E1429538	chr1	228964087	228964432	Distal enhancer	0	0	0		yes		yes
EH38E1429539	chr1	228964507	228964837	Distal enhancer	0	0	0		yes		yes
EH38E2871952	chr1	228997850	228998198	Distal enhancer	0	0	0		yes		yes
EH38E2871955	chr1	229003595	229003940	Distal enhancer	0	0	0		yes		yes
EH38E2871962	chr1	229015852	229016200	Distal enhancer	0	0	0		yes		yes
EH38E2871969	chr1	229019755	229019911	Distal enhancer	0	0	0		yes		yes
EH38E1429641	chr1	229064361	229064706	Distal enhancer	0	0	0		yes		yes
EH38E1429808	chr1	229221172	229221501	Distal enhancer	1.86809e-05	0	0.000566827	yes
EH38E1429809	chr1	229221544	229221770	Distal enhancer	0.00424239	0	0.00580275	yes
EH38E2872123	chr1	229221797	229222060	Distal enhancer	0	0	0		yes		yes
EH38E1430616	chr1	230299464	230299745	Distal enhancer	0	0	0		yes		yes
EH38E2874573	chr1	234327827	234328172	Distal enhancer	0	0	0		yes		yes
EH38E2874643	chr1	234499092	234499396	Distal enhancer	0	0	0		yes		yes
EH38E1433346	chr1	234508384	234508624	Distal enhancer	0	0	0		yes		yes
EH38E1433367	chr1	234523107	234523426	Distal enhancer	0	0	0		yes		yes
EH38E2874673	chr1	234523594	234523938	Distal enhancer	0	0	0		yes		yes
EH38E1433410	chr1	234544213	234544555	Distal enhancer	0	0	0.000967434		yes
EH38E2874704	chr1	234544557	234544851	Distal enhancer	0.00319845	0.0119389	0.00701831	yes		yes
EH38E1433412	chr1	234544866	234545084	Distal enhancer	0.022667	0.0131842	0.0138526	yes		yes
EH38E2874706	chr1	234545860	234546082	Distal enhancer	0.00891453	0	0.00487759	yes
EH38E1433416	chr1	234546095	234546311	Distal enhancer	0.00156496	0	0	yes
EH38E2874707	chr1	234546397	234546549	Distal enhancer	0	0	0		yes		yes
EH38E2874760	chr1	234601341	234601504	Distal enhancer	0.020248	0.0300383	0.000295249	yes		yes
EH38E2874761	chr1	234601615	234601956	Distal enhancer	0.0151037	0.0187033	0.0149245	yes		yes
EH38E1433478	chr1	234602821	234603138	Distal enhancer	0.224921	0.0868963	0.0324505	yes		yes
EH38E2874780	chr1	234611335	234611676	Proximal enhancer	0.0356326	0.0977869	0.0356883	yes		yes
EH38E2874781	chr1	234611783	234611946	Proximal enhancer	0.000640997	0.00768513	0.110238	yes		yes
EH38E2874782	chr1	234611964	234612136	Proximal enhancer	0.0338032	0.062996	0.0521825	yes		yes
EH38E2874783	chr1	234612161	234612326	Distal enhancer	0.0386641	0.10332	0.0634016	yes		yes
EH38E2874784	chr1	234612329	234612574	Distal enhancer	0.0249103	0.0571769	0.060255	yes		yes
EH38E2874785	chr1	234612642	234612989	Distal enhancer	0.0184912	0.0550665	0.0566722	yes		yes
EH38E2874786	chr1	234613140	234613454	Distal enhancer	0.00634176	0.0582819	0.0606549	yes		yes
EH38E1433509	chr1	234613598	234613848	Distal enhancer	0.0282226	0.0533627	0.0397997	yes		yes
EH38E1433512	chr1	234616714	234616963	Distal enhancer	0.0166363	0.0411404	0.047449	yes		yes
EH38E1433516	chr1	234618490	234618839	Distal enhancer	0	0.0108955	0		yes
EH38E2874791	chr1	234619269	234619483	Distal enhancer	0.00666299	0	0.0119751	yes
EH38E1433519	chr1	234619792	234620124	Distal enhancer	0.013773	0.0158969	0.00268169	yes		yes
EH38E1433520	chr1	234620402	234620672	Distal enhancer	0.0244931	0	0.011051	yes
EH38E2874792	chr1	234621033	234621380	Distal enhancer	0.0106449	0.00276707	0.00925754	yes		yes
EH38E2874794	chr1	234623835	234624172	Distal enhancer	0	0.00366053	0.00624775		yes
EH38E2874795	chr1	234624190	234624538	Distal enhancer	0	0.00310629	0.000656885		yes
EH38E1433528	chr1	234627629	234627811	Proximal enhancer	0	0	0		yes		yes
EH38E2874804	chr1	234639042	234639385	Distal enhancer	0	0	0		yes		yes
EH38E1433536	chr1	234639519	234639727	Distal enhancer	0	0	0		yes		yes
EH38E2874807	chr1	234643192	234643541	Proximal enhancer	0	0	0		yes		yes
EH38E2874880	chr1	234721369	234721527	Distal enhancer	0	0.0012476	0.00826205		yes
EH38E2874881	chr1	234721622	234721939	Distal enhancer	0.0117492	0.00792338	0.0220512	yes		yes
EH38E1433635	chr1	234722008	234722308	Proximal enhancer	0.0163894	0.04502	0.0385405	yes		yes
EH38E2874913	chr1	234748077	234748422	Distal enhancer	0.103129	0.148574	0.251211	yes		yes
EH38E1433680	chr1	234751193	234751537	Distal enhancer	0.0903862	0.06185	0.18451	yes		yes
EH38E2874925	chr1	234764019	234764363	Distal enhancer	0.0395919	0.0826454	0.0893959	yes		yes
EH38E2874928	chr1	234767517	234767811	Distal enhancer	0.0444228	0.0601054	0.0765875	yes		yes
EH38E2874929	chr1	234768373	234768529	Distal enhancer	0.0185169	0.0397422	0.0672908	yes		yes
EH38E2874930	chr1	234768628	234768977	Distal enhancer	0.0890031	0.0561903	0.137275	yes		yes
EH38E2874931	chr1	234769130	234769316	Distal enhancer	0.00945037	0.00054699	0	yes
EH38E1433897	chr1	234955234	234955583	Proximal enhancer	0.108639	0.149094	0.174868	yes		yes
EH38E2875148	chr1	234971155	234971421	Distal enhancer	0	0	0		yes		yes
EH38E2875156	chr1	234973767	234974115	Distal enhancer	0.000264915	0	0	yes
EH38E2875157	chr1	234974311	234974556	Distal enhancer	0.00223264	0	0	yes
EH38E2875158	chr1	234974901	234975065	Distal enhancer	0	0	0.0401657		yes
EH38E1433937	chr1	234975129	234975477	Distal enhancer	0.0220763	0.0119501	0.0296981	yes		yes
EH38E2875159	chr1	234975672	234975877	Distal enhancer	0.00233849	0.00790967	0.0187807	yes		yes
EH38E2875160	chr1	234975979	234976186	Distal enhancer	0	0	0.0391746		yes
EH38E2875161	chr1	234976193	234976540	Distal enhancer	0.00159407	0.00164925	0.0321587	yes		yes
EH38E2875162	chr1	234976599	234976785	Distal enhancer	0.0077982	0.0080681	0.0337654	yes		yes
EH38E2875179	chr1	234984409	234984751	Distal enhancer	0	0	0		yes		yes
EH38E2875185	chr1	234986935	234987260	Distal enhancer	0	0.0025435	0.00212863		yes
EH38E1433964	chr1	234987424	234987773	Distal enhancer	0.00486047	0	0	yes
EH38E1433966	chr1	234989047	234989283	Distal enhancer	0	0	0		yes		yes
EH38E2875196	chr1	234997284	234997633	Distal enhancer	0.00760769	0.00482828	0.00630872	yes		yes
EH38E1433975	chr1	234998338	234998687	Distal enhancer	0.00459632	0	0	yes
EH38E2875259	chr1	235060701	235061045	Distal enhancer	0.702237	1.10156	1.59048	yes		yes
EH38E2875260	chr1	235061117	235061437	Distal enhancer	0.510524	0.900381	1.3611	yes		yes
EH38E1434048	chr1	235062431	235062780	Distal enhancer	0.606608	1.11823	1.71425	yes		yes
EH38E1434065	chr1	235075318	235075653	Proximal enhancer	0.0392429	0.0167985	0.02523	yes		yes
EH38E2875276	chr1	235075746	235075929	Proximal enhancer	0.0311332	0.00837411	0.0265282	yes		yes
EH38E2875277	chr1	235075943	235076261	Proximal enhancer	0.0374367	0.0184164	0.0369643	yes		yes
EH38E1434073	chr1	235079075	235079320	Distal enhancer	0.000627146	0	0	yes
EH38E2875281	chr1	235079327	235079503	Distal enhancer	0	0	0.00352054		yes
EH38E2875282	chr1	235079600	235079949	Distal enhancer	0	0	0.00344738		yes
EH38E2875286	chr1	235083641	235083982	Distal enhancer	0	0.0081489	0		yes
EH38E1434079	chr1	235084066	235084255	Distal enhancer	0.00520299	0.0191772	0.00334204	yes		yes
EH38E2875289	chr1	235085703	235086034	Distal enhancer	0	0	0.0145757		yes
EH38E2875291	chr1	235090513	235090858	Distal enhancer	0	0	0		yes		yes
EH38E1434446	chr1	235657408	235657578	Distal enhancer	0	0	0		yes		yes
EH38E2875836	chr1	236097141	236097490	Distal enhancer	0.0413668	0.0378064	0.0046195	yes		yes
EH38E1435044	chr1	236515099	236515440	Distal enhancer	0	0	0		yes		yes
EH38E2876056	chr1	236515558	236515898	Distal enhancer	0	0	0.00955434		yes
EH38E2878255	chr1	244207889	244208209	Distal enhancer	0	0	0		yes		yes
EH38E2878514	chr1	244817411	244817624	Distal enhancer	0	0	0.000677823		yes
EH38E1438681	chr1	244817639	244817843	Distal enhancer	0	0	0.010439		yes
EH38E2878555	chr1	244869275	244869607	Distal enhancer	0	0	0		yes		yes
EH38E2879477	chr1	246707553	246707896	Distal enhancer	0	0	0		yes		yes
EH38E1440057	chr1	246709856	246710205	Distal enhancer	0	0	0		yes		yes
EH38E2879479	chr1	246711672	246711936	Distal enhancer	0	0	0		yes		yes
EH38E2880043	chr1	248757865	248758213	Distal enhancer	0	0	0		yes		yes
EH38E1440751	chr1	248828892	248829238	Distal enhancer	0.00191841	0	0	yes
EH38E2880151	chr1	248873020	248873362	Distal enhancer	0.0734649	0.00449947	0.00580462	yes		yes
EH38E1440802	chr1	248873412	248873586	Distal enhancer	0.13048	0.00898998	0	yes
EH38E2880152	chr1	248873654	248874002	Distal enhancer	0.00752359	0.00350828	0	yes
EH38E1440804	chr1	248874029	248874361	Distal enhancer	0	0	0.00663173		yes
EH38E2880779	chr10	788752	788998	Distal enhancer	0.0195874	0.0420815	0.0168732	yes		yes
EH38E2880780	chr10	789059	789348	Distal enhancer	0.0367486	0.0712445	0.0383421	yes		yes
EH38E2880781	chr10	789444	789783	Distal enhancer	0.0261614	0.0166003	0.0572998	yes		yes
EH38E1443082	chr10	3740188	3740351	Distal enhancer	0	0	0		yes		yes
EH38E2882185	chr10	3740477	3740813	Distal enhancer	0	0	0.00667813		yes
EH38E1443114	chr10	3764782	3764964	Distal enhancer	0	0	0		yes		yes
EH38E2882208	chr10	3766133	3766375	Proximal enhancer	0	0	0		yes		yes
EH38E2882281	chr10	3825255	3825595	Distal enhancer	0	0	0		yes		yes
EH38E1443217	chr10	3831015	3831263	Distal enhancer	0	0	0		yes		yes
EH38E2882305	chr10	3852152	3852349	Distal enhancer	0	0	0		yes		yes
EH38E1443249	chr10	3852368	3852715	Distal enhancer	0	0	0		yes		yes
EH38E2882306	chr10	3852746	3852944	Distal enhancer	0	0	0		yes		yes
EH38E1443270	chr10	3873749	3874087	Distal enhancer	0	0	0		yes		yes
EH38E1443279	chr10	3879247	3879554	Distal enhancer	0	0	0		yes		yes
EH38E2882341	chr10	3886605	3886940	Distal enhancer	0	0	0		yes		yes
EH38E2882342	chr10	3886983	3887211	Distal enhancer	0.00299215	0	0	yes
EH38E1443290	chr10	3889749	3889898	Distal enhancer	0	0	0.00791326		yes
EH38E2882344	chr10	3889999	3890348	Distal enhancer	0	0.00451855	0.000879082		yes
EH38E1443315	chr10	3906577	3906817	Distal enhancer	0	0	0		yes		yes
EH38E2882363	chr10	3906859	3907082	Distal enhancer	0	0	0		yes		yes
EH38E2882364	chr10	3907093	3907243	Distal enhancer	0	0	0		yes		yes
EH38E2882799	chr10	4849631	4849980	Distal enhancer	0	0	0		yes		yes
EH38E2882824	chr10	4939746	4940049	Distal enhancer	0	0	0		yes		yes
EH38E2882826	chr10	4941572	4941918	Distal enhancer	0	0	0		yes		yes
EH38E2882831	chr10	4947092	4947432	Distal enhancer	0	0	0		yes		yes
EH38E1444072	chr10	4947793	4948124	Distal enhancer	0	0	0		yes		yes
EH38E1444073	chr10	4948233	4948464	Distal enhancer	0	0	0.0247659		yes
EH38E2882837	chr10	4956942	4957270	Distal enhancer	0	0.0027141	0		yes
EH38E2882907	chr10	5147028	5147210	Distal enhancer	0.0108062	0	0	yes
EH38E1444188	chr10	5147234	5147583	Distal enhancer	0.000563535	0	0	yes
EH38E2882908	chr10	5147609	5147776	Distal enhancer	0	0	0		yes		yes
EH38E2882909	chr10	5147806	5148099	Distal enhancer	0	0	0		yes		yes
EH38E2882910	chr10	5148217	5148564	Distal enhancer	0	0	0		yes		yes
EH38E2883122	chr10	5528422	5528704	Distal enhancer	0.00714859	0	0	yes
EH38E1444439	chr10	5535259	5535595	Distal enhancer	0.00623749	0	0.01042	yes
EH38E2883137	chr10	5546893	5547241	Distal enhancer	0.0320018	0.0185281	0.00169407	yes		yes
EH38E2883140	chr10	5547781	5548008	Distal enhancer	0	0	0.0152645		yes
EH38E1444455	chr10	5548014	5548360	Distal enhancer	0	0	0.00660682		yes
EH38E2884573	chr10	7541140	7541453	Distal enhancer	0.000176723	0.00227534	5.76583e-05	yes		yes
EH38E2884574	chr10	7541458	7541736	Distal enhancer	0.030907	0.0569544	0.0182202	yes		yes
EH38E2884575	chr10	7541789	7542133	Distal enhancer	0.00307302	0.000203332	0.0130107	yes		yes
EH38E2884659	chr10	7686468	7686815	Distal enhancer	0	0	0		yes		yes
EH38E2884660	chr10	7686945	7687106	Distal enhancer	0	0	0		yes		yes
EH38E2884661	chr10	7687283	7687631	Distal enhancer	0	0	0		yes		yes
EH38E2884663	chr10	7696570	7696919	Distal enhancer	0	0	0		yes		yes
EH38E1446119	chr10	7700591	7700936	Distal enhancer	0	0	0.00411507		yes
EH38E2884664	chr10	7700945	7701155	Distal enhancer	0	0.000151399	0.00444014		yes
EH38E1448298	chr10	11697761	11697958	Distal enhancer	0	0	0		yes		yes
EH38E2886142	chr10	11698099	11698384	Distal enhancer	0	0	0		yes		yes
EH38E2886143	chr10	11698742	11699046	Distal enhancer	0	0	0		yes		yes
EH38E1448301	chr10	11699063	11699408	Distal enhancer	0	0	0.00376635		yes
EH38E1448302	chr10	11699540	11699886	Distal enhancer	0	0	0.00712842		yes
EH38E2886157	chr10	11714910	11715149	Distal enhancer	0	0.00212845	0.00246669		yes
EH38E2886159	chr10	11715930	11716276	Distal enhancer	0	0	0.0130746		yes
EH38E2886202	chr10	11793972	11794320	Distal enhancer	0.0136696	0	0	yes
EH38E2886203	chr10	11794565	11794914	Distal enhancer	0	0	0		yes		yes
EH38E1449346	chr10	13271638	13271987	Distal enhancer	0.0184029	0.015906	0.0268379	yes		yes
EH38E1451235	chr10	16381135	16381484	Distal enhancer	0	0	0		yes		yes
EH38E2890128	chr10	21505772	21506106	Distal enhancer	0	0	0.00371027		yes
EH38E1454319	chr10	22228974	22229146	Distal enhancer	0.00343034	0	0	yes
EH38E2890953	chr10	23186688	23187036	Distal enhancer	0	0	0		yes		yes
EH38E2891552	chr10	24724943	24725096	Proximal enhancer	0	0.00843678	0		yes
EH38E1457514	chr10	28365912	28366182	Distal enhancer	0	0	0		yes		yes
EH38E2892751	chr10	28380335	28380681	Distal enhancer	0	0	0		yes		yes
EH38E2893034	chr10	28949046	28949380	Distal enhancer	0	0.00628261	0.0283133		yes
EH38E1457936	chr10	29007708	29007859	Distal enhancer	0	0	0		yes		yes
EH38E2893062	chr10	29007892	29008239	Distal enhancer	0	0	0		yes		yes
EH38E1457938	chr10	29008304	29008607	Distal enhancer	0	0	0		yes		yes
EH38E1458141	chr10	29319501	29319831	Distal enhancer	0.0228521	0.0274968	0.0470317	yes		yes
EH38E1458167	chr10	29353887	29354225	Distal enhancer	0	0	0		yes		yes
EH38E2893209	chr10	29354230	29354524	Distal enhancer	0	0	0		yes		yes
EH38E1459007	chr10	30423369	30423704	Distal enhancer	0.00374266	0	0	yes
EH38E2893958	chr10	30583682	30584028	Distal enhancer	0.00671447	0	0.00570273	yes
EH38E2893966	chr10	30596108	30596289	Distal enhancer	0	0	0		yes		yes
EH38E2893969	chr10	30603603	30603941	Distal enhancer	0	0	0.00161961		yes
EH38E1459183	chr10	30604910	30605254	Distal enhancer	0.0017509	0.00735693	0.00828905	yes		yes
EH38E2893971	chr10	30605408	30605757	Distal enhancer	0.00648064	0.000765238	0	yes
EH38E2893972	chr10	30605862	30606206	Distal enhancer	0	0	0		yes		yes
EH38E2893973	chr10	30606329	30606640	Distal enhancer	0	0.00408923	0		yes
EH38E2894562	chr10	31935736	31935904	Distal enhancer	0	0.0165025	0.0182618		yes
EH38E1460100	chr10	31936968	31937309	Distal enhancer	0.0317034	0.0200832	0.0110787	yes		yes
EH38E2894564	chr10	31940867	31941216	Distal enhancer	0.0137537	0.00482828	0.00655003	yes		yes
EH38E2894565	chr10	31941243	31941519	Distal enhancer	0.00953082	0.0104136	0.0357889	yes		yes
EH38E1460106	chr10	31942937	31943144	Distal enhancer	0	0.0115502	0.00746875		yes
EH38E2894566	chr10	31944127	31944453	Distal enhancer	0.00903054	0.0374698	0.0310933	yes		yes
EH38E2894567	chr10	31944664	31944821	Distal enhancer	0.00951267	0.0225189	0.0125678	yes		yes
EH38E2894568	chr10	31944908	31945251	Distal enhancer	0.021323	0.0150163	0.011856	yes		yes
EH38E1460110	chr10	31947583	31947932	Distal enhancer	0.00470198	0.0139565	0.026924	yes		yes
EH38E1460178	chr10	32059566	32059846	Distal enhancer	0	0	0		yes		yes
EH38E2894634	chr10	32095244	32095593	Distal enhancer	0	0	0		yes		yes
EH38E1460191	chr10	32104594	32104874	Proximal enhancer	0	0	0		yes		yes
EH38E1460194	chr10	32105825	32106174	Distal enhancer	0	0	0		yes		yes
EH38E2894643	chr10	32120083	32120414	Distal enhancer	0	0	0		yes		yes
EH38E2894645	chr10	32125088	32125434	Distal enhancer	0.0014921	0	0	yes
EH38E2894662	chr10	32150723	32151071	Distal enhancer	0.00665822	0	0	yes
EH38E2894666	chr10	32155070	32155268	Distal enhancer	0	0	0		yes		yes
EH38E2894667	chr10	32155991	32156316	Distal enhancer	0	0	0		yes		yes
EH38E1460239	chr10	32166413	32166735	Distal enhancer	0	0.00464071	0		yes
EH38E2895010	chr10	33145384	33145733	Distal enhancer	0	0	0		yes		yes
EH38E2895011	chr10	33145965	33146242	Distal enhancer	0	0	0		yes		yes
EH38E2895019	chr10	33155980	33156328	Distal enhancer	0	0	0		yes		yes
EH38E1460737	chr10	33156362	33156552	Distal enhancer	0	0	0		yes		yes
EH38E2895202	chr10	33507960	33508307	Distal enhancer	0	0	0		yes		yes
EH38E1461070	chr10	33509218	33509566	Distal enhancer	0	0	0		yes		yes
EH38E1461071	chr10	33509737	33509925	Distal enhancer	0	0	0		yes		yes
EH38E2895204	chr10	33509932	33510134	Distal enhancer	0	0	0		yes		yes
EH38E1461213	chr10	33799523	33799870	Distal enhancer	0	0	0		yes		yes
EH38E2895323	chr10	33832218	33832426	Distal enhancer	0	0	0		yes		yes
EH38E1461254	chr10	33876545	33876875	Distal enhancer	0	0	0		yes		yes
EH38E2897740	chr10	44195287	44195439	Distal enhancer	0.0168612	0	0.0125459	yes
EH38E1464408	chr10	44195471	44195813	Distal enhancer	0.00373794	0	0.000510102	yes
EH38E2897754	chr10	44236517	44236681	Distal enhancer	0.0234224	0	0	yes
EH38E1464423	chr10	44236818	44237167	Distal enhancer	0	0	0		yes		yes
EH38E2897755	chr10	44237775	44238002	Distal enhancer	0	0	0		yes		yes
EH38E1464429	chr10	44244741	44244907	Distal enhancer	0	0	0		yes		yes
EH38E2897759	chr10	44245000	44245338	Distal enhancer	0.0604785	0.00353683	0.00533936	yes		yes
EH38E1464431	chr10	44245567	44245895	Distal enhancer	0.0049843	0.0025784	0	yes
EH38E2898507	chr10	46031720	46031887	Proximal enhancer	0.00909026	0	0.0177949	yes
EH38E2898518	chr10	46052246	46052427	Distal enhancer	0	0	0		yes		yes
EH38E2898519	chr10	46052454	46052797	Distal enhancer	0	0	0		yes		yes
EH38E2898543	chr10	46096501	46096825	Distal enhancer	0	0	0.00928346		yes
EH38E1465442	chr10	46096964	46097306	Distal enhancer	0.00291128	0	0.00197005	yes
EH38E2899177	chr10	47555358	47555650	Proximal enhancer	0.0126709	0.00653296	0.0293779	yes		yes
EH38E2899179	chr10	47558162	47558339	Distal enhancer	0.00305565	0	0.0012915	yes
EH38E1468303	chr10	52353950	52354287	Distal enhancer	0	0	0		yes		yes
EH38E1468308	chr10	52365540	52365816	Distal enhancer	0	0	0		yes		yes
EH38E2900955	chr10	52365848	52366042	Distal enhancer	0	0	0.00130236		yes
EH38E1468312	chr10	52376777	52377038	Distal enhancer	0	0	0		yes		yes
EH38E1468314	chr10	52377594	52377895	Distal enhancer	0	0	0		yes		yes
EH38E2900958	chr10	52378133	52378476	Distal enhancer	0	0.00563574	0		yes
EH38E2901073	chr10	52774630	52774978	Distal enhancer	0	0	0.00134834		yes
EH38E2901074	chr10	52775253	52775485	Distal enhancer	0.00582814	0	0	yes
EH38E2901075	chr10	52776142	52776394	Distal enhancer	0	0.00363358	0.00926227		yes
EH38E2901076	chr10	52776545	52776800	Distal enhancer	0	0.00261831	0.0073132		yes
EH38E1468528	chr10	52778781	52779114	Distal enhancer	0	0	0		yes		yes
EH38E1469662	chr10	58457770	58457968	Distal enhancer	0	0	0		yes		yes
EH38E1469663	chr10	58458075	58458424	Distal enhancer	0	0	0		yes		yes
EH38E2901888	chr10	58468642	58468991	Distal enhancer	0	0	0.00501595		yes
EH38E2902048	chr10	58952718	58952910	Distal enhancer	0	0	0		yes		yes
EH38E2902053	chr10	58963160	58963431	Distal enhancer	0	0	0		yes		yes
EH38E1469978	chr10	58963824	58964166	Distal enhancer	0	0	0		yes		yes
EH38E1469980	chr10	58965935	58966231	Distal enhancer	0	0	0		yes		yes
EH38E2902057	chr10	58967541	58967887	Distal enhancer	0	0	0.00151261		yes
EH38E2902058	chr10	58967892	58968063	Distal enhancer	0.00226433	0	0.00204041	yes
EH38E1469982	chr10	58968149	58968313	Distal enhancer	0.00569632	0	0.0096838	yes
EH38E1470012	chr10	58994170	58994511	Distal enhancer	0	0	0		yes		yes
EH38E2902077	chr10	58994732	58995067	Distal enhancer	0	0	0		yes		yes
EH38E1470070	chr10	59073524	59073873	Distal enhancer	0	0	0		yes		yes
EH38E1470071	chr10	59073899	59074099	Distal enhancer	0	0	0		yes		yes
EH38E2902109	chr10	59079599	59079946	Distal enhancer	0	0	0		yes		yes
EH38E2902121	chr10	59107157	59107384	Distal enhancer	0	0	0		yes		yes
EH38E1470103	chr10	59108405	59108688	Distal enhancer	0	0	0		yes		yes
EH38E1470104	chr10	59108915	59109264	Distal enhancer	0.00112707	0	0	yes
EH38E1470115	chr10	59135276	59135616	Distal enhancer	0	0	0		yes		yes
EH38E2902133	chr10	59173883	59174230	Distal enhancer	2.4427	3.71844	4.07773	yes		yes
EH38E1471801	chr10	61837230	61837558	Distal enhancer	0	0	0		yes		yes
EH38E2903205	chr10	61837724	61837923	Distal enhancer	0	0	0		yes		yes
EH38E2903206	chr10	61837926	61838142	Distal enhancer	0	0	0		yes		yes
EH38E2903429	chr10	62098385	62098585	Distal enhancer	0	0	0		yes		yes
EH38E1472150	chr10	62098804	62099147	Distal enhancer	0	0	0		yes		yes
EH38E2904432	chr10	64731835	64732183	Distal enhancer	0	0	0		yes		yes
EH38E1473513	chr10	65033400	65033749	Distal enhancer	0.00352209	0	0	yes
EH38E2905593	chr10	69418102	69418447	Proximal enhancer	0	0	0		yes		yes
EH38E2905598	chr10	69425833	69426181	Distal enhancer	0.000300237	0	0	yes
EH38E1475139	chr10	69446695	69447043	Distal enhancer	0	0	0		yes		yes
EH38E1475671	chr10	70174229	70174576	Distal enhancer	0	0	0		yes		yes
EH38E1477181	chr10	71860500	71860849	Distal enhancer	0	0	0		yes		yes
EH38E2907583	chr10	71927784	71927948	Distal enhancer	0	0.00891777	0.00359474		yes
EH38E2907584	chr10	71927999	71928268	Distal enhancer	0	2.36385e-05	0.00561314		yes
EH38E2907593	chr10	71956117	71956422	Distal enhancer	0	0	0		yes		yes
EH38E1477262	chr10	71956588	71956773	Distal enhancer	0	0	0		yes		yes
EH38E2907600	chr10	71962957	71963283	Proximal enhancer	0.00593866	0.0288289	0	yes
EH38E1477366	chr10	72029505	72029688	Distal enhancer	0.0122921	0.0013204	0.00601568	yes		yes
EH38E1477367	chr10	72030479	72030629	Distal enhancer	0.0085225	0.0109371	0	yes
EH38E2907688	chr10	72030739	72031087	Distal enhancer	0.00676417	0.0063953	0.00643054	yes		yes
EH38E2907689	chr10	72031112	72031327	Distal enhancer	0.00583159	0.000798542	0	yes
EH38E2907694	chr10	72034251	72034590	Distal enhancer	0.00449622	0	0	yes
EH38E2907695	chr10	72035313	72035573	Distal enhancer	0	0	0		yes		yes
EH38E2907696	chr10	72036570	72036802	Distal enhancer	0.00614603	0	0	yes
EH38E2907698	chr10	72038417	72038759	Distal enhancer	0	0	0		yes		yes
EH38E2907699	chr10	72038765	72039021	Distal enhancer	0	0	0		yes		yes
EH38E2907704	chr10	72044502	72044848	Distal enhancer	0.00262894	0	0	yes
EH38E2907705	chr10	72044852	72045090	Distal enhancer	0	0	0		yes		yes
EH38E2907716	chr10	72057021	72057364	Distal enhancer	0	0	0		yes		yes
EH38E2907890	chr10	72248817	72249166	Distal enhancer	0.00234218	0.00422702	0	yes
EH38E2907893	chr10	72251656	72251996	Distal enhancer	0	0	0		yes		yes
EH38E1477582	chr10	72254846	72255026	Distal enhancer	0	0	0		yes		yes
EH38E2907896	chr10	72255055	72255404	Distal enhancer	0	0	0		yes		yes
EH38E1477590	chr10	72259930	72260102	Distal enhancer	0	0	0.00713489		yes
EH38E2907903	chr10	72260480	72260695	Distal enhancer	0	0	0		yes		yes
EH38E1477592	chr10	72260715	72261035	Distal enhancer	0	0	0		yes		yes
EH38E2907904	chr10	72261041	72261321	Distal enhancer	0	0	0		yes		yes
EH38E1477594	chr10	72261381	72261545	Distal enhancer	0	0	0		yes		yes
EH38E1477595	chr10	72261572	72261789	Distal enhancer	0	0	0		yes		yes
EH38E2907905	chr10	72263646	72263992	Distal enhancer	0.0014921	0	0	yes
EH38E1477655	chr10	72308467	72308810	Distal enhancer	0	0	0		yes		yes
EH38E1477667	chr10	72318932	72319251	Distal enhancer	0	0	0		yes		yes
EH38E2907972	chr10	72319402	72319571	Distal enhancer	0	0.00237043	0		yes
EH38E2907973	chr10	72319586	72319933	Distal enhancer	0.00292247	0.0190763	0	yes
EH38E2907974	chr10	72319938	72320170	Distal enhancer	0.0627849	0.0114019	0.00233367	yes		yes
EH38E2907976	chr10	72320747	72321084	Distal enhancer	0	0.00535872	0.000999639		yes
EH38E2907977	chr10	72321103	72321286	Distal enhancer	0	0.00337049	0		yes
EH38E1477675	chr10	72322084	72322414	Distal enhancer	0	0	0		yes		yes
EH38E2907984	chr10	72325361	72325685	Distal enhancer	0	0.000765406	0		yes
EH38E2907990	chr10	72328151	72328329	Distal enhancer	0.00272773	0.0282572	0.00797584	yes		yes
EH38E1477685	chr10	72328337	72328573	Distal enhancer	0.0223705	0.0325213	0.013051	yes		yes
EH38E2907997	chr10	72331605	72331828	Distal enhancer	0.00124023	0.00826923	0.00871331	yes		yes
EH38E2908139	chr10	72638815	72639163	Distal enhancer	0	0	0		yes		yes
EH38E1477878	chr10	72679835	72680132	Distal enhancer	0	0	0		yes		yes
EH38E1477887	chr10	72688170	72688507	Distal enhancer	0	0	0.000124955		yes
EH38E1479462	chr10	75186763	75186977	Distal enhancer	0	0	0		yes		yes
EH38E2909317	chr10	75187956	75188219	Distal enhancer	0	0	0		yes		yes
EH38E2909319	chr10	75189636	75189981	Distal enhancer	0	0	0.0114385		yes
EH38E1479467	chr10	75191852	75192041	Distal enhancer	0	0	0.00448789		yes
EH38E1479468	chr10	75192126	75192463	Distal enhancer	0.0143529	0	0.00892536	yes
EH38E1479480	chr10	75207759	75208093	Distal enhancer	0.00723172	0	0.0143908	yes
EH38E2911882	chr10	79335136	79335478	Distal enhancer	0	0	0		yes		yes
EH38E2911883	chr10	79335678	79336022	Distal enhancer	0	0	0		yes		yes
EH38E2911884	chr10	79336103	79336304	Distal enhancer	0	0	0		yes		yes
EH38E2911934	chr10	79379298	79379510	Distal enhancer	0	0	0		yes		yes
EH38E2911935	chr10	79379536	79379799	Distal enhancer	0	0	0		yes		yes
EH38E2911937	chr10	79380301	79380548	Proximal enhancer	0	0	0		yes		yes
EH38E2912232	chr10	80110199	80110467	Distal enhancer	0	0	0		yes		yes
EH38E1483017	chr10	80111081	80111281	Distal enhancer	0	0	0		yes		yes
EH38E2912356	chr10	80264307	80264656	Distal enhancer	0.0158318	0.0110413	0.00579162	yes		yes
EH38E2912358	chr10	80265744	80265907	Distal enhancer	0	0	0		yes		yes
EH38E2912386	chr10	80290863	80291206	Proximal enhancer	0	0	0		yes		yes
EH38E2912388	chr10	80292615	80292954	Distal enhancer	0	0	0		yes		yes
EH38E2913451	chr10	84523544	84523828	Distal enhancer	0	0.00523926	0.00283838		yes
EH38E1484568	chr10	84525052	84525398	Distal enhancer	0	0	0.00340774		yes
EH38E1485200	chr10	86410463	86410799	Distal enhancer	0.00318277	0	0	yes
EH38E2914039	chr10	86411380	86411724	Distal enhancer	0	0	0		yes		yes
EH38E2914555	chr10	87498178	87498363	Distal enhancer	0.0454474	0.000756177	0.0370046	yes		yes
EH38E2915690	chr10	89814320	89814665	Distal enhancer	0	0	0		yes		yes
EH38E2915691	chr10	89815331	89815539	Distal enhancer	0	0	0		yes		yes
EH38E2915965	chr10	90930459	90930805	Distal enhancer	0	0	0		yes		yes
EH38E1487892	chr10	90930857	90931065	Distal enhancer	0	0	0		yes		yes
EH38E2915966	chr10	90931137	90931480	Distal enhancer	0	0	0		yes		yes
EH38E1487894	chr10	90931501	90931745	Distal enhancer	0.00340047	0	0	yes
EH38E2916262	chr10	91608776	91609115	Distal enhancer	0	0	0		yes		yes
EH38E2916650	chr10	92696991	92697239	Distal enhancer	0	0.0162815	0		yes
EH38E2916651	chr10	92697324	92697476	Distal enhancer	0	0.00217536	0		yes
EH38E1488970	chr10	92697693	92698036	Distal enhancer	0	0	0.000631383		yes
EH38E2916652	chr10	92698068	92698293	Distal enhancer	0	0	0.00839524		yes
EH38E2916679	chr10	92756251	92756599	Distal enhancer	0.00702909	0	0	yes
EH38E2916681	chr10	92757159	92757494	Distal enhancer	0	0	0.00326823		yes
EH38E2916891	chr10	93235754	93236103	Distal enhancer	0	0	0		yes		yes
EH38E2916902	chr10	93254217	93254551	Distal enhancer	0	0	0		yes		yes
EH38E1490122	chr10	94902615	94902961	Distal enhancer	0	0	0		yes		yes
EH38E1490162	chr10	95178193	95178525	Distal enhancer	0	0	0		yes		yes
EH38E1490164	chr10	95178847	95179165	Distal enhancer	0	0	0		yes		yes
EH38E2918027	chr10	96093042	96093336	Distal enhancer	0	0	0		yes		yes
EH38E2918028	chr10	96093362	96093644	Distal enhancer	0	0	0		yes		yes
EH38E2918029	chr10	96094053	96094277	Distal enhancer	0	0	0		yes		yes
EH38E1490883	chr10	96124602	96124927	Distal enhancer	0	0	0.00725584		yes
EH38E2918036	chr10	96125134	96125452	Distal enhancer	0	0	0		yes		yes
EH38E2918394	chr10	96798559	96798905	Distal enhancer	0	0	0		yes		yes
EH38E2918699	chr10	97327415	97327714	Distal enhancer	0	0	0		yes		yes
EH38E2918700	chr10	97327877	97328224	Distal enhancer	0	0	0		yes		yes
EH38E1491726	chr10	97328726	97329072	Distal enhancer	0	0	0.00563319		yes
EH38E2918987	chr10	97688248	97688588	Proximal enhancer	0.00701371	0.0128671	0	yes
EH38E1492090	chr10	97762896	97763212	Distal enhancer	0.0281628	0.0252741	0.0258141	yes		yes
EH38E2919040	chr10	97764313	97764594	Distal enhancer	0	0.00848588	0.0420883		yes
EH38E1492092	chr10	97764629	97764972	Distal enhancer	0	0.0132366	0.0146621		yes
EH38E2919304	chr10	98269453	98269795	Proximal enhancer	0.0150596	0.0372973	0.0964092	yes		yes
EH38E2919305	chr10	98269850	98270039	Proximal enhancer	0.025137	0.0443094	0.0768035	yes		yes
EH38E2919307	chr10	98270375	98270707	Distal enhancer	0.0658847	0.0743323	0.155828	yes		yes
EH38E1492773	chr10	99304553	99304898	Distal enhancer	0	0.00180626	0.00512642		yes
EH38E1492834	chr10	99395596	99395833	Distal enhancer	0.00010373	0	0.0240119	yes
EH38E1492998	chr10	99647668	99647818	Distal enhancer	0	0	0.0448369		yes
EH38E1492999	chr10	99647834	99648065	Distal enhancer	0.00611944	0	0.0241409	yes
EH38E1493078	chr10	99770439	99770760	Distal enhancer	0	0	0		yes		yes
EH38E2919846	chr10	99775879	99776228	Distal enhancer	0	0.00728797	0		yes
EH38E2919848	chr10	99778009	99778282	Distal enhancer	0	0	0		yes		yes
EH38E2919850	chr10	99779308	99779652	Distal enhancer	0	0	0.00146895		yes
EH38E2919851	chr10	99779831	99780165	Distal enhancer	0	0.00380764	0		yes
EH38E2919976	chr10	100038689	100039034	Distal enhancer	0.0405638	0	0.00514384	yes
EH38E2919999	chr10	100095274	100095476	Distal enhancer	0.00316429	0.00163691	0	yes
EH38E2920000	chr10	100100657	100100903	Distal enhancer	0	0	0		yes		yes
EH38E1493308	chr10	100101018	100101201	Distal enhancer	0.00342566	0	0	yes
EH38E2920001	chr10	100101620	100101968	Distal enhancer	0	0	0		yes		yes
EH38E1493486	chr10	100370803	100371142	Distal enhancer	0	0	0		yes		yes
EH38E2920132	chr10	100371189	100371537	Distal enhancer	0	0	0.00300785		yes
EH38E2920397	chr10	100875750	100876095	Distal enhancer	0	0	0.000871838		yes
EH38E2920405	chr10	100880973	100881222	Distal enhancer	0	0	0.00603985		yes
EH38E1493815	chr10	100881244	100881570	Distal enhancer	0	0.00721699	0		yes
EH38E2920406	chr10	100881628	100881850	Distal enhancer	0	0	0		yes		yes
EH38E1493841	chr10	100897069	100897227	Distal enhancer	0.00210055	0	0.00308398	yes
EH38E1493842	chr10	100897230	100897477	Distal enhancer	0.00846015	0	0.0160743	yes
EH38E2920562	chr10	101042702	101043042	Distal enhancer	0.012509	0.00370304	0.00509565	yes		yes
EH38E2920563	chr10	101043201	101043358	Distal enhancer	0	0.0160386	0.00379333		yes
EH38E2921214	chr10	102057725	102057969	Proximal enhancer	0.00299745	0	0.0259118	yes
EH38E2921215	chr10	102058058	102058365	Distal enhancer	0.00414407	0.00341757	0.0027825	yes		yes
EH38E2921486	chr10	102434443	102434625	Proximal enhancer	0.00422117	0	0	yes
EH38E2921487	chr10	102434652	102434997	Proximal enhancer	0.0008551	0	0.0102877	yes
EH38E1495224	chr10	102641522	102641727	Distal enhancer	0.00311799	0	0	yes
EH38E1498819	chr10	110399366	110399715	Distal enhancer	0	0	0		yes		yes
EH38E2924808	chr10	110844118	110844464	Distal enhancer	0	0	0		yes		yes
EH38E2924811	chr10	110845801	110846148	Distal enhancer	0	0	0		yes		yes
EH38E2924812	chr10	110846264	110846602	Distal enhancer	0.00549142	0	0	yes
EH38E1499879	chr10	112261354	112261702	Distal enhancer	0	3.65446e-05	0		yes
EH38E2925230	chr10	112265728	112266076	Distal enhancer	0	0	0		yes		yes
EH38E2925235	chr10	112275522	112275756	Distal enhancer	0	0	0		yes		yes
EH38E2925236	chr10	112275864	112276211	Distal enhancer	0.00255051	0.00295032	0.0184631	yes		yes
EH38E1499891	chr10	112280333	112280486	Distal enhancer	0	0	0.0240627		yes
EH38E1499892	chr10	112280606	112280806	Distal enhancer	0.000368763	0.00178045	0.033387	yes		yes
EH38E2925292	chr10	112365025	112365373	Distal enhancer	0	0	0		yes		yes
EH38E1499952	chr10	112365388	112365584	Distal enhancer	0	0	0		yes		yes
EH38E1500376	chr10	112915547	112915894	Distal enhancer	0.00995411	0	0	yes
EH38E1500377	chr10	112915900	112916120	Distal enhancer	0	0	0		yes		yes
EH38E1501228	chr10	113958684	113959032	Distal enhancer	0	0	0		yes		yes
EH38E1501231	chr10	113960546	113960876	Distal enhancer	0	0	0		yes		yes
EH38E1501232	chr10	113960897	113961058	Distal enhancer	0	0	0		yes		yes
EH38E2927618	chr10	117404851	117405199	Distal enhancer	0	0.00995839	0.0103027		yes
EH38E1504697	chr10	119687362	119687695	Distal enhancer	0	0.0037236	0.00361302		yes
EH38E1504699	chr10	119688129	119688475	Distal enhancer	0.00133223	0	0	yes
EH38E2928880	chr10	119693305	119693650	Distal enhancer	0	0	0		yes		yes
EH38E2928893	chr10	119715783	119716098	Distal enhancer	0	0	0		yes		yes
EH38E2928899	chr10	119723671	119723939	Distal enhancer	0.00614603	0.00635876	0.00778897	yes		yes
EH38E1505358	chr10	121043182	121043528	Distal enhancer	0	0	0		yes		yes
EH38E2929321	chr10	121043596	121043775	Distal enhancer	0	0	0		yes		yes
EH38E2929954	chr10	122267863	122268016	Distal enhancer	0	0.0194088	0		yes
EH38E1506353	chr10	122342787	122342950	Distal enhancer	0	0	0		yes		yes
EH38E2930028	chr10	122349009	122349358	Distal enhancer	0	0	0		yes		yes
EH38E1506366	chr10	122353003	122353333	Distal enhancer	0	0	0		yes		yes
EH38E2930034	chr10	122353763	122354026	Distal enhancer	0	0	0		yes		yes
EH38E2930042	chr10	122373459	122373615	Proximal enhancer	0.00358518	0.00697018	0	yes
EH38E1506822	chr10	123203819	123204153	Distal enhancer	0	0	0		yes		yes
EH38E1510192	chr10	128157034	128157379	Distal enhancer	0	0	0		yes		yes
EH38E2933751	chr10	129462271	129462619	Distal enhancer	0	0.0069252	0		yes
EH38E2933752	chr10	129462641	129462862	Distal enhancer	0.00622947	0.00322254	0	yes
EH38E2936883	chr10	133359644	133359980	Proximal enhancer	0.000109751	0.00529896	0.00368818	yes		yes
EH38E2936884	chr10	133360057	133360291	Distal enhancer	0	0.00116849	0		yes
EH38E2936885	chr10	133360325	133360535	Distal enhancer	0	0	0.00773447		yes
EH38E2937335	chr11	353336	353683	Distal enhancer	0.00294018	0	0	yes
EH38E2937336	chr11	353838	353995	Distal enhancer	0.00046976	0	0	yes
EH38E2937337	chr11	354008	354190	Distal enhancer	0	0	0.00396637		yes
EH38E2937341	chr11	355761	355973	Distal enhancer	0.08761	0.0566589	0.0298798	yes		yes
EH38E2937342	chr11	356040	356389	Distal enhancer	0.00211325	0	0.00446436	yes
EH38E1513529	chr11	445789	446132	Distal enhancer	0.0102494	0.0395244	0.00545446	yes		yes
EH38E2937487	chr11	446174	446518	Distal enhancer	0	0.00842906	0.00514131		yes
EH38E1513531	chr11	447011	447195	Distal enhancer	0	0.00463084	0.00748692		yes
EH38E2937963	chr11	729570	729918	Distal enhancer	0.0414327	0.0455711	0.0468117	yes		yes
EH38E2938290	chr11	922885	923232	Distal enhancer	0	0	0		yes		yes
EH38E1514729	chr11	1673842	1674164	Distal enhancer	0.00763484	0.0236972	0.0220077	yes		yes
EH38E2939373	chr11	1675990	1676339	Distal enhancer	0	0.00874558	0.00120658		yes
EH38E2939389	chr11	1691121	1691331	Distal enhancer	0.0197259	0.100559	0.0642245	yes		yes
EH38E1514747	chr11	1691342	1691690	Distal enhancer	0	0.0847834	0.111843		yes
EH38E2939390	chr11	1691709	1691994	Distal enhancer	0	0.0623381	0.0679455		yes
EH38E1514750	chr11	1693220	1693557	Distal enhancer	0.0187481	0.0600025	0.0677612	yes		yes
EH38E2939394	chr11	1693997	1694338	Distal enhancer	0.0310907	0.0803329	0.0682542	yes		yes
EH38E2939827	chr11	2097425	2097774	Distal enhancer	0	0	0		yes		yes
EH38E2939828	chr11	2097789	2097989	Distal enhancer	0	0	0		yes		yes
EH38E1515173	chr11	2203921	2204265	Distal enhancer	0.0418967	0.0197602	0.0141823	yes		yes
EH38E1515184	chr11	2211118	2211418	Distal enhancer	0.0503975	0.00847834	0.0086626	yes		yes
EH38E2939992	chr11	2211552	2211707	Distal enhancer	0.00281528	0.0168199	0.032834	yes		yes
EH38E2939996	chr11	2212786	2213127	Distal enhancer	0.0108141	0.000261063	0.000476315	yes		yes
EH38E1515189	chr11	2213141	2213344	Distal enhancer	0	0.0027565	0.0017484		yes
EH38E2939997	chr11	2213436	2213783	Distal enhancer	0.00501247	0.01455	0.0178217	yes		yes
EH38E2940904	chr11	2940556	2940893	Distal enhancer	0	0.0310579	0.0174937		yes
EH38E2943646	chr11	9364027	9364230	Distal enhancer	0	0.0112766	0.0174247		yes
EH38E1519134	chr11	9364326	9364675	Distal enhancer	0	0.00634053	0		yes
EH38E1519135	chr11	9364678	9364852	Distal enhancer	0	0	0		yes		yes
EH38E2943653	chr11	9380838	9381093	Distal enhancer	0	0	0		yes		yes
EH38E2943737	chr11	9551924	9552272	Distal enhancer	0.000388542	0	0	yes
EH38E1519269	chr11	9566030	9566379	Distal enhancer	0	0	0		yes		yes
EH38E2943743	chr11	9568798	9569142	Distal enhancer	0	0	0		yes		yes
EH38E2943744	chr11	9569291	9569608	Distal enhancer	0.00306332	0	0.00220132	yes
EH38E2943749	chr11	9572255	9572595	Proximal enhancer	0.0210592	0.00458205	0.00858121	yes		yes
EH38E2944976	chr11	11813329	11813672	Proximal enhancer	0	0	0		yes		yes
EH38E2945852	chr11	13137805	13137985	Distal enhancer	0	0	0		yes		yes
EH38E1522308	chr11	13138056	13138214	Distal enhancer	0	0	0.00243673		yes
EH38E2945853	chr11	13140394	13140742	Distal enhancer	0	0	0		yes		yes
EH38E2945854	chr11	13140840	13141076	Distal enhancer	0	0	0		yes		yes
EH38E2945856	chr11	13141739	13141914	Distal enhancer	0	0	0		yes		yes
EH38E1524197	chr11	16774921	16775269	Distal enhancer	0.0153474	0.00674247	0.00119276	yes		yes
EH38E2947915	chr11	18224104	18224284	Distal enhancer	0.00785327	0.0113751	0.0257337	yes		yes
EH38E2947990	chr11	18383355	18383680	Distal enhancer	0	0	0		yes		yes
EH38E2947991	chr11	18383686	18384032	Distal enhancer	0	0	0		yes		yes
EH38E1525200	chr11	18384088	18384241	Distal enhancer	0	0	0		yes		yes
EH38E1525201	chr11	18384244	18384584	Distal enhancer	0	0	0		yes		yes
EH38E2947992	chr11	18384618	18384768	Distal enhancer	0	0	0		yes		yes
EH38E2950281	chr11	27292340	27292679	Distal enhancer	0.0278475	0.0845958	0.0518875	yes		yes
EH38E1528532	chr11	27292718	27292976	Distal enhancer	0.0315401	0.0790655	0.0314774	yes		yes
EH38E1528545	chr11	27312242	27312462	Distal enhancer	0	0	0		yes		yes
EH38E2950293	chr11	27321472	27321806	Distal enhancer	0	0	0		yes		yes
EH38E1528550	chr11	27328730	27328986	Distal enhancer	0.00773057	0.00635876	0	yes
EH38E2950805	chr11	29321313	29321536	Distal enhancer	0	0	0		yes		yes
EH38E1529378	chr11	29321817	29321986	Distal enhancer	0	0	0		yes		yes
EH38E2951861	chr11	33035030	33035372	Distal enhancer	0.00693675	0	0.00496031	yes
EH38E2951942	chr11	33211896	33212054	Distal enhancer	0	0	0		yes		yes
EH38E1531605	chr11	34028042	34028374	Distal enhancer	0	0	0.000434868		yes
EH38E2952646	chr11	34359110	34359270	Proximal enhancer	0.0445587	0.136713	0.163175	yes		yes
EH38E2952647	chr11	34359281	34359579	Proximal enhancer	0.0598929	0.0682393	0.145204	yes		yes
EH38E2952648	chr11	34359627	34359787	Proximal enhancer	0.096493	0.0828228	0.137947	yes		yes
EH38E1531935	chr11	34363299	34363523	Distal enhancer	0	0.00286712	0.00660652		yes
EH38E1531937	chr11	34364144	34364493	Distal enhancer	0	0	0.000103421		yes
EH38E2952674	chr11	34426924	34427247	Distal enhancer	0	0	0		yes		yes
EH38E2952675	chr11	34427255	34427506	Distal enhancer	0	0	0		yes		yes
EH38E2952676	chr11	34427548	34427834	Distal enhancer	0	0	0		yes		yes
EH38E1532062	chr11	34586059	34586228	Distal enhancer	0	0	0		yes		yes
EH38E1532063	chr11	34586232	34586556	Distal enhancer	0	0	0		yes		yes
EH38E2952764	chr11	34599500	34599848	Distal enhancer	0	0.00730891	0.0016595		yes
EH38E2952765	chr11	34600307	34600463	Distal enhancer	0.00784014	0.00175274	0	yes
EH38E1532078	chr11	34600569	34600885	Distal enhancer	0.0235728	0.0149511	0.0130594	yes		yes
EH38E2952766	chr11	34600921	34601101	Distal enhancer	0	0	0		yes		yes
EH38E1532079	chr11	34601125	34601472	Distal enhancer	0	0	0		yes		yes
EH38E2952767	chr11	34601681	34601957	Distal enhancer	0	0	0		yes		yes
EH38E2952830	chr11	34665149	34665462	Distal enhancer	0	0	0		yes		yes
EH38E2952833	chr11	34668139	34668478	Distal enhancer	0	0	0		yes		yes
EH38E1532213	chr11	34783360	34783626	Distal enhancer	0	0	0		yes		yes
EH38E2952869	chr11	34783957	34784302	Distal enhancer	0	0	0		yes		yes
EH38E2952870	chr11	34784308	34784494	Distal enhancer	0	0	0		yes		yes
EH38E2952871	chr11	34784536	34784878	Distal enhancer	0	0	0		yes		yes
EH38E1532241	chr11	34825329	34825675	Distal enhancer	0	0.00367558	0		yes
EH38E1532242	chr11	34825733	34826082	Distal enhancer	0.00528312	0.00153047	0.00172369	yes		yes
EH38E2952885	chr11	34826193	34826458	Distal enhancer	0	0	0		yes		yes
EH38E2956401	chr11	45843149	45843494	Distal enhancer	0	0	0		yes		yes
EH38E2956402	chr11	45843594	45843926	Distal enhancer	0	0	0		yes		yes
EH38E1537593	chr11	46597180	46597423	Distal enhancer	0.0354598	0.0816433	0.035599	yes		yes
EH38E2957295	chr11	47187486	47187637	Proximal enhancer	0.0732233	0.0472064	0.0288035	yes		yes
EH38E1538004	chr11	47189365	47189693	Distal enhancer	0.014297	0.0285175	0	yes
EH38E2957302	chr11	47193840	47194150	Distal enhancer	0.000594777	0.0166148	0	yes
EH38E2957539	chr11	47431458	47431738	Distal enhancer	0	0	0		yes		yes
EH38E2958646	chr11	57438708	57438859	Distal enhancer	0	0.00564287	0		yes
EH38E2958648	chr11	57440985	57441334	Distal enhancer	0.00147927	0	0.00489528	yes
EH38E2958649	chr11	57441832	57442176	Distal enhancer	0	0	0		yes		yes
EH38E2958657	chr11	57453556	57453902	Distal enhancer	0.0163421	0.00911544	0.0157173	yes		yes
EH38E2958658	chr11	57453945	57454189	Distal enhancer	0	0.00403938	0.00367351		yes
EH38E2958698	chr11	57480366	57480689	Distal enhancer	0.0229858	0.0149027	0.0127577	yes		yes
EH38E2958699	chr11	57480701	57480878	Distal enhancer	0.0395152	0.0137593	0.0178091	yes		yes
EH38E1539858	chr11	57935962	57936308	Distal enhancer	0	0	0		yes		yes
EH38E2958997	chr11	57971499	57971674	Distal enhancer	0	0	0.00347191		yes
EH38E1539865	chr11	57971983	57972330	Distal enhancer	0	0	0		yes		yes
EH38E2958998	chr11	57972545	57972749	Distal enhancer	0	0	0		yes		yes
EH38E2959003	chr11	57978740	57979076	Distal enhancer	0	0	0		yes		yes
EH38E2959171	chr11	58762404	58762575	Proximal enhancer	0	0	0		yes		yes
EH38E1540113	chr11	58762599	58762947	Proximal enhancer	0	0	0		yes		yes
EH38E2960730	chr11	61608982	61609148	Distal enhancer	0	0	0		yes		yes
EH38E1541849	chr11	61609433	61609663	Distal enhancer	0	0	0		yes		yes
EH38E2960769	chr11	61666980	61667320	Distal enhancer	0.00198842	0.00261831	0.00265398	yes		yes
EH38E2961125	chr11	61923270	61923618	Distal enhancer	0	0.00431226	0		yes
EH38E2961126	chr11	61923694	61923922	Distal enhancer	0	0.0114904	0		yes
EH38E2961176	chr11	61971292	61971528	Distal enhancer	0.00781276	0.0399308	0.0200353	yes		yes
EH38E1542238	chr11	61971543	61971716	Distal enhancer	0.0327196	0.0289636	0.00452045	yes		yes
EH38E1542239	chr11	61971767	61972111	Distal enhancer	0	0.0383559	0.00552605		yes
EH38E2961177	chr11	61972132	61972332	Distal enhancer	0.00602312	0.00635876	0	yes
EH38E2961178	chr11	61972399	61972638	Distal enhancer	0.0271814	0.0391103	0	yes
EH38E1542241	chr11	61972684	61973024	Distal enhancer	0.0694502	0.149618	0.118473	yes		yes
EH38E2961179	chr11	61973075	61973422	Distal enhancer	0.0243007	0.0270293	0.0182031	yes		yes
EH38E2961180	chr11	61973432	61973597	Distal enhancer	0.00253291	0.00566508	0.00535942	yes		yes
EH38E1542243	chr11	61973609	61973772	Distal enhancer	0.0284301	0.0135757	0.00867293	yes		yes
EH38E1542244	chr11	61973798	61973988	Distal enhancer	0.0150093	0.0144578	0.00924517	yes		yes
EH38E1542245	chr11	61974042	61974222	Distal enhancer	0.00662407	0.0147664	0.000267364	yes		yes
EH38E2961182	chr11	61975177	61975520	Distal enhancer	0.00250859	0.0114198	0.0151883	yes		yes
EH38E2961191	chr11	61980490	61980730	Distal enhancer	0	0.0235804	0.00601568		yes
EH38E1542252	chr11	61980769	61981041	Distal enhancer	0.00750179	0.0124837	0.00913413	yes		yes
EH38E1542253	chr11	61981169	61981458	Distal enhancer	0.000170132	0.016876	0.0243749	yes		yes
EH38E2961193	chr11	61983438	61983787	Distal enhancer	0.0186846	0.0181471	0.00817031	yes		yes
EH38E1542260	chr11	61996996	61997344	Distal enhancer	0.0156477	0.00756473	0.00508222	yes		yes
EH38E2961201	chr11	61999139	61999295	Distal enhancer	0	0.0349731	0.0143837		yes
EH38E2961202	chr11	62000534	62000865	Distal enhancer	0.00492054	0.00731929	0.00236266	yes		yes
EH38E2961205	chr11	62001701	62002022	Distal enhancer	0.00379102	0.0107366	0.00539724	yes		yes
EH38E2961206	chr11	62002028	62002228	Distal enhancer	0	0.00616799	0.0146782		yes
EH38E2961223	chr11	62019633	62019808	Distal enhancer	0	0	0		yes		yes
EH38E1542283	chr11	62025164	62025382	Distal enhancer	0	0	0		yes		yes
EH38E1542284	chr11	62025529	62025875	Distal enhancer	0	0	0		yes		yes
EH38E2961226	chr11	62025939	62026090	Distal enhancer	0	0	0		yes		yes
EH38E1542799	chr11	62680885	62681233	Proximal enhancer	0	0	0		yes		yes
EH38E2961894	chr11	62846249	62846514	Distal enhancer	0	0	0		yes		yes
EH38E2961943	chr11	62889894	62890238	Distal enhancer	0.00378768	0.0110908	0	yes
EH38E1543017	chr11	62890677	62890844	Distal enhancer	0	0	0		yes		yes
EH38E2962062	chr11	63247710	63248049	Distal enhancer	0.00235689	0	0.00319417	yes
EH38E2962063	chr11	63250198	63250532	Distal enhancer	0.00518917	0	0	yes
EH38E2962064	chr11	63251306	63251640	Distal enhancer	0.00794936	0.0072726	0	yes
EH38E2962329	chr11	63784422	63784629	Distal enhancer	0.0152909	0.0227932	0.00598663	yes		yes
EH38E2962457	chr11	63919014	63919178	Proximal enhancer	0.0091441	0.0110891	0.00887681	yes		yes
EH38E2962458	chr11	63919270	63919618	Distal enhancer	0.0121155	0	0.0129303	yes
EH38E2962459	chr11	63919649	63919905	Distal enhancer	0.0988409	0.0495536	0.0631177	yes		yes
EH38E2962460	chr11	63919919	63920172	Distal enhancer	0.200536	0.0687902	0.0870967	yes		yes
EH38E2962461	chr11	63920301	63920588	Distal enhancer	0.0252052	0.0022156	0.015406	yes		yes
EH38E1544634	chr11	64998074	64998417	Proximal enhancer	0	0	0.000912001		yes
EH38E1544636	chr11	64999135	64999348	Distal enhancer	0.000432819	0	0	yes
EH38E2963818	chr11	64999542	64999808	Distal enhancer	0.00249538	0	0	yes
EH38E1544812	chr11	65165475	65165699	Distal enhancer	0	0.00562068	0		yes
EH38E2964012	chr11	65165942	65166287	Distal enhancer	0.00511279	0.00213801	0	yes
EH38E2964216	chr11	65385211	65385499	Proximal enhancer	0	0.0098914	0.00766582		yes
EH38E2964267	chr11	65416076	65416230	Distal enhancer	0.0164426	0.0459978	0.0365628	yes		yes
EH38E2964268	chr11	65416395	65416675	Distal enhancer	0.0434613	0.0867515	0.0609088	yes		yes
EH38E2964271	chr11	65417121	65417461	Distal enhancer	0.0388466	0.0479899	0.0423221	yes		yes
EH38E2964272	chr11	65417534	65417756	Distal enhancer	0.048227	0.0446259	0.0469331	yes		yes
EH38E1545046	chr11	65418389	65418587	Distal enhancer	0.0532035	0.0253708	0.0582427	yes		yes
EH38E2964274	chr11	65418720	65419007	Distal enhancer	0.0152259	0.0618151	0.0862527	yes		yes
EH38E2964275	chr11	65419034	65419304	Distal enhancer	0.0568166	0.0394714	0.0425554	yes		yes
EH38E2964276	chr11	65419382	65419600	Distal enhancer	0.0530025	0.0824305	0.0961957	yes		yes
EH38E1545049	chr11	65419938	65420287	Distal enhancer	0.0390951	0.0592512	0.0580194	yes		yes
EH38E1545178	chr11	65479321	65479667	Distal enhancer	0	0	0.00347727		yes
EH38E1545186	chr11	65485357	65485694	Distal enhancer	0	0	0		yes		yes
EH38E2964402	chr11	65485839	65486113	Proximal enhancer	0	0.00120677	0		yes
EH38E2964412	chr11	65490145	65490387	Proximal enhancer	0.00774605	0	0.0204334	yes
EH38E2964470	chr11	65522873	65523036	Distal enhancer	0.0728852	0.0157214	0.00819316	yes		yes
EH38E2965009	chr11	65903147	65903496	Distal enhancer	0.0140883	0.000965657	0.00522279	yes		yes
EH38E2965805	chr11	66607196	66607529	Distal enhancer	0.103652	0.126469	0.0966303	yes		yes
EH38E1546637	chr11	66970825	66971174	Distal enhancer	0	0	0		yes		yes
EH38E2966163	chr11	66971204	66971429	Distal enhancer	0	0	0		yes		yes
EH38E2966248	chr11	67054595	67054901	Distal enhancer	0	0	0		yes		yes
EH38E2966249	chr11	67055145	67055493	Proximal enhancer	0	0	0		yes		yes
EH38E2966474	chr11	67288089	67288299	Proximal enhancer	0.0408857	0.0227098	0.025008	yes		yes
EH38E2967088	chr11	67728270	67728616	Distal enhancer	0	0	0.0135614		yes
EH38E2967369	chr11	68136879	68137221	Distal enhancer	0.00307302	0	0	yes
EH38E2967370	chr11	68137900	68138187	Distal enhancer	0.00214147	0	0	yes
EH38E2967383	chr11	68145098	68145309	Distal enhancer	0	0	0		yes		yes
EH38E1547697	chr11	68145339	68145667	Distal enhancer	0	0.00711483	0		yes
EH38E2967385	chr11	68146120	68146465	Distal enhancer	0	0.00239605	0		yes
EH38E2967386	chr11	68147052	68147393	Distal enhancer	0	0.00266658	0.00605097		yes
EH38E2967448	chr11	68256351	68256689	Distal enhancer	0	0	0		yes		yes
EH38E1547793	chr11	68297749	68298089	Distal enhancer	0.0899311	0.0162522	0.0605992	yes		yes
EH38E1547794	chr11	68298183	68298509	Distal enhancer	0.24603	0.0948937	0.117749	yes		yes
EH38E2967484	chr11	68298537	68298689	Distal enhancer	1.77451	0.826053	0.955186	yes		yes
EH38E2967485	chr11	68298709	68299057	Distal enhancer	1.65742	0.816022	0.86586	yes		yes
EH38E2967486	chr11	68299079	68299245	Distal enhancer	0.118071	0.285991	0.12151	yes		yes
EH38E1547797	chr11	68302729	68303078	Distal enhancer	0.131937	0.145176	0.161286	yes		yes
EH38E2967493	chr11	68309652	68309922	Distal enhancer	0.0913713	0.15831	0.0726783	yes		yes
EH38E1547802	chr11	68309960	68310165	Distal enhancer	0.0548646	0.101895	0.0667594	yes		yes
EH38E2967982	chr11	68857507	68857853	Distal enhancer	0.00483156	0	0	yes
EH38E2967983	chr11	68857942	68858092	Distal enhancer	0	0	0		yes		yes
EH38E2968674	chr11	69420494	69420843	Distal enhancer	0	0	0		yes		yes
EH38E2968781	chr11	69496962	69497128	Distal enhancer	0	0.00827404	0		yes
EH38E2968782	chr11	69497194	69497542	Distal enhancer	0	0	0		yes		yes
EH38E2968848	chr11	69567958	69568124	Distal enhancer	0	0	0		yes		yes
EH38E2968849	chr11	69568156	69568504	Distal enhancer	0	0	0		yes		yes
EH38E2968872	chr11	69615588	69615852	Distal enhancer	0.000279365	0.00274583	0.00282556	yes		yes
EH38E2968983	chr11	69688357	69688539	Distal enhancer	0	0	0		yes		yes
EH38E1549038	chr11	69688546	69688826	Distal enhancer	0	0	0		yes		yes
EH38E2969006	chr11	69706004	69706351	Distal enhancer	0	0	0		yes		yes
EH38E2970251	chr11	71253926	71254075	Proximal enhancer	0	0	0		yes		yes
EH38E2970252	chr11	71254127	71254373	Proximal enhancer	0	0	0		yes		yes
EH38E1550219	chr11	71534706	71534908	Distal enhancer	0	0	0		yes		yes
EH38E2970439	chr11	71534977	71535325	Distal enhancer	0	0.000913614	0		yes
EH38E2970440	chr11	71535330	71535542	Distal enhancer	0	0.010198	0		yes
EH38E1551384	chr11	73143330	73143679	Proximal enhancer	0.00369818	0.0324133	0.0113419	yes		yes
EH38E1551955	chr11	73779187	73779370	Distal enhancer	0	0	0		yes		yes
EH38E1551956	chr11	73779424	73779771	Distal enhancer	0	0	0		yes		yes
EH38E1551959	chr11	73783739	73783896	Distal enhancer	0.00810338	0	0	yes
EH38E1551960	chr11	73784299	73784648	Distal enhancer	0	0	0		yes		yes
EH38E1551999	chr11	73868747	73869072	Distal enhancer	0.0287823	0.0139306	0.00370196	yes		yes
EH38E1552610	chr11	74733816	74734161	Distal enhancer	0	0	0		yes		yes
EH38E1553074	chr11	75385912	75386260	Distal enhancer	0	0.00138869	0		yes
EH38E2972928	chr11	75386299	75386612	Distal enhancer	0	0	0		yes		yes
EH38E2973511	chr11	76177305	76177535	Distal enhancer	0	0	0		yes		yes
EH38E2973582	chr11	76235007	76235219	Distal enhancer	0.0137416	0	0	yes
EH38E2973583	chr11	76235284	76235631	Distal enhancer	0.00116899	0.0134138	0.00140424	yes		yes
EH38E2973986	chr11	76769642	76769990	Proximal enhancer	0.0228887	0	0.0107176	yes
EH38E2973988	chr11	76770275	76770466	Proximal enhancer	0	0	0.00759048		yes
EH38E2973990	chr11	76770919	76771232	Distal enhancer	0	0	0		yes		yes
EH38E2974709	chr11	78086612	78086961	Distal enhancer	0.201357	0.246844	0.341584	yes		yes
EH38E2974710	chr11	78090553	78090898	Distal enhancer	0.00858663	0.0282181	0.00167393	yes		yes
EH38E2974711	chr11	78090924	78091258	Distal enhancer	0.0108936	0.0237977	0.0238826	yes		yes
EH38E2975029	chr11	78576549	78576894	Proximal enhancer	0.0025653	0.00728032	0.00687009	yes		yes
EH38E2975037	chr11	78601123	78601461	Distal enhancer	0	0	0		yes		yes
EH38E2975044	chr11	78613306	78613650	Distal enhancer	0	0	0		yes		yes
EH38E2976915	chr11	85931066	85931413	Distal enhancer	0	0	0		yes		yes
EH38E2976919	chr11	85946272	85946603	Distal enhancer	0	0	0		yes		yes
EH38E2977469	chr11	87029176	87029389	Distal enhancer	0	0	0		yes		yes
EH38E2977470	chr11	87029399	87029745	Distal enhancer	0	0	0		yes		yes
EH38E2977472	chr11	87030680	87031027	Distal enhancer	0	0.00415977	0		yes
EH38E2978059	chr11	89606851	89607197	Distal enhancer	0	0	0		yes		yes
EH38E2978324	chr11	91396612	91396953	Distal enhancer	0	0	0		yes		yes
EH38E1561675	chr11	93952468	93952784	Distal enhancer	0	0	0		yes		yes
EH38E2980393	chr11	97732229	97732577	Distal enhancer	0	0	0		yes		yes
EH38E2981155	chr11	102006913	102007250	Distal enhancer	0	0	0		yes		yes
EH38E1564823	chr11	102007548	102007895	Distal enhancer	0	0	0		yes		yes
EH38E2981156	chr11	102007898	102008084	Distal enhancer	0	0	0		yes		yes
EH38E2981177	chr11	102085883	102086232	Distal enhancer	0	0	0		yes		yes
EH38E2981178	chr11	102086260	102086588	Distal enhancer	0	0	0		yes		yes
EH38E1564975	chr11	102238375	102238602	Distal enhancer	0.00614603	0	0	yes
EH38E2981245	chr11	102240580	102240923	Distal enhancer	0.00840377	0	0	yes
EH38E1564994	chr11	102268677	102269023	Distal enhancer	0	0.0112289	0		yes
EH38E1564998	chr11	102272543	102272853	Distal enhancer	0.00344971	0	0.000135838	yes
EH38E2981262	chr11	102279664	102280013	Distal enhancer	0.0162896	0.00364399	0	yes
EH38E2981263	chr11	102280317	102280655	Distal enhancer	0.0108737	0.0324522	0.0100558	yes		yes
EH38E2982509	chr11	106449784	106450127	Distal enhancer	0	0	0		yes		yes
EH38E2982514	chr11	106461956	106462119	Distal enhancer	0	0	0		yes		yes
EH38E1566967	chr11	106462154	106462471	Distal enhancer	0	0	0		yes		yes
EH38E2982523	chr11	106482966	106483309	Distal enhancer	0	0	0		yes		yes
EH38E1567179	chr11	107196785	107197127	Distal enhancer	0	0	0		yes		yes
EH38E2983973	chr11	111334281	111334604	Distal enhancer	0	0	0		yes		yes
EH38E2983974	chr11	111334644	111334992	Distal enhancer	0	0	0		yes		yes
EH38E2983975	chr11	111335102	111335451	Distal enhancer	0	0	0		yes		yes
EH38E2983976	chr11	111336621	111336968	Distal enhancer	0	0	0.0270792		yes
EH38E2985167	chr11	113665010	113665348	Distal enhancer	0	0	0		yes		yes
EH38E2986100	chr11	115523411	115523756	Distal enhancer	0.00833722	0	0.00359197	yes
EH38E1571980	chr11	115524087	115524325	Distal enhancer	0.000671417	0	0.00098576	yes
EH38E1571982	chr11	115525548	115525771	Distal enhancer	0	0	0		yes		yes
EH38E2986105	chr11	115548880	115549229	Distal enhancer	0	0	0.00272343		yes
EH38E1572456	chr11	116339287	116339630	Distal enhancer	0	0	0		yes		yes
EH38E2986471	chr11	116376692	116377022	Distal enhancer	0	0	0		yes		yes
EH38E2986483	chr11	116412473	116412822	Distal enhancer	0	0	0		yes		yes
EH38E1572512	chr11	116413850	116414161	Distal enhancer	0	0	0		yes		yes
EH38E2986491	chr11	116423000	116423326	Distal enhancer	0	0	0		yes		yes
EH38E1572525	chr11	116424899	116425231	Distal enhancer	0	0	0		yes		yes
EH38E2986493	chr11	116427734	116427933	Distal enhancer	0	0.00370661	0		yes
EH38E2986494	chr11	116427985	116428334	Distal enhancer	0	0	0		yes		yes
EH38E2986495	chr11	116428470	116428702	Distal enhancer	0	0	0.0053415		yes
EH38E2986565	chr11	116563048	116563394	Distal enhancer	0	0	0.00354682		yes
EH38E2986566	chr11	116563443	116563686	Distal enhancer	0	0.00225043	0		yes
EH38E1572723	chr11	116808305	116808652	Distal enhancer	0	0	0		yes		yes
EH38E2986686	chr11	116808733	116808914	Distal enhancer	0	0	0		yes		yes
EH38E1572724	chr11	116808930	116809263	Distal enhancer	0	0	0		yes		yes
EH38E2986687	chr11	116809459	116809808	Distal enhancer	0	0	0		yes		yes
EH38E2986707	chr11	116825563	116825745	Distal enhancer	0.00925284	0	0	yes
EH38E2986709	chr11	116826205	116826540	Distal enhancer	0	0	0.0114029		yes
EH38E1572742	chr11	116826883	116827083	Distal enhancer	0.0020282	0.0110642	0.00198518	yes		yes
EH38E2986710	chr11	116827096	116827431	Distal enhancer	0.00621942	0.0420817	0.01011	yes		yes
EH38E2988795	chr11	119352939	119353288	Distal enhancer	0	0	0		yes		yes
EH38E2989443	chr11	120186837	120187185	Distal enhancer	0	0	0		yes		yes
EH38E2989450	chr11	120193162	120193510	Distal enhancer	0.0174844	0.00109634	0.0115819	yes		yes
EH38E1575674	chr11	120197463	120197782	Distal enhancer	0	0.00173421	0		yes
EH38E2989456	chr11	120197959	120198270	Distal enhancer	0	0	0.00135401		yes
EH38E2989457	chr11	120198530	120198787	Distal enhancer	0.00526119	0	0.00702221	yes
EH38E1575677	chr11	120198801	120199006	Distal enhancer	0.00764507	0	0.000352139	yes
EH38E1575678	chr11	120199150	120199310	Distal enhancer	0.00268889	0	0.0124074	yes
EH38E1575687	chr11	120208012	120208359	Distal enhancer	0.0062346	0.0252335	0.00601568	yes		yes
EH38E1575689	chr11	120208818	120209167	Distal enhancer	0.0246194	0.00635876	0.0123244	yes		yes
EH38E2989589	chr11	120334949	120335295	Proximal enhancer	0.00159868	0	0	yes
EH38E2990278	chr11	121654880	121655217	Distal enhancer	0.021885	0	0	yes
EH38E1576757	chr11	121655642	121655982	Distal enhancer	0	0	0		yes		yes
EH38E2990280	chr11	121656093	121656442	Distal enhancer	0	0	0		yes		yes
EH38E1576759	chr11	121656457	121656608	Distal enhancer	0	0	0		yes		yes
EH38E2990281	chr11	121656645	121656984	Distal enhancer	0	0	0		yes		yes
EH38E2990381	chr11	121931984	121932331	Distal enhancer	0	0	0		yes		yes
EH38E2990687	chr11	122642550	122642896	Distal enhancer	0	0	0		yes		yes
EH38E2991845	chr11	124938267	124938598	Distal enhancer	0	0	0.000599751		yes
EH38E2991849	chr11	124942473	124942813	Distal enhancer	0.00565797	0	0	yes
EH38E1578877	chr11	124942866	124943188	Distal enhancer	0.00064896	0	0	yes
EH38E2991850	chr11	124943207	124943538	Distal enhancer	0.0344252	0.0110654	0.00661544	yes		yes
EH38E1578917	chr11	125061359	125061528	Proximal enhancer	0	0	0.0136687		yes
EH38E1579581	chr11	126089091	126089409	Distal enhancer	0	0	0		yes		yes
EH38E2992467	chr11	126115861	126116210	Distal enhancer	0.00313466	0	0	yes
EH38E2992493	chr11	126146563	126146723	Distal enhancer	0.0617676	0.0219775	0.0218068	yes		yes
EH38E2992494	chr11	126146784	126147109	Distal enhancer	0.0126892	0.00129132	0.00366494	yes		yes
EH38E2992495	chr11	126147389	126147566	Distal enhancer	0	0.0071132	0.0163137		yes
EH38E2992496	chr11	126147750	126148099	Distal enhancer	0.0166419	0.00996631	0.0145997	yes		yes
EH38E1579666	chr11	126158101	126158374	Distal enhancer	0.0431348	0.0104349	0.0191708	yes		yes
EH38E2992506	chr11	126158558	126158879	Proximal enhancer	0.0206017	0.0112516	0.00344825	yes		yes
EH38E1579690	chr11	126185322	126185532	Distal enhancer	0.0166236	0.0133231	0.00670318	yes		yes
EH38E1579691	chr11	126185613	126185766	Distal enhancer	0.0181167	0.0154605	0.0086107	yes		yes
EH38E1579692	chr11	126185805	126186133	Distal enhancer	0.0173326	0.027238	0.0165248	yes		yes
EH38E2992528	chr11	126186303	126186652	Distal enhancer	0.0597521	0.0291519	0.0104456	yes		yes
EH38E2992529	chr11	126186747	126187071	Distal enhancer	0.031432	0.00657464	0.00651699	yes		yes
EH38E2992535	chr11	126189547	126189892	Distal enhancer	0.035647	0.00912343	0.0149782	yes		yes
EH38E1579701	chr11	126193051	126193352	Distal enhancer	0.00404291	0.0139428	0.00101927	yes		yes
EH38E1579703	chr11	126194189	126194380	Distal enhancer	0	0.0338246	0		yes
EH38E2993492	chr11	128334163	128334425	Distal enhancer	0	0	0.00399516		yes
EH38E1580855	chr11	128334447	128334647	Distal enhancer	0	0	0		yes		yes
EH38E1580856	chr11	128334652	128334963	Distal enhancer	0	0	0		yes		yes
EH38E2993493	chr11	128336254	128336602	Distal enhancer	0	0	0		yes		yes
EH38E1580940	chr11	128424818	128425098	Distal enhancer	0	0	0		yes		yes
EH38E1580941	chr11	128425102	128425266	Distal enhancer	0	0	0		yes		yes
EH38E1580951	chr11	128448480	128448823	Distal enhancer	0	0	0		yes		yes
EH38E2993550	chr11	128451764	128452112	Distal enhancer	0	0	0		yes		yes
EH38E2994517	chr11	130146351	130146700	Distal enhancer	0	0.00637698	0		yes
EH38E2995053	chr11	131099079	131099420	Distal enhancer	0	0	0		yes		yes
EH38E1585659	chr12	751148	751494	Proximal enhancer	0.0321867	0.0154742	0.0157173	yes		yes
EH38E2999578	chr12	3992189	3992526	Distal enhancer	0	0	0		yes		yes
EH38E2999585	chr12	3999511	3999858	Distal enhancer	0	0	0.00221904		yes
EH38E1588345	chr12	4010026	4010374	Distal enhancer	0	0.00592022	0.0069146		yes
EH38E3000635	chr12	6182283	6182628	Distal enhancer	0.0298929	0.0354248	0.046068	yes		yes
EH38E3000636	chr12	6183211	6183547	Distal enhancer	0.0494609	0.1637	0.0658681	yes		yes
EH38E3000637	chr12	6183655	6183811	Distal enhancer	0.10531	0.16602	0.127139	yes		yes
EH38E3000638	chr12	6183903	6184139	Distal enhancer	0.065497	0.0954084	0.116821	yes		yes
EH38E1589737	chr12	6278586	6278929	Distal enhancer	0	0	0.0110142		yes
EH38E3000741	chr12	6279709	6279923	Distal enhancer	0.00419309	0.00867643	0.0107383	yes		yes
EH38E1589740	chr12	6279975	6280320	Distal enhancer	0.00267219	0.00552935	0.0155187	yes		yes
EH38E1589745	chr12	6285105	6285259	Distal enhancer	0	0.00784521	0		yes
EH38E3000748	chr12	6286887	6287207	Distal enhancer	0	0	0		yes		yes
EH38E1589752	chr12	6292642	6292948	Distal enhancer	0	0.0127175	0.00483615		yes
EH38E3000753	chr12	6294577	6294918	Distal enhancer	0.00515475	0.00440078	0.00239922	yes		yes
EH38E3000754	chr12	6294982	6295131	Distal enhancer	0.0130346	0.00290198	0.00549083	yes		yes
EH38E1589756	chr12	6295183	6295531	Distal enhancer	0	0	0.0014002		yes
EH38E3000756	chr12	6296172	6296518	Distal enhancer	0.00564868	0.00143348	0.0083107	yes		yes
EH38E3001905	chr12	7905523	7905808	Distal enhancer	0.00664204	0.000356982	0	yes
EH38E1590990	chr12	7906030	7906193	Distal enhancer	0	0.036241	0.0101861		yes
EH38E3001906	chr12	7906362	7906710	Distal enhancer	0	0.0197706	0.00705288		yes
EH38E3001907	chr12	7907097	7907444	Distal enhancer	0	0.00571739	0.00693452		yes
EH38E3001981	chr12	7982261	7982607	Distal enhancer	0	0.00735116	0.00620694		yes
EH38E3001982	chr12	7982630	7982783	Distal enhancer	0	0	0.000786363		yes
EH38E1591101	chr12	8026279	8026497	Distal enhancer	0.0323372	0.0525618	0.00731265	yes		yes
EH38E3002002	chr12	8026574	8026923	Distal enhancer	0.00443783	0.000473719	0.0112729	yes		yes
EH38E1591103	chr12	8026977	8027325	Distal enhancer	0.00529832	0	0	yes
EH38E1591641	chr12	9122154	9122500	Distal enhancer	0.000888155	0	0	yes
EH38E3002489	chr12	9132163	9132511	Distal enhancer	0.00215465	0	0.0165431	yes
EH38E1591726	chr12	9342804	9343153	Distal enhancer	0.00648064	0.0116243	0.0015858	yes		yes
EH38E1592746	chr12	11607496	11607836	Distal enhancer	0	0	0		yes		yes
EH38E3003577	chr12	11922256	11922420	Distal enhancer	0	0	0		yes		yes
EH38E1593114	chr12	11922462	11922811	Distal enhancer	0	0	0		yes		yes
EH38E3003778	chr12	12312874	12313083	Distal enhancer	0.0113217	0.00614578	0	yes
EH38E3003779	chr12	12313974	12314321	Distal enhancer	0	0	0		yes		yes
EH38E3003782	chr12	12320297	12320596	Distal enhancer	0	0	0.00313862		yes
EH38E3003973	chr12	12564082	12564275	Proximal enhancer	0	0	0		yes		yes
EH38E1594743	chr12	14257681	14258028	Distal enhancer	0	0	0		yes		yes
EH38E3004759	chr12	14258121	14258283	Distal enhancer	0	0	0		yes		yes
EH38E3004763	chr12	14259964	14260312	Distal enhancer	0	0	0		yes		yes
EH38E1595591	chr12	15616515	15616861	Distal enhancer	0	0	0.00212114		yes
EH38E3006056	chr12	19066436	19066783	Distal enhancer	0	0	0		yes		yes
EH38E3008700	chr12	27214203	27214524	Distal enhancer	0.0345403	0	0.0312591	yes
EH38E1600912	chr12	27214626	27214804	Distal enhancer	0.000828678	0	0.00162221	yes
EH38E1601441	chr12	27898128	27898434	Distal enhancer	0	0	0		yes		yes
EH38E1601443	chr12	27899249	27899597	Distal enhancer	0	0	0		yes		yes
EH38E3009781	chr12	30507664	30507920	Distal enhancer	0	0	0		yes		yes
EH38E3009782	chr12	30508539	30508888	Distal enhancer	0	0	0		yes		yes
EH38E1602617	chr12	30599634	30599953	Distal enhancer	0	0	0		yes		yes
EH38E1602623	chr12	30613486	30613784	Distal enhancer	0	0	0		yes		yes
EH38E3010161	chr12	31355460	31355781	Distal enhancer	0.0050164	0	0	yes
EH38E3010171	chr12	31370864	31371207	Proximal enhancer	0	0	0		yes		yes
EH38E3010172	chr12	31371303	31371618	Distal enhancer	0	0.000363358	0.00164238		yes
EH38E1603320	chr12	31732997	31733342	Distal enhancer	0	0	0		yes		yes
EH38E1603338	chr12	31749249	31749594	Proximal enhancer	0	0	0		yes		yes
EH38E3010355	chr12	31773336	31773680	Distal enhancer	0	0	0		yes		yes
EH38E3010798	chr12	32677832	32678151	Proximal enhancer	0	0	0		yes		yes
EH38E1604187	chr12	32901599	32901914	Distal enhancer	0	0	0		yes		yes
EH38E3011265	chr12	38124499	38124843	Distal enhancer	0	0	0		yes		yes
EH38E1606909	chr12	44445055	44445401	Distal enhancer	0	0	0		yes		yes
EH38E3012876	chr12	44445591	44445937	Distal enhancer	0	0	0.00624171		yes
EH38E3014209	chr12	47651629	47651978	Distal enhancer	0	0	0		yes		yes
EH38E1608803	chr12	47652515	47652763	Distal enhancer	0	0	0		yes		yes
EH38E1608804	chr12	47652780	47653129	Distal enhancer	0	0	0		yes		yes
EH38E3016185	chr12	50170288	50170632	Distal enhancer	0	0	0.00654031		yes
EH38E3016527	chr12	50762207	50762409	Proximal enhancer	0.0260446	0.0398524	0.00926176	yes		yes
EH38E1611269	chr12	50825319	50825668	Distal enhancer	0	0	0		yes		yes
EH38E1611526	chr12	51219268	51219608	Proximal enhancer	0.0299709	0.00729387	0.0326616	yes		yes
EH38E3017370	chr12	52061565	52061743	Distal enhancer	0	0	0		yes		yes
EH38E3017371	chr12	52061769	52062117	Distal enhancer	0	0	0		yes		yes
EH38E3017372	chr12	52062226	52062392	Distal enhancer	0	0	0		yes		yes
EH38E3017375	chr12	52063011	52063252	Distal enhancer	0	0	0		yes		yes
EH38E3017443	chr12	52119460	52119809	Distal enhancer	0.00158494	0.00397194	0	yes
EH38E1612271	chr12	52119994	52120313	Distal enhancer	0	0	0		yes		yes
EH38E3018197	chr12	52895359	52895699	Distal enhancer	0	0.00929501	0		yes
EH38E1612977	chr12	52895874	52896059	Distal enhancer	0.0073088	0.014986	0.00191851	yes		yes
EH38E3018297	chr12	52970097	52970433	Distal enhancer	0	0	0		yes		yes
EH38E1613087	chr12	52980882	52981230	Distal enhancer	0.00151885	0	0.00235096	yes
EH38E3018310	chr12	52981263	52981462	Distal enhancer	0	0	0		yes		yes
EH38E1613092	chr12	52992797	52993002	Distal enhancer	0.00755513	0	0	yes
EH38E1613093	chr12	52993025	52993371	Distal enhancer	0.00222039	0	0	yes
EH38E3018317	chr12	52993480	52993637	Distal enhancer	0	0	0		yes		yes
EH38E3018318	chr12	52993644	52993958	Distal enhancer	0	0	0		yes		yes
EH38E1613096	chr12	52999436	52999686	Distal enhancer	0.00314678	0.00162784	0.0102507	yes		yes
EH38E3018675	chr12	53370275	53370570	Distal enhancer	0	0	0		yes		yes
EH38E1613467	chr12	53370812	53371151	Distal enhancer	0	0	0		yes		yes
EH38E1613468	chr12	53371239	53371588	Distal enhancer	0	0	0		yes		yes
EH38E3018676	chr12	53371620	53371809	Distal enhancer	0	0.00198501	0		yes
EH38E3018680	chr12	53372721	53372885	Distal enhancer	0	0	0		yes		yes
EH38E3020021	chr12	55738180	55738341	Distal enhancer	0.0215302	0	0.00340017	yes
EH38E3020022	chr12	55738356	55738704	Distal enhancer	0.00664055	0	0.00162493	yes
EH38E3020794	chr12	56877196	56877542	Distal enhancer	0	0	0		yes		yes
EH38E1616046	chr12	56878011	56878354	Distal enhancer	0	0	0		yes		yes
EH38E1617187	chr12	58225478	58225827	Distal enhancer	0	0	0		yes		yes
EH38E3023154	chr12	62635719	62636039	Distal enhancer	0	0	0.00210549		yes
EH38E1620015	chr12	64997996	64998185	Distal enhancer	0	0	0		yes		yes
EH38E1620031	chr12	65015821	65016102	Proximal enhancer	0	0	0		yes		yes
EH38E3024701	chr12	66049066	66049372	Distal enhancer	0	0	0.000668409		yes
EH38E1620814	chr12	66049553	66049787	Distal enhancer	0	0	0		yes		yes
EH38E3025390	chr12	67747864	67748035	Distal enhancer	0	0	0		yes		yes
EH38E3025391	chr12	67748036	67748383	Distal enhancer	0	0	0		yes		yes
EH38E3025392	chr12	67748432	67748632	Distal enhancer	0	0	0		yes		yes
EH38E1622741	chr12	69046353	69046701	Distal enhancer	0	0	0		yes		yes
EH38E1622743	chr12	69052585	69052932	Distal enhancer	0	0	0		yes		yes
EH38E3026207	chr12	69053036	69053370	Distal enhancer	0	0	0		yes		yes
EH38E3026209	chr12	69054334	69054658	Distal enhancer	0	0	0		yes		yes
EH38E3026296	chr12	69333234	69333383	Proximal enhancer	0	0.00917538	0		yes
EH38E1622887	chr12	69333792	69333955	Proximal enhancer	0	0	0.0101122		yes
EH38E1622892	chr12	69338123	69338445	Distal enhancer	0	0	0		yes		yes
EH38E3026302	chr12	69338452	69338656	Distal enhancer	0	0	0		yes		yes
EH38E1622944	chr12	69415789	69416137	Distal enhancer	0	0.0225297	0.0129303		yes
EH38E3026340	chr12	69416382	69416731	Distal enhancer	0.00560011	0.019386	0.00934241	yes		yes
EH38E1622947	chr12	69417747	69418089	Distal enhancer	0.00970427	0.00667483	0.000932254	yes		yes
EH38E3027136	chr12	71731748	71732000	Distal enhancer	0.00253646	0.00257378	0.00243492	yes		yes
EH38E1624178	chr12	71732022	71732368	Distal enhancer	0.0375513	0.0130851	0.0373111	yes		yes
EH38E3027806	chr12	75444452	75444782	Distal enhancer	0	0	0		yes		yes
EH38E3028122	chr12	75990207	75990400	Distal enhancer	0	0	0		yes		yes
EH38E3028123	chr12	75990434	75990780	Distal enhancer	0	0	0		yes		yes
EH38E3028124	chr12	75990937	75991109	Distal enhancer	0	0	0		yes		yes
EH38E1625661	chr12	76020820	76021169	Distal enhancer	0	0	0		yes		yes
EH38E1627334	chr12	79527554	79527807	Distal enhancer	0	0.00268928	0		yes
EH38E3029155	chr12	79530190	79530536	Distal enhancer	0.0138552	0.0116149	0.00330341	yes		yes
EH38E1627337	chr12	79531563	79531910	Distal enhancer	0	0.00251052	0.0142157		yes
EH38E3029173	chr12	79555429	79555773	Distal enhancer	0.012042	0.0323113	0.0288718	yes		yes
EH38E3029176	chr12	79560172	79560520	Proximal enhancer	0.0594823	0.0242656	0.028246	yes		yes
EH38E1627369	chr12	79566415	79566761	Distal enhancer	0.024442	0.0290003	0.0157347	yes		yes
EH38E1627965	chr12	80778101	80778449	Distal enhancer	0.011356	0.0280297	0.0598803	yes		yes
EH38E1630437	chr12	88856193	88856538	Distal enhancer	0	0	0		yes		yes
EH38E1630467	chr12	88925969	88926317	Distal enhancer	0	0	0		yes		yes
EH38E1630468	chr12	88926343	88926572	Distal enhancer	0	0	0		yes		yes
EH38E3031472	chr12	89344112	89344442	Distal enhancer	0.00257016	0	0	yes
EH38E1630781	chr12	89344934	89345184	Distal enhancer	0	0	0		yes		yes
EH38E1632710	chr12	92504724	92505065	Distal enhancer	0	0	0		yes		yes
EH38E3032885	chr12	92943536	92943881	Distal enhancer	0	0	0		yes		yes
EH38E1633005	chr12	92943886	92944086	Distal enhancer	0	0	0.00517349		yes
EH38E1633007	chr12	92945764	92946109	Distal enhancer	0	0	0.000627723		yes
EH38E1633008	chr12	92947849	92948157	Distal enhancer	0	0	0		yes		yes
EH38E1633033	chr12	92973626	92973972	Distal enhancer	0	0.00176428	0.0103275		yes
EH38E3032902	chr12	92987395	92987682	Distal enhancer	0	0.00514018	0.000314408		yes
EH38E3032903	chr12	92987989	92988314	Distal enhancer	0	0	0.0141415		yes
EH38E3032905	chr12	92989866	92990044	Distal enhancer	0	0	0.0187906		yes
EH38E3032906	chr12	92990053	92990347	Distal enhancer	0	0	0.00192339		yes
EH38E1633278	chr12	93244178	93244515	Distal enhancer	0	0	0		yes		yes
EH38E3033049	chr12	93273883	93274032	Distal enhancer	0	0	0		yes		yes
EH38E3033050	chr12	93274044	93274391	Distal enhancer	0	0	0		yes		yes
EH38E3033051	chr12	93274410	93274575	Distal enhancer	0	0	0		yes		yes
EH38E3033068	chr12	93310308	93310639	Distal enhancer	0.0258839	0.00353477	0.00457992	yes		yes
EH38E3033172	chr12	93448807	93449155	Distal enhancer	0.0138816	0.0224566	0.00667258	yes		yes
EH38E3033271	chr12	93663357	93663701	Distal enhancer	0	0	0		yes		yes
EH38E1633949	chr12	94057512	94057790	Distal enhancer	0	0	0		yes		yes
EH38E1633950	chr12	94057803	94057953	Distal enhancer	0	0	0		yes		yes
EH38E1633952	chr12	94059764	94060111	Distal enhancer	0	0	0		yes		yes
EH38E3033505	chr12	94078232	94078578	Distal enhancer	0	0	0		yes		yes
EH38E1636615	chr12	98574164	98574511	Distal enhancer	0	0	0		yes		yes
EH38E3035826	chr12	100437418	100437765	Distal enhancer	0	0.00333514	0		yes
EH38E3035827	chr12	100442492	100442775	Distal enhancer	0	0	0		yes		yes
EH38E1637430	chr12	100472382	100472659	Proximal enhancer	0.0120702	0.00750655	0.0176561	yes		yes
EH38E3036998	chr12	104114852	104115195	Distal enhancer	0	0.00181679	0.00605077		yes
EH38E3038899	chr12	107681998	107682346	Distal enhancer	0	0.00186377	0.00331901		yes
EH38E3039467	chr12	108734344	108734693	Distal enhancer	0.00197237	0.00657739	0	yes
EH38E1642527	chr12	108773773	108774120	Distal enhancer	0.0140633	0.010152	0.00641443	yes		yes
EH38E3039495	chr12	108774129	108774289	Distal enhancer	0.00545462	0	0.000789558	yes
EH38E3040104	chr12	109695943	109696095	Distal enhancer	0	0	0		yes		yes
EH38E1643199	chr12	109696202	109696507	Distal enhancer	0	0	0		yes		yes
EH38E3040106	chr12	109707005	109707346	Distal enhancer	0	0	0		yes		yes
EH38E3040111	chr12	109710619	109710965	Distal enhancer	0	0	0.00199943		yes
EH38E3040114	chr12	109711623	109711890	Distal enhancer	0	0	0		yes		yes
EH38E3040115	chr12	109711918	109712072	Proximal enhancer	0.00662496	0	0	yes
EH38E3040429	chr12	110079612	110079960	Distal enhancer	0.00812407	0.0140331	0.0240281	yes		yes
EH38E3040430	chr12	110080051	110080247	Distal enhancer	0.00310437	0.0127824	0.0333625	yes		yes
EH38E3040436	chr12	110091234	110091576	Distal enhancer	0.00115013	0.00245425	0.00404563	yes		yes
EH38E1643583	chr12	110104701	110104993	Distal enhancer	0	0	0		yes		yes
EH38E3040450	chr12	110107793	110108142	Distal enhancer	0	0	0		yes		yes
EH38E3040452	chr12	110108923	110109128	Distal enhancer	0	0	0		yes		yes
EH38E1643588	chr12	110109151	110109498	Distal enhancer	0.0078641	0	0	yes
EH38E1643589	chr12	110109563	110109800	Distal enhancer	0.00936169	0	0	yes
EH38E3040456	chr12	110111417	110111761	Distal enhancer	0	0.00112757	0		yes
EH38E3040457	chr12	110111813	110112161	Distal enhancer	0.011568	0.00524415	0	yes
EH38E3040523	chr12	110247131	110247420	Distal enhancer	0	0.016898	0.0164234		yes
EH38E3040524	chr12	110247449	110247792	Distal enhancer	0.00508885	0.00841655	0.00324461	yes		yes
EH38E3040525	chr12	110247865	110248160	Distal enhancer	0.00322928	0.00905314	0.00173333	yes		yes
EH38E3040529	chr12	110249838	110250183	Distal enhancer	0.0147505	0	0.0104446	yes
EH38E1643710	chr12	110262844	110263031	Distal enhancer	0	0	0		yes		yes
EH38E3040548	chr12	110270416	110270641	Distal enhancer	0	0	0		yes		yes
EH38E3040549	chr12	110270644	110270850	Distal enhancer	0	0.00771694	0		yes
EH38E1643972	chr12	110590838	110591181	Distal enhancer	0	0	0		yes		yes
EH38E3040763	chr12	110591618	110591967	Distal enhancer	0	0	0		yes		yes
EH38E3041234	chr12	111404598	111404768	Proximal enhancer	0	0	0.000636954		yes
EH38E3041396	chr12	111628600	111628813	Distal enhancer	0.0086564	0	0	yes
EH38E1644660	chr12	111636268	111636617	Distal enhancer	0	0	0		yes		yes
EH38E3041652	chr12	112116605	112116894	Distal enhancer	0	0	0		yes		yes
EH38E3041653	chr12	112117053	112117358	Distal enhancer	0	0	0		yes		yes
EH38E1644952	chr12	112122927	112123265	Distal enhancer	0	0	0		yes		yes
EH38E1645618	chr12	113193735	113194082	Proximal enhancer	0.00588036	0.0451527	0.0480561	yes		yes
EH38E3042269	chr12	113194157	113194416	Distal enhancer	0.00889871	0.0448796	0.0215775	yes		yes
EH38E3042670	chr12	113808061	113808355	Distal enhancer	0.138704	0.131025	0.18268	yes		yes
EH38E3042671	chr12	113808360	113808624	Distal enhancer	0.127298	0.082712	0.111928	yes		yes
EH38E3042672	chr12	113808689	113809001	Distal enhancer	0.139763	0.0927318	0.104754	yes		yes
EH38E3042838	chr12	113987683	113988022	Distal enhancer	0	0	0		yes		yes
EH38E1646429	chr12	114608574	114608922	Distal enhancer	0	0	0		yes		yes
EH38E1646430	chr12	114611568	114611917	Distal enhancer	0.00144405	0	0	yes
EH38E1646447	chr12	114656085	114656433	Proximal enhancer	0.000264915	0	0	yes
EH38E3043023	chr12	114656444	114656606	Proximal enhancer	0	0	0		yes		yes
EH38E1646452	chr12	114659236	114659494	Proximal enhancer	0	0	0.0120314		yes
EH38E3043033	chr12	114667279	114667624	Distal enhancer	0.0123989	0	0.00770706	yes
EH38E3043034	chr12	114667683	114667892	Distal enhancer	0	0	0.00817444		yes
EH38E1646465	chr12	114667905	114668056	Distal enhancer	0.000488428	0	0.0307557	yes
EH38E3043035	chr12	114668159	114668507	Distal enhancer	0.0118505	0.00365446	0.00904082	yes		yes
EH38E1646467	chr12	114668594	114668913	Distal enhancer	0.0243529	0.0149899	0	yes
EH38E3043145	chr12	114774181	114774530	Distal enhancer	0	0.0181653	0.0262173		yes
EH38E3043162	chr12	114799656	114800002	Distal enhancer	0	0	0		yes		yes
EH38E1646664	chr12	114841571	114841920	Distal enhancer	0	0	0		yes		yes
EH38E1646718	chr12	114918818	114919162	Distal enhancer	0	0	0		yes		yes
EH38E3043210	chr12	114919180	114919466	Distal enhancer	0	0	0		yes		yes
EH38E1646757	chr12	114976990	114977334	Distal enhancer	0	0	0		yes		yes
EH38E3043260	chr12	115088697	115089045	Distal enhancer	0.0159302	0.0718284	0.0510296	yes		yes
EH38E3043261	chr12	115089347	115089692	Distal enhancer	0.0496314	0.0245872	0.0563207	yes		yes
EH38E3043367	chr12	115387648	115387924	Distal enhancer	0	0	0		yes		yes
EH38E1646976	chr12	115398303	115398649	Distal enhancer	0	0	0		yes		yes
EH38E3043379	chr12	115419275	115419619	Distal enhancer	0	0	0		yes		yes
EH38E1646986	chr12	115421905	115422253	Distal enhancer	0.00526298	0	0	yes
EH38E1646987	chr12	115422275	115422494	Distal enhancer	0.0021048	0.00127756	0	yes
EH38E3043380	chr12	115423501	115423848	Distal enhancer	0	0	0		yes		yes
EH38E3043382	chr12	115426755	115427099	Distal enhancer	0	0	0		yes		yes
EH38E1646993	chr12	115433055	115433219	Distal enhancer	0	0	0		yes		yes
EH38E3043383	chr12	115433258	115433594	Distal enhancer	0	0	0		yes		yes
EH38E3043384	chr12	115437050	115437207	Distal enhancer	0	0.00405016	0		yes
EH38E1646996	chr12	115437236	115437512	Distal enhancer	0	0	0		yes		yes
EH38E3043391	chr12	115451731	115451929	Distal enhancer	0	0	0		yes		yes
EH38E3043392	chr12	115451939	115452282	Distal enhancer	0.00172017	0.00118647	0	yes
EH38E1647010	chr12	115455315	115455656	Distal enhancer	0	0.00158503	0.00476315		yes
EH38E3043397	chr12	115468148	115468497	Distal enhancer	0	0	0		yes		yes
EH38E3043410	chr12	115506983	115507144	Distal enhancer	0	0	0		yes		yes
EH38E3043411	chr12	115507170	115507505	Distal enhancer	0	0	0		yes		yes
EH38E1647042	chr12	115507967	115508299	Distal enhancer	0	0	0		yes		yes
EH38E1647204	chr12	115943555	115943893	Distal enhancer	0	0	0.00471644		yes
EH38E3043543	chr12	115944055	115944314	Distal enhancer	0	0	0		yes		yes
EH38E1647851	chr12	116636651	116636884	Distal enhancer	0	0	0		yes		yes
EH38E3044938	chr12	118714063	118714340	Distal enhancer	0	0	0		yes		yes
EH38E3044939	chr12	118714544	118714892	Distal enhancer	0	0	0		yes		yes
EH38E1649379	chr12	119683847	119684196	Distal enhancer	0	0	0		yes		yes
EH38E3045534	chr12	120121810	120122098	Distal enhancer	0	0.00922903	0		yes
EH38E1649840	chr12	120317288	120317449	Distal enhancer	0.0340513	0.034598	0.024399	yes		yes
EH38E3045737	chr12	120317517	120317865	Distal enhancer	0.0248314	0.0384814	0.0461721	yes		yes
EH38E3046279	chr12	121124469	121124817	Distal enhancer	0	0	0		yes		yes
EH38E1651142	chr12	121876381	121876730	Distal enhancer	0.146043	0.0755763	0.0517452	yes		yes
EH38E3047386	chr12	122453937	122454283	Distal enhancer	0	0	0		yes		yes
EH38E3047388	chr12	122454828	122455157	Distal enhancer	0	0	0		yes		yes
EH38E1651746	chr12	122679038	122679376	Distal enhancer	0	0	0		yes		yes
EH38E1651747	chr12	122679465	122679777	Distal enhancer	0	0	0		yes		yes
EH38E3047499	chr12	122721148	122721480	Distal enhancer	0.00573877	0.00440517	0.0309844	yes		yes
EH38E3047711	chr12	122898604	122898782	Distal enhancer	0	0	0		yes		yes
EH38E1651953	chr12	122898829	122899154	Distal enhancer	0	0	0		yes		yes
EH38E3047712	chr12	122899157	122899455	Distal enhancer	0	0	0		yes		yes
EH38E1651955	chr12	122899917	122900136	Distal enhancer	0	0	0		yes		yes
EH38E3048187	chr12	123448399	123448748	Distal enhancer	0	0	0.00255106		yes
EH38E3048188	chr12	123448777	123448969	Distal enhancer	0	0	0.00601568		yes
EH38E3048189	chr12	123449215	123449562	Distal enhancer	0	0.00613886	0.013869		yes
EH38E1653576	chr12	124681343	124681692	Distal enhancer	0.0193538	0	0	yes
EH38E3049304	chr12	124738667	124738872	Distal enhancer	0	0	0		yes		yes
EH38E1653653	chr12	124738889	124739226	Distal enhancer	0	0	0		yes		yes
EH38E1653661	chr12	124745685	124745885	Distal enhancer	0	0	0		yes		yes
EH38E1653662	chr12	124745897	124746242	Distal enhancer	0	0	0		yes		yes
EH38E1653663	chr12	124746271	124746469	Distal enhancer	0	0	0		yes		yes
EH38E3049512	chr12	124884808	124885156	Distal enhancer	0.00250786	0	0	yes
EH38E3049513	chr12	124885174	124885393	Distal enhancer	0.00120675	0	0	yes
EH38E1653857	chr12	124904688	124905037	Distal enhancer	0.00834734	0.000674138	0	yes
EH38E1653884	chr12	124919064	124919273	Distal enhancer	0	0.0082755	0		yes
EH38E3049550	chr12	124921052	124921214	Distal enhancer	0	0.00486719	0		yes
EH38E3049551	chr12	124921237	124921586	Distal enhancer	0	0.0145395	0		yes
EH38E3049552	chr12	124921636	124921900	Distal enhancer	0	0.0115132	0		yes
EH38E1653892	chr12	124922047	124922381	Distal enhancer	0	0.0049309	0		yes
EH38E1653902	chr12	124927216	124927365	Distal enhancer	0	0	0		yes		yes
EH38E1653903	chr12	124927373	124927720	Distal enhancer	0	0.00989546	0		yes
EH38E3049562	chr12	124927731	124928080	Distal enhancer	0	0.00433634	0		yes
EH38E1653918	chr12	124938601	124938823	Distal enhancer	0.0196562	0.0323953	0.060211	yes		yes
EH38E3049572	chr12	124939215	124939427	Distal enhancer	0.00469649	0.0413619	0.0413436	yes		yes
EH38E3049573	chr12	124939581	124939831	Distal enhancer	0.0388675	0.16169	0.041075	yes		yes
EH38E3049574	chr12	124939906	124940247	Distal enhancer	0.0492765	0.0384882	0.0493251	yes		yes
EH38E3049576	chr12	124940652	124940999	Distal enhancer	0.0271346	0.108209	0.0705066	yes		yes
EH38E3049577	chr12	124941045	124941213	Distal enhancer	0.0552411	0.0799765	0.0719375	yes		yes
EH38E1656375	chr12	130849660	130849889	Distal enhancer	0	0	0		yes		yes
EH38E3051579	chr12	130850038	130850316	Distal enhancer	0	0	0		yes		yes
EH38E3051580	chr12	130850322	130850515	Distal enhancer	0	0	0		yes		yes
EH38E3051620	chr12	130920059	130920286	Distal enhancer	0	0	0		yes		yes
EH38E1656420	chr12	130920290	130920554	Distal enhancer	0	0	0		yes		yes
EH38E3053062	chr12	132428586	132428935	Distal enhancer	0.302952	0.17493	0.167129	yes		yes
EH38E3053130	chr12	132471098	132471447	Distal enhancer	0	0	0		yes		yes
EH38E3053943	chr13	19596922	19597265	Distal enhancer	0	0	0		yes		yes
EH38E1658181	chr13	19601797	19602146	Distal enhancer	0.473755	0.269527	0.324778	yes		yes
EH38E3054141	chr13	20120104	20120304	Distal enhancer	0	0	0		yes		yes
EH38E1658425	chr13	20120525	20120874	Distal enhancer	0.000845302	0	0	yes
EH38E1658427	chr13	20121206	20121456	Distal enhancer	0	0	0		yes		yes
EH38E1658436	chr13	20127374	20127613	Distal enhancer	0.0371591	0.0320332	0.0217722	yes		yes
EH38E3054150	chr13	20127754	20128101	Distal enhancer	0.0224764	0.0245188	0.00932692	yes		yes
EH38E3054151	chr13	20128104	20128263	Distal enhancer	0.00614603	0.00955813	0	yes
EH38E3054152	chr13	20128270	20128421	Distal enhancer	0.00614603	0.0152021	0	yes
EH38E3054417	chr13	20547629	20547956	Distal enhancer	0.00509351	0	0	yes
EH38E3054423	chr13	20553362	20553710	Distal enhancer	0.020946	0.000694347	0	yes
EH38E1658727	chr13	20557852	20558201	Distal enhancer	0.0245137	0	0	yes
EH38E3054425	chr13	20558297	20558552	Distal enhancer	0.00964085	0	0	yes
EH38E1658732	chr13	20560674	20560922	Distal enhancer	0	0	0.00844137		yes
EH38E3054591	chr13	20953402	20953751	Distal enhancer	0	0	0.0102387		yes
EH38E3054592	chr13	20953772	20953942	Distal enhancer	0	0	0.0120314		yes
EH38E3054694	chr13	21101135	21101483	Distal enhancer	0	0	0		yes		yes
EH38E3054902	chr13	21616929	21617270	Distal enhancer	0	0.00186474	0		yes
EH38E3054987	chr13	21837860	21838197	Distal enhancer	0	0	0		yes		yes
EH38E1659514	chr13	21838399	21838602	Distal enhancer	0	0	0		yes		yes
EH38E3055219	chr13	22788909	22789243	Distal enhancer	0	0	0		yes		yes
EH38E3055220	chr13	22789268	22789613	Distal enhancer	0	0	0		yes		yes
EH38E3055224	chr13	22793694	22794043	Distal enhancer	0	0	0		yes		yes
EH38E1660171	chr13	23552163	23552319	Distal enhancer	0	0	0		yes		yes
EH38E1660172	chr13	23552332	23552616	Distal enhancer	0	0	0		yes		yes
EH38E3055483	chr13	23558864	23559056	Distal enhancer	0	0	0		yes		yes
EH38E1660174	chr13	23559063	23559409	Distal enhancer	0.0041921	0	0	yes
EH38E1660183	chr13	23567948	23568288	Distal enhancer	0	0	0.00353864		yes
EH38E1662151	chr13	26951597	26951928	Distal enhancer	0	0	0		yes		yes
EH38E3056969	chr13	26961963	26962307	Distal enhancer	0	0	0		yes		yes
EH38E3057033	chr13	27022489	27022811	Distal enhancer	0	0	0		yes		yes
EH38E1662239	chr13	27022829	27023176	Distal enhancer	0	0	0		yes		yes
EH38E3057259	chr13	27396301	27396650	Distal enhancer	0.00352209	0	0	yes
EH38E1662530	chr13	27403773	27403987	Proximal enhancer	0.0111433	0.00745816	0.0062968	yes		yes
EH38E3057261	chr13	27403990	27404320	Proximal enhancer	0.0486096	0.0175348	0.0145835	yes		yes
EH38E3057262	chr13	27404356	27404555	Proximal enhancer	0.00969776	0.0121424	0.0210095	yes		yes
EH38E3058754	chr13	30668317	30668660	Distal enhancer	0	0	0		yes		yes
EH38E1664681	chr13	30672947	30673121	Distal enhancer	0	0	0		yes		yes
EH38E3058758	chr13	30673661	30673988	Distal enhancer	0	0	0		yes		yes
EH38E3058759	chr13	30673989	30674333	Distal enhancer	0	0	0		yes		yes
EH38E1664685	chr13	30674388	30674553	Distal enhancer	0	0	0		yes		yes
EH38E1664845	chr13	30822757	30823076	Distal enhancer	0	0	0		yes		yes
EH38E3058876	chr13	30831591	30831930	Distal enhancer	0	0	0		yes		yes
EH38E3058878	chr13	30832410	30832711	Distal enhancer	0	0	0		yes		yes
EH38E1664857	chr13	30832876	30833225	Distal enhancer	0	0.00227749	0		yes
EH38E3058887	chr13	30845455	30845723	Distal enhancer	0	0	0		yes		yes
EH38E3058888	chr13	30845845	30846191	Distal enhancer	0	0	0		yes		yes
EH38E1664871	chr13	30846417	30846620	Distal enhancer	0	0	0		yes		yes
EH38E3058889	chr13	30846888	30847223	Distal enhancer	0	0	0		yes		yes
EH38E3059056	chr13	31166719	31166902	Distal enhancer	0	0.00180686	0		yes
EH38E3059057	chr13	31167514	31167861	Distal enhancer	0	0	0.0105405		yes
EH38E1665142	chr13	31172520	31172864	Distal enhancer	0	0	0		yes		yes
EH38E1666199	chr13	33090761	33091085	Distal enhancer	0	0	0		yes		yes
EH38E3059742	chr13	33091104	33091426	Distal enhancer	0	0	0		yes		yes
EH38E3060046	chr13	33723461	33723677	Distal enhancer	0	0	0		yes		yes
EH38E3060101	chr13	33815055	33815404	Distal enhancer	0	0	0		yes		yes
EH38E1666937	chr13	33968902	33969249	Distal enhancer	0.00347154	0	0.00856413	yes
EH38E3060155	chr13	33969291	33969509	Distal enhancer	0.00614604	0.00490033	0.0251941	yes		yes
EH38E1666946	chr13	33993153	33993330	Distal enhancer	0	0	0		yes		yes
EH38E3060172	chr13	34011546	34011769	Distal enhancer	0	0	0		yes		yes
EH38E3060173	chr13	34011788	34012133	Distal enhancer	0	0	0.00115083		yes
EH38E3060176	chr13	34019895	34020244	Distal enhancer	0	0	0		yes		yes
EH38E3060179	chr13	34035776	34035986	Distal enhancer	0.0043315	0.00678267	0.0201095	yes		yes
EH38E1666975	chr13	34036000	34036217	Distal enhancer	0.0123204	0	0.0263359	yes
EH38E1666980	chr13	34038560	34038787	Distal enhancer	0.00243675	0.0106446	0	yes
EH38E3061913	chr13	40072716	40073062	Distal enhancer	0	0	0		yes		yes
EH38E1670387	chr13	40772946	40773145	Proximal enhancer	0	0	0		yes		yes
EH38E3062387	chr13	40786124	40786274	Distal enhancer	0.00508072	0	0	yes
EH38E1670402	chr13	40786545	40786787	Distal enhancer	0.00754286	0	0.0013672	yes
EH38E1671178	chr13	42028413	42028761	Distal enhancer	0	0	0		yes		yes
EH38E1672785	chr13	44429380	44429728	Distal enhancer	0	0	0		yes		yes
EH38E3064231	chr13	44917695	44917870	Distal enhancer	0	0	0		yes		yes
EH38E3064232	chr13	44917886	44918233	Distal enhancer	0	0	0		yes		yes
EH38E3064233	chr13	44918349	44918698	Distal enhancer	0	0	0		yes		yes
EH38E3064240	chr13	44921512	44921835	Distal enhancer	0	0	0		yes		yes
EH38E3064423	chr13	45316555	45316706	Distal enhancer	0.0168507	0	0	yes
EH38E3064439	chr13	45331949	45332203	Distal enhancer	0.0172766	0.0245087	0.00127892	yes		yes
EH38E1673477	chr13	45433503	45433681	Distal enhancer	0.0042815	0.0323296	0	yes
EH38E3064509	chr13	45434599	45434948	Proximal enhancer	0.00979139	0.00276943	0.00263725	yes		yes
EH38E1673484	chr13	45440427	45440773	Distal enhancer	0	0	0		yes		yes
EH38E3064517	chr13	45441732	45441960	Distal enhancer	0	0	0		yes		yes
EH38E3064519	chr13	45447230	45447576	Distal enhancer	0.00667893	0	0.00417274	yes
EH38E1673490	chr13	45449223	45449412	Distal enhancer	0	0	0		yes		yes
EH38E1674882	chr13	48096778	48097126	Proximal enhancer	0	0	0		yes		yes
EH38E1674887	chr13	48110934	48111277	Distal enhancer	0	0	0.00135046		yes
EH38E1674966	chr13	48201141	48201369	Distal enhancer	0	0	0		yes		yes
EH38E1674989	chr13	48229239	48229538	Distal enhancer	0	0	0.010784		yes
EH38E1675324	chr13	48625803	48626019	Distal enhancer	0	0	0		yes		yes
EH38E1675325	chr13	48626042	48626387	Distal enhancer	0	0	0		yes		yes
EH38E3065744	chr13	48626482	48626647	Distal enhancer	0	0	0		yes		yes
EH38E1675330	chr13	48629083	48629294	Distal enhancer	0	0	0		yes		yes
EH38E1675331	chr13	48629380	48629610	Distal enhancer	0	0	0		yes		yes
EH38E1675680	chr13	49215011	49215360	Distal enhancer	0	0	0.0183918		yes
EH38E3066037	chr13	49296860	49297175	Distal enhancer	0	0	0.00859382		yes
EH38E3066042	chr13	49299238	49299586	Distal enhancer	0	0.0198437	0		yes
EH38E3066043	chr13	49301205	49301551	Distal enhancer	0	0	0		yes		yes
EH38E3066221	chr13	49587274	49587616	Proximal enhancer	0	0	0.000457332		yes
EH38E3066222	chr13	49590814	49591020	Distal enhancer	0.00566867	0	0	yes
EH38E3066237	chr13	49625443	49625784	Distal enhancer	0	0	0		yes		yes
EH38E1675993	chr13	49625791	49625940	Distal enhancer	0	0	0		yes		yes
EH38E3066238	chr13	49625992	49626341	Distal enhancer	0	0	0		yes		yes
EH38E3066324	chr13	49806114	49806452	Distal enhancer	0.00098191	0.00203179	0.00291884	yes		yes
EH38E3066325	chr13	49810568	49810810	Distal enhancer	0	0	0.0148155		yes
EH38E3066326	chr13	49810821	49811170	Distal enhancer	0.00299377	0	0	yes
EH38E3066327	chr13	49811248	49811593	Distal enhancer	0.00181709	0	0.00324324	yes
EH38E1676096	chr13	49812844	49813173	Distal enhancer	0	0.00475457	0.00559514		yes
EH38E3066330	chr13	49820617	49820963	Distal enhancer	0	0	0		yes		yes
EH38E1676118	chr13	49858180	49858528	Distal enhancer	0	0.00365446	0		yes
EH38E3066347	chr13	49858546	49858877	Distal enhancer	0	0	0		yes		yes
EH38E3066349	chr13	49859606	49859934	Distal enhancer	0	0	0		yes		yes
EH38E1677739	chr13	52161272	52161478	Proximal enhancer	0.00232714	0.0342015	0.0412921	yes		yes
EH38E3067528	chr13	52161514	52161671	Proximal enhancer	0.0273244	0.0728219	0.0295037	yes		yes
EH38E1677741	chr13	52162560	52162908	Distal enhancer	0.00706441	0.0605909	0.016111	yes		yes
EH38E3067529	chr13	52162921	52163196	Distal enhancer	0	0.0410198	0.0251565		yes
EH38E1678985	chr13	58452203	58452552	Distal enhancer	0	0	0		yes		yes
EH38E1679990	chr13	61664696	61665035	Distal enhancer	0	0	0		yes		yes
EH38E3069044	chr13	61665161	61665360	Distal enhancer	0	0	0		yes		yes
EH38E1679991	chr13	61665380	61665729	Distal enhancer	0	0	0		yes		yes
EH38E3069370	chr13	64078084	64078431	Distal enhancer	0.0302519	0.0466736	0.0637802	yes		yes
EH38E1681171	chr13	67283618	67283939	Distal enhancer	0	0	0		yes		yes
EH38E3070072	chr13	68380115	68380459	Distal enhancer	0	0	0		yes		yes
EH38E1681371	chr13	68380615	68380964	Distal enhancer	0	0	0		yes		yes
EH38E1681779	chr13	70889175	70889521	Distal enhancer	0	0	0		yes		yes
EH38E3070354	chr13	70890310	70890659	Distal enhancer	0	0	0		yes		yes
EH38E1681782	chr13	70890782	70891068	Distal enhancer	0	0	0		yes		yes
EH38E3070356	chr13	70895650	70895994	Distal enhancer	0	0	0		yes		yes
EH38E3070674	chr13	72545149	72545496	Distal enhancer	0.00180661	0	0	yes
EH38E3070818	chr13	73090241	73090423	Distal enhancer	0	0	0		yes		yes
EH38E1682527	chr13	73090449	73090777	Distal enhancer	0	0	0		yes		yes
EH38E3070866	chr13	73210160	73210402	Distal enhancer	0	0	0		yes		yes
EH38E1682617	chr13	73210508	73210853	Distal enhancer	0	0.01445	0		yes
EH38E3071236	chr13	74162125	74162470	Distal enhancer	0	0	0		yes		yes
EH38E1683305	chr13	74227584	74227758	Distal enhancer	0	0	0		yes		yes
EH38E1683306	chr13	74227862	74228120	Distal enhancer	0	0	0		yes		yes
EH38E1683827	chr13	75485682	75486017	Distal enhancer	0.00748532	0.00918697	0.0122828	yes		yes
EH38E1684778	chr13	77329152	77329501	Distal enhancer	0	0	0		yes		yes
EH38E3072180	chr13	77329742	77329968	Distal enhancer	0	0	0		yes		yes
EH38E3072649	chr13	79212237	79212584	Distal enhancer	0	0	0		yes		yes
EH38E3073055	chr13	80342593	80342824	Proximal enhancer	0.00196886	0	0	yes
EH38E3073056	chr13	80342831	80343180	Proximal enhancer	0.00561772	0	0	yes
EH38E3073057	chr13	80343212	80343369	Distal enhancer	0.0108045	0.000769531	0	yes
EH38E1686151	chr13	80361911	80362255	Distal enhancer	0	0	0		yes		yes
EH38E1686152	chr13	80362507	80362830	Distal enhancer	0	0	0		yes		yes
EH38E3074305	chr13	89899348	89899695	Distal enhancer	0	0	0.00346725		yes
EH38E3074306	chr13	89899737	89900085	Distal enhancer	0	0	0.00380303		yes
EH38E1687928	chr13	89900383	89900718	Distal enhancer	0.00673313	0.00129073	0	yes
EH38E1688150	chr13	90866659	90867008	Distal enhancer	0	0	0		yes		yes
EH38E3074469	chr13	90867316	90867629	Distal enhancer	0	0	0		yes		yes
EH38E3074610	chr13	91361926	91362236	Distal enhancer	0	0.0025435	0		yes
EH38E1688407	chr13	91362972	91363168	Distal enhancer	0	0	0.0250449		yes
EH38E3074616	chr13	91372941	91373115	Distal enhancer	0	0	0		yes		yes
EH38E3074922	chr13	93224538	93224883	Distal enhancer	0.0510388	0.0169198	0.0304795	yes		yes
EH38E3076155	chr13	97219379	97219613	Proximal enhancer	0	0	0		yes		yes
EH38E3076343	chr13	97522208	97522556	Distal enhancer	0	0	0		yes		yes
EH38E1691063	chr13	97581301	97581618	Distal enhancer	0	0	0		yes		yes
EH38E3076490	chr13	98026465	98026813	Distal enhancer	0.00300238	0	0.00454634	yes
EH38E3076491	chr13	98027157	98027502	Distal enhancer	0	0.00840463	0		yes
EH38E1691249	chr13	98033351	98033617	Distal enhancer	0	0	0		yes		yes
EH38E3076494	chr13	98033623	98033889	Distal enhancer	0	0	0		yes		yes
EH38E3076499	chr13	98050107	98050446	Distal enhancer	0.110103	0.0867342	0.105603	yes		yes
EH38E1691280	chr13	98105999	98106347	Distal enhancer	0	0	0		yes		yes
EH38E1691287	chr13	98117580	98117929	Distal enhancer	0.000352208	0	0.00413687	yes
EH38E1691288	chr13	98117958	98118306	Distal enhancer	0	0	0		yes		yes
EH38E3076948	chr13	98599529	98599715	Distal enhancer	0	0	0		yes		yes
EH38E1691833	chr13	98599763	98599963	Distal enhancer	0	0	0		yes		yes
EH38E1696176	chr13	107120234	107120577	Distal enhancer	0	0	0		yes		yes
EH38E1696504	chr13	108154376	108154725	Distal enhancer	0	0	0		yes		yes
EH38E3080451	chr13	108154730	108154880	Distal enhancer	0	0	0		yes		yes
EH38E3081814	chr13	110563241	110563590	Proximal enhancer	0.146378	0.114512	0.169749	yes		yes
EH38E3081824	chr13	110575452	110575762	Distal enhancer	0	0	0		yes		yes
EH38E3081828	chr13	110576807	110577149	Distal enhancer	0	0	0		yes		yes
EH38E1698249	chr13	110777454	110777792	Distal enhancer	0	0	0		yes		yes
EH38E3082800	chr13	112159636	112159955	Distal enhancer	0	0	0		yes		yes
EH38E1699437	chr13	112892882	112893188	Proximal enhancer	0.0156664	0.00594315	0.0125032	yes		yes
EH38E3083856	chr13	113396463	113396772	Distal enhancer	0	0	0.00716433		yes
EH38E3084070	chr13	113582951	113583291	Proximal enhancer	0.0052422	0.0158221	0.0164016	yes		yes
EH38E1700193	chr13	113741990	113742338	Distal enhancer	0.000671118	0.00138869	0.0124463	yes		yes
EH38E1700196	chr13	113746183	113746368	Distal enhancer	0.00445173	0	0	yes
EH38E1700949	chr14	20418049	20418227	Distal enhancer	0	0	0		yes		yes
EH38E3085309	chr14	20613479	20613820	Distal enhancer	0	0	0		yes		yes
EH38E3085310	chr14	20614069	20614223	Distal enhancer	0	0	0		yes		yes
EH38E1701099	chr14	20614224	20614378	Distal enhancer	0	0	0		yes		yes
EH38E3085312	chr14	20614875	20615033	Distal enhancer	0	0	0		yes		yes
EH38E1701118	chr14	20630350	20630665	Distal enhancer	0	0	0		yes		yes
EH38E1701119	chr14	20630784	20631009	Distal enhancer	0	0	0		yes		yes
EH38E3085325	chr14	20631103	20631313	Distal enhancer	0	0	0.00323701		yes
EH38E1701151	chr14	20671673	20671977	Distal enhancer	0	0	0		yes		yes
EH38E3085347	chr14	20672081	20672312	Distal enhancer	0	0	0		yes		yes
EH38E3085353	chr14	20681212	20681503	Proximal enhancer	0	0.00725466	0.00425853		yes
EH38E3085354	chr14	20681518	20681866	Distal enhancer	0	0.00391027	0.00397588		yes
EH38E3085355	chr14	20681905	20682078	Distal enhancer	0	0	0.00931911		yes
EH38E3085356	chr14	20682106	20682410	Proximal enhancer	0	0	0		yes		yes
EH38E3085357	chr14	20682416	20682633	Proximal enhancer	0	0	0		yes		yes
EH38E1701162	chr14	20682638	20682975	Proximal enhancer	0	0.015095	0		yes
EH38E1701484	chr14	21106282	21106465	Proximal enhancer	0	0	0		yes		yes
EH38E3085628	chr14	21106480	21106821	Proximal enhancer	0	0	0		yes		yes
EH38E3085856	chr14	21557505	21557853	Distal enhancer	0	0	0		yes		yes
EH38E1702379	chr14	22561522	22561729	Distal enhancer	0	0	0		yes		yes
EH38E3086380	chr14	22699374	22699718	Distal enhancer	0	0.0043624	0.00776444		yes
EH38E3086381	chr14	22700080	22700429	Proximal enhancer	0.00651585	0.00705111	0.00134448	yes		yes
EH38E3087174	chr14	23580132	23580377	Proximal enhancer	0	0.0150793	0		yes
EH38E3087175	chr14	23580517	23580857	Proximal enhancer	0	0	0		yes		yes
EH38E1703296	chr14	23581067	23581416	Distal enhancer	0	0	0		yes		yes
EH38E1703297	chr14	23581497	23581846	Distal enhancer	0.0125738	0.00790745	0	yes
EH38E3087176	chr14	23582216	23582492	Distal enhancer	0.0374107	0.0331761	0.00727986	yes		yes
EH38E3087177	chr14	23582899	23583220	Distal enhancer	0.0490152	0.0841098	0.0547595	yes		yes
EH38E3087178	chr14	23583228	23583478	Distal enhancer	0.269295	0.323737	0.341979	yes		yes
EH38E3087179	chr14	23583746	23584029	Distal enhancer	18.5924	21.6474	20.4187	yes		yes
EH38E3087180	chr14	23584032	23584264	Distal enhancer	22.0525	24.9963	24.0137	yes		yes
EH38E3087181	chr14	23584333	23584491	Distal enhancer	0.132917	0.138484	0.11742	yes		yes
EH38E3087186	chr14	23599982	23600218	Distal enhancer	0	0	0.0145804		yes
EH38E1703306	chr14	23601889	23602151	Distal enhancer	0	0	0.00231902		yes
EH38E1703307	chr14	23602359	23602708	Distal enhancer	0.00975618	0.0110048	0.0321297	yes		yes
EH38E3087192	chr14	23609438	23609784	Distal enhancer	0.00682103	0.0115781	0.0223589	yes		yes
EH38E3087193	chr14	23610142	23610489	Distal enhancer	0	0	0.00273913		yes
EH38E3087194	chr14	23610491	23610654	Distal enhancer	0	0	0.000590496		yes
EH38E3087195	chr14	23610717	23611033	Distal enhancer	0	0.00267631	0.0272228		yes
EH38E3087196	chr14	23611397	23611704	Distal enhancer	0	0.00434964	0.0138341		yes
EH38E3087198	chr14	23612441	23612601	Distal enhancer	0.00430223	0.00035768	0.0119938	yes		yes
EH38E3087200	chr14	23613452	23613800	Distal enhancer	0	0	0.00432161		yes
EH38E1703322	chr14	23613957	23614159	Distal enhancer	0	0	0.0260282		yes
EH38E1703323	chr14	23614390	23614665	Distal enhancer	0	0	0.0117032		yes
EH38E3087250	chr14	23689695	23689936	Distal enhancer	0	0	0		yes		yes
EH38E1703380	chr14	23690153	23690405	Distal enhancer	0	0	0		yes		yes
EH38E1703384	chr14	23694477	23694806	Distal enhancer	0.000112086	0	0.00266958	yes
EH38E1703385	chr14	23694864	23695028	Distal enhancer	0.00134913	0	0	yes
EH38E1703439	chr14	23883991	23884339	Proximal enhancer	0	0	0		yes		yes
EH38E1706147	chr14	31229721	31230070	Distal enhancer	0	0	0		yes		yes
EH38E1708003	chr14	34496623	34496913	Distal enhancer	0	0	0		yes		yes
EH38E1708004	chr14	34496980	34497329	Distal enhancer	0	0	0		yes		yes
EH38E1708005	chr14	34497361	34497538	Distal enhancer	0	0	0		yes		yes
EH38E3090454	chr14	34497558	34497902	Distal enhancer	0	0	0		yes		yes
EH38E1708007	chr14	34498089	34498277	Distal enhancer	0	0	0		yes		yes
EH38E3090825	chr14	35335406	35335750	Distal enhancer	0.0276929	0.0101666	0.00262312	yes		yes
EH38E3090826	chr14	35335784	35335984	Distal enhancer	0.103131	0.0275334	0.00854226	yes		yes
EH38E3090827	chr14	35335993	35336288	Distal enhancer	0.0247716	0.0439078	0.043578	yes		yes
EH38E3090828	chr14	35336468	35336704	Distal enhancer	0.0121879	0.0333565	0.00927842	yes		yes
EH38E3090829	chr14	35336723	35337068	Distal enhancer	0.0219297	0.0225782	0.0226504	yes		yes
EH38E3090830	chr14	35337094	35337330	Distal enhancer	0.027553	0.00652042	0.0334941	yes		yes
EH38E3090846	chr14	35346841	35347006	Distal enhancer	0	0	0		yes		yes
EH38E3090847	chr14	35347036	35347240	Distal enhancer	0	0	0		yes		yes
EH38E3090848	chr14	35347580	35347924	Distal enhancer	0.000357327	0	0	yes
EH38E1708470	chr14	35348022	35348301	Distal enhancer	0.00832689	0	0	yes
EH38E3090856	chr14	35356118	35356454	Distal enhancer	0	0.00155184	0		yes
EH38E3090857	chr14	35356565	35356865	Distal enhancer	0	0	0		yes		yes
EH38E3090890	chr14	35385064	35385285	Distal enhancer	0	0	0		yes		yes
EH38E3090891	chr14	35385343	35385527	Distal enhancer	0	0.00611685	0		yes
EH38E3090955	chr14	35492636	35492979	Distal enhancer	0	0	0		yes		yes
EH38E1709485	chr14	37583406	37583713	Distal enhancer	0.0310705	0	0	yes
EH38E3091614	chr14	37583719	37584037	Distal enhancer	0.00577882	0	0	yes
EH38E3091619	chr14	37586035	37586259	Distal enhancer	0	0.00309422	0		yes
EH38E1709493	chr14	37586388	37586541	Distal enhancer	0	0.00465478	0		yes
EH38E1710108	chr14	39024137	39024486	Distal enhancer	0	0.0346361	0		yes
EH38E3091992	chr14	39025328	39025592	Distal enhancer	0.00721694	0.00342024	0.00779305	yes		yes
EH38E1710111	chr14	39025857	39026205	Distal enhancer	0.00164247	0.000785709	0	yes
EH38E3091993	chr14	39026274	39026584	Distal enhancer	0	0.00447164	0		yes
EH38E1710190	chr14	39203790	39203989	Distal enhancer	0	0	0		yes		yes
EH38E3092666	chr14	43778570	43778903	Distal enhancer	0	0	0		yes		yes
EH38E3092667	chr14	43779030	43779216	Distal enhancer	0	0	0		yes		yes
EH38E1711033	chr14	43779226	43779573	Distal enhancer	0	0	0		yes		yes
EH38E3092668	chr14	43780187	43780383	Distal enhancer	0	0	0.00693646		yes
EH38E1711035	chr14	43780532	43780880	Distal enhancer	0	0	0		yes		yes
EH38E1711061	chr14	43896151	43896352	Distal enhancer	0	0	0		yes		yes
EH38E1711064	chr14	43900303	43900628	Distal enhancer	0	0	0		yes		yes
EH38E1711066	chr14	43902119	43902452	Distal enhancer	0	0	0		yes		yes
EH38E1711848	chr14	47705693	47706039	Distal enhancer	0	0	0		yes		yes
EH38E3093576	chr14	49641798	49642140	Distal enhancer	0.167309	0.200133	0.151412	yes		yes
EH38E3093613	chr14	49761984	49762144	Distal enhancer	0	0	0		yes		yes
EH38E1712320	chr14	49762207	49762537	Distal enhancer	0	0	0		yes		yes
EH38E1713215	chr14	50947537	50947736	Distal enhancer	0.0323053	0.0435846	0.0988508	yes		yes
EH38E1714351	chr14	52700720	52701068	Distal enhancer	0	0	0		yes		yes
EH38E1714969	chr14	53888583	53888820	Distal enhancer	0	0	0		yes		yes
EH38E1715000	chr14	53943178	53943433	Distal enhancer	0.0145577	0.0533637	0.0272003	yes		yes
EH38E3095462	chr14	53943448	53943710	Distal enhancer	0.0136057	0.0651894	0.0410077	yes		yes
EH38E1715002	chr14	53943826	53944164	Distal enhancer	0.0295301	0.0536544	0.0123517	yes		yes
EH38E1715048	chr14	53979124	53979373	Distal enhancer	0	0.000587355	0		yes
EH38E1715049	chr14	53979386	53979727	Distal enhancer	0	0.00305817	0		yes
EH38E1715050	chr14	53980215	53980564	Distal enhancer	0	0	0		yes		yes
EH38E1715051	chr14	53982634	53982906	Distal enhancer	0	0	0.00787348		yes
EH38E1715056	chr14	53999157	53999502	Distal enhancer	0	0	0		yes		yes
EH38E3095494	chr14	54001247	54001510	Distal enhancer	0	0	0		yes		yes
EH38E3095495	chr14	54001537	54001855	Distal enhancer	0	0	0		yes		yes
EH38E1715067	chr14	54047920	54048267	Distal enhancer	0	0	0		yes		yes
EH38E1715069	chr14	54048809	54049139	Distal enhancer	0.00355725	0	0	yes
EH38E3095506	chr14	54085303	54085520	Distal enhancer	0	0	0		yes		yes
EH38E1715093	chr14	54102108	54102452	Distal enhancer	0	0	0		yes		yes
EH38E1715094	chr14	54102563	54102742	Distal enhancer	0	0.00504438	0		yes
EH38E1715101	chr14	54107028	54107377	Distal enhancer	0	0	0		yes		yes
EH38E3095513	chr14	54108731	54109078	Distal enhancer	0	0	0		yes		yes
EH38E1715106	chr14	54109193	54109513	Distal enhancer	0	0	0		yes		yes
EH38E1715114	chr14	54117011	54117352	Distal enhancer	0	0	0		yes		yes
EH38E3095518	chr14	54117894	54118238	Distal enhancer	0	0	0		yes		yes
EH38E1715124	chr14	54133944	54134291	Distal enhancer	0	0.00388488	0.00637975		yes
EH38E3095523	chr14	54135892	54136173	Distal enhancer	0	0	0		yes		yes
EH38E1715127	chr14	54137037	54137218	Distal enhancer	0.0453652	0.000456707	0.0161194	yes		yes
EH38E3095525	chr14	54138209	54138492	Distal enhancer	0.00634149	0.0160429	0.00582438	yes		yes
EH38E1715130	chr14	54138628	54138976	Distal enhancer	0.0312247	0.00635876	0.0151083	yes		yes
EH38E3095526	chr14	54139187	54139378	Distal enhancer	0.00180198	0	0.0196848	yes
EH38E1715154	chr14	54175354	54175695	Distal enhancer	0.00351459	0	0.0042692	yes
EH38E3095535	chr14	54175933	54176282	Distal enhancer	0	0	0		yes		yes
EH38E3095546	chr14	54197414	54197756	Distal enhancer	0	0	0		yes		yes
EH38E3095585	chr14	54291883	54292232	Distal enhancer	0	0	0.00313712		yes
EH38E3095606	chr14	54352935	54353254	Distal enhancer	0.000366064	0	0.00509164	yes
EH38E3095607	chr14	54353304	54353582	Distal enhancer	0.0149008	0.0109334	0.00636191	yes		yes
EH38E3095608	chr14	54353895	54354051	Distal enhancer	0	0	3.8562e-05		yes
EH38E3095609	chr14	54354100	54354449	Distal enhancer	0	0.00271477	0.00430923		yes
EH38E1715272	chr14	54356272	54356621	Distal enhancer	0	0.00415415	0.0111695		yes
EH38E1715273	chr14	54360701	54361043	Distal enhancer	0	0	0.00591016		yes
EH38E3095611	chr14	54364624	54364964	Distal enhancer	0.000939984	0.00893966	0.0253366	yes		yes
EH38E3095612	chr14	54366840	54367062	Distal enhancer	0.0161126	0.00211959	0.0392374	yes		yes
EH38E3095613	chr14	54367095	54367444	Distal enhancer	0.0217841	0.0100938	0.0242696	yes		yes
EH38E1715281	chr14	54367470	54367699	Distal enhancer	0	0.00635876	0.00420311		yes
EH38E3095654	chr14	54447237	54447582	Distal enhancer	0.013361	0.00368624	0	yes
EH38E3095658	chr14	54451227	54451574	Distal enhancer	0.00350697	0.00317022	0.0107311	yes		yes
EH38E3095659	chr14	54451999	54452345	Distal enhancer	0.00552433	0.0028302	0.00358159	yes		yes
EH38E1715374	chr14	54498193	54498439	Distal enhancer	0.021736	0.00421332	0.0212505	yes		yes
EH38E3095696	chr14	54564387	54564555	Distal enhancer	0.0113409	0.0154805	0.0309378	yes		yes
EH38E1715403	chr14	54564571	54564809	Distal enhancer	0.0019626	0.0374579	0.0416548	yes		yes
EH38E3095697	chr14	54564871	54565071	Distal enhancer	0.0153651	0.0242586	0.0733914	yes		yes
EH38E3095906	chr14	54837769	54838115	Distal enhancer	0	0	0.00347727		yes
EH38E3095908	chr14	54839682	54840028	Distal enhancer	0	0.0024994	0.00222545		yes
EH38E1715898	chr14	55102205	55102554	Distal enhancer	0	0	0		yes		yes
EH38E3096024	chr14	55103014	55103177	Distal enhancer	0.121563	0.0402591	0.0474981	yes		yes
EH38E3096025	chr14	55103183	55103531	Distal enhancer	0.0538308	0.0241559	0.0150565	yes		yes
EH38E3096032	chr14	55107859	55108202	Distal enhancer	0.0025265	0	0.006384	yes
EH38E1715908	chr14	55108249	55108568	Distal enhancer	0	0	0		yes		yes
[truncated: 5,632 more rows]

## Sheet: The Expression of Promoters
Promoter-id	Chr	Start	End	Expression in 0h (RPM)	Expression in 8h (RPM)	Expression in 16h (RPM)	0h expressed promoters	0h non-expressed promoters	"Consistently expressed" promoters	"Consistently non-expressed" promoters
EH38E2776539	chr1	778571	778919	0.0536012	0.0922933	0.0792065	yes		yes
EH38E2776555	chr1	827418	827767	0.252375	0.164271	0.172024	yes		yes
EH38E2776639	chr1	923720	924069	0	0	0		yes		yes
EH38E2776701	chr1	959150	959498	1.02791	0.919644	0.516796	yes		yes
EH38E2776705	chr1	960416	960709	0.55675	0.273578	0.197902	yes		yes
EH38E1310345	chr1	1000069	1000409	0.943741	1.12659	0.94103	yes		yes
EH38E2776783	chr1	1001094	1001298	0.0618219	0.101366	0.115595	yes		yes
EH38E2776806	chr1	1013283	1013630	2.31525	2.96274	2.80069	yes		yes
EH38E2776823	chr1	1019823	1020170	1.26374	1.40622	1.20591	yes		yes
EH38E2776892	chr1	1059476	1059823	0.402486	0.237638	0.163377	yes		yes
EH38E2776981	chr1	1115930	1116112	0.045994	0.0296975	0.0128908	yes		yes
EH38E2777198	chr1	1231968	1232317	2.2067	1.89231	1.43597	yes		yes
EH38E2777265	chr1	1273761	1274083	0.706603	0.777092	0.513182	yes		yes
EH38E2777327	chr1	1307888	1308215	0.326454	0.408438	0.252235	yes		yes
EH38E2777328	chr1	1308335	1308678	0.187069	0.187815	0.120454	yes		yes
EH38E2777357	chr1	1324575	1324902	0.810824	0.61851	0.457725	yes		yes
EH38E2777371	chr1	1331063	1331400	0.0175262	0.0397941	0	yes
EH38E2777428	chr1	1358601	1358946	0.117006	0.0711444	0.0707584	yes		yes
EH38E2777455	chr1	1375251	1375598	0.368248	0.339763	0.203528	yes		yes
EH38E2777478	chr1	1399286	1399634	1.32345	1.13113	0.879291	yes		yes
EH38E2777492	chr1	1407147	1407496	2.55199	2.41651	2.42999	yes		yes
EH38E2777508	chr1	1420803	1421013	1.98491	5.21327	3.46231	yes		yes
EH38E2777509	chr1	1421235	1421582	0.280734	0.817751	0.659905	yes		yes
EH38E2777521	chr1	1425757	1426105	0.170888	0.174975	0.193971	yes		yes
EH38E2777544	chr1	1434340	1434680	0.515001	0.54012	0.424636	yes		yes
EH38E2777547	chr1	1435355	1435538	0.478282	0.63671	0.344209	yes		yes
EH38E2777548	chr1	1435566	1435875	4.80772	4.41664	2.40933	yes		yes
EH38E2777578	chr1	1471491	1471839	0.165996	0.160266	0.0931393	yes		yes
EH38E2777613	chr1	1511888	1512233	0.318471	0.208586	0.143749	yes		yes
EH38E1311014	chr1	1573861	1574185	0.0366486	0.0237668	0.0237285	yes		yes
EH38E2777700	chr1	1574751	1575097	1.89325	1.44313	1.26621	yes		yes
EH38E2777745	chr1	1615192	1615541	0.940766	0.325572	0.300939	yes		yes
EH38E2777746	chr1	1615640	1615956	0.39144	0.430141	0.441392	yes		yes
EH38E2777804	chr1	1658959	1659308	0.241016	0.353831	0.268448	yes		yes
EH38E2777853	chr1	1692613	1692926	0.357727	0.360763	0.270494	yes		yes
EH38E2777867	chr1	1724270	1724619	0.279407	0.21536	0.284202	yes		yes
EH38E2777881	chr1	1745965	1746197	0.785818	0.580072	0.497382	yes		yes
EH38E2777932	chr1	1778298	1778638	1.60556	1.09228	0.887666	yes		yes
EH38E1311174	chr1	1778802	1779150	0.0968532	0.108209	0.0862594	yes		yes
EH38E1311282	chr1	1890997	1891331	1.26958	0.909131	0.68487	yes		yes
EH38E2778028	chr1	1891351	1891614	0.0465977	0.0601059	0.0247261	yes		yes
EH38E2778247	chr1	2049845	2050000	0.00416344	0.00205121	0	yes
EH38E2778499	chr1	2194668	2194944	1.7269	0.964459	0.736224	yes		yes
EH38E2778729	chr1	2314804	2315077	0.00493035	0.00878115	0.0177165	yes		yes
EH38E2778854	chr1	2391521	2391869	0.501521	0.443268	0.424312	yes		yes
EH38E2778889	chr1	2412481	2412830	0.29103	0.237114	0.197104	yes		yes
EH38E2779065	chr1	2526467	2526709	0.858743	0.411848	0.349257	yes		yes
EH38E1312085	chr1	2556822	2557171	0.168831	0.167678	0.195087	yes		yes
EH38E2779175	chr1	2586398	2586745	0.0390017	0.0210737	0.0373076	yes		yes
EH38E2779942	chr1	3323157	3323506	0.180225	0.0697095	0.0706713	yes		yes
EH38E2780140	chr1	3454346	3454660	0.238051	0.108018	0.140698	yes		yes
EH38E2780141	chr1	3454661	3454845	0.871199	0.627271	0.586006	yes		yes
EH38E2780292	chr1	3531306	3531653	0.00255051	0	0.00412604	yes
EH38E2780417	chr1	3611474	3611822	0	0.00047508	0		yes
EH38E2780437	chr1	3624720	3625068	0.014694	0.0504681	0.0309081	yes		yes
EH38E2780474	chr1	3649995	3650342	0.304911	0.164466	0.198934	yes		yes
EH38E2780640	chr1	3747258	3747607	0.227597	0.167769	0.186228	yes		yes
EH38E2780654	chr1	3772421	3772770	0.247497	0.155853	0.134379	yes		yes
EH38E2780696	chr1	3796376	3796720	0.380589	0.403966	0.36059	yes		yes
EH38E2780749	chr1	3857170	3857516	0.074463	0.0616028	0.0600526	yes		yes
EH38E1313124	chr1	3900086	3900426	0.2701	0.214814	0.164016	yes		yes
EH38E2781721	chr1	5992168	5992333	0.375392	0.273696	0.116887	yes		yes
EH38E2781722	chr1	5992398	5992745	0.100161	0.042184	0.0248776	yes		yes
EH38E2781780	chr1	6026082	6026429	0.169025	0.154937	0.163307	yes		yes
EH38E1314191	chr1	6199505	6199854	5.37645	5.23784	4.03729	yes		yes
EH38E2781997	chr1	6205972	6206172	0.265263	0.167426	0.121156	yes		yes
EH38E2781998	chr1	6206175	6206416	0.33538	0.346645	0.205082	yes		yes
EH38E2782025	chr1	6235846	6236195	1.25552	0.94904	0.68458	yes		yes
EH38E2782208	chr1	6393294	6393642	2.84717	1.48853	0.85115	yes		yes
EH38E2782209	chr1	6393654	6393957	0.448295	0.199409	0.117236	yes		yes
EH38E2782286	chr1	6446975	6447125	0.0973123	0.0593484	0.0782038	yes		yes
EH38E2782288	chr1	6447782	6448123	1.94979	0.972777	0.572266	yes		yes
EH38E2782359	chr1	6490470	6490813	0.0477169	0.0592866	0.075731	yes		yes
EH38E2782362	chr1	6491503	6491851	0.0245311	0.0317755	0.0102855	yes		yes
EH38E2782418	chr1	6554398	6554747	0.159779	0.216344	0.161062	yes		yes
EH38E2782436	chr1	6579742	6580091	0.0831387	0.0724971	0.0350771	yes		yes
EH38E2782480	chr1	6602794	6603141	0.244248	0.270293	0.181545	yes		yes
EH38E2782482	chr1	6603584	6603763	0.0900274	0.0563762	0.0316243	yes		yes
EH38E1314649	chr1	6613423	6613759	0.0207246	0.0276114	0.0135174	yes		yes
EH38E2782510	chr1	6624642	6624991	0.0242495	0.0167441	0.0170473	yes		yes
EH38E2782511	chr1	6625004	6625352	0.408075	0.268347	0.164152	yes		yes
EH38E2782565	chr1	6701736	6702085	0.44748	0.446899	0.367887	yes		yes
EH38E2782570	chr1	6724551	6724893	0	0	0		yes		yes
EH38E2782602	chr1	6784601	6784844	0.206916	0.0626717	0.0856307	yes		yes
EH38E2783245	chr1	7771096	7771444	0.720746	0.92476	0.948991	yes		yes
EH38E2783331	chr1	7961397	7961746	1.40214	1.5812	1.23613	yes		yes
EH38E2783332	chr1	7961800	7962012	0.0223808	0.0164368	0.032235	yes		yes
EH38E2783404	chr1	8026243	8026592	4.34889	1.47263	2.07758	yes		yes
EH38E2783780	chr1	8423629	8423975	0.111428	0.062099	0.0220633	yes		yes
EH38E2783849	chr1	8525850	8526198	0.00791213	0.0145082	0.0171136	yes		yes
EH38E2784026	chr1	8817558	8817906	0.322137	0.134301	0.106381	yes		yes
EH38E1316578	chr1	8878609	8878956	63.4192	45.1214	33.0725	yes		yes
EH38E2784312	chr1	9129059	9129408	0.231401	0.115168	0.064242	yes		yes
EH38E2784350	chr1	9182197	9182540	0.0634673	0.114495	0.175472	yes		yes
EH38E2784395	chr1	9234541	9234874	0.465658	0.22861	0.18757	yes		yes
EH38E2784477	chr1	9292657	9293004	0.223666	0.260178	0.165561	yes		yes
EH38E1317123	chr1	9428808	9429157	0	0	0.0100664		yes
EH38E2784699	chr1	9503340	9503689	0.0434978	0.00200419	0.0277514	yes		yes
EH38E2784729	chr1	9539184	9539532	0.583732	0.40897	0.325193	yes		yes
EH38E2784896	chr1	9687361	9687706	0.675814	0.497402	0.470705	yes		yes
EH38E2785044	chr1	9823921	9824270	0.392536	0.380451	0.264793	yes		yes
EH38E2785154	chr1	9910328	9910675	0.0401706	0.0220266	0.0273913	yes		yes
EH38E2785170	chr1	9942986	9943155	0.448261	0.231098	0.247853	yes		yes
EH38E1317631	chr1	9943189	9943529	0.77769	0.610328	0.594331	yes		yes
EH38E2785217	chr1	10032658	10033007	0.0501545	0.017892	0.00918727	yes		yes
EH38E2785218	chr1	10033215	10033460	1.96874	2.05479	1.53879	yes		yes
EH38E1317823	chr1	10210272	10210621	0.0820469	0.117081	0.122847	yes		yes
EH38E2785325	chr1	10211401	10211748	0.0105563	0.00547916	0.0292463	yes		yes
EH38E1317949	chr1	10398747	10399096	0.701247	0.898334	0.52059	yes		yes
EH38E2785431	chr1	10430245	10430532	0.144336	0.19998	0.0538686	yes		yes
EH38E2785432	chr1	10430575	10430856	0.153148	0.149533	0.10901	yes		yes
EH38E2785452	chr1	10472254	10472409	2.39465	1.72905	1.87717	yes		yes
EH38E1318009	chr1	10472478	10472827	0.198187	0.160299	0.160424	yes		yes
EH38E2785454	chr1	10474744	10475092	0.420191	0.216417	0.179433	yes		yes
EH38E2785867	chr1	10796557	10796904	0	0	0.00161227		yes
EH38E2786047	chr1	11012219	11012491	0.00779552	0.034529	0.0368902	yes		yes
EH38E2786048	chr1	11012494	11012761	0.738282	1.24	1.55815	yes		yes
EH38E2786067	chr1	11047166	11047510	0.119812	0.143738	0.107093	yes		yes
EH38E2786082	chr1	11059956	11060305	0.437442	0.452455	0.269654	yes		yes
EH38E2786101	chr1	11099704	11100052	0.396561	0.758848	0.704976	yes		yes
EH38E2786176	chr1	11262543	11262888	0.0227849	0.0286236	0.0373844	yes		yes
EH38E2786181	chr1	11272886	11273234	0.0666174	0.0406376	0.033674	yes		yes
EH38E1318745	chr1	11273368	11273545	2.63831	1.6637	1.31261	yes		yes
EH38E2786182	chr1	11273595	11273768	2.96715	2.02862	1.59005	yes		yes
EH38E2786307	chr1	11478987	11479334	0	0.00707342	0		yes
EH38E2786413	chr1	11654371	11654571	4.92227	5.35117	5.31942	yes		yes
EH38E2786414	chr1	11654642	11654989	0.428009	0.367086	0.273063	yes		yes
EH38E2786425	chr1	11664033	11664380	0.0513115	0.0411944	0.0265938	yes		yes
EH38E2786506	chr1	11735835	11736183	0.363252	0.314959	0.246522	yes		yes
EH38E1319122	chr1	11805490	11805695	0.0686557	0.323831	0.206294	yes		yes
EH38E2786601	chr1	11805905	11806254	0.0285641	0.0986062	0.0257692	yes		yes
EH38E2786602	chr1	11806330	11806485	0.106862	0.117124	0.0597686	yes		yes
EH38E1319206	chr1	11907780	11908028	0	0	0		yes		yes
EH38E2786684	chr1	11908038	11908299	0.00115385	0.0108659	0	yes
EH38E1319211	chr1	11909950	11910151	0.00464775	0.00158178	0.00760189	yes		yes
EH38E1319233	chr1	11926348	11926697	0.979455	0.831247	0.565285	yes		yes
EH38E2786714	chr1	11934460	11934808	6.02273	4.53267	3.27972	yes		yes
EH38E2786744	chr1	11979895	11980047	0.0063482	0.049866	0.0636	yes		yes
EH38E1319274	chr1	11980082	11980431	0.132906	0.205138	0.16182	yes		yes
EH38E2786780	chr1	12019187	12019536	0.145709	0.0555343	0.0508144	yes		yes
EH38E2787036	chr1	12229818	12230166	0.00883053	0.0109634	0.0224724	yes		yes
EH38E2787340	chr1	12617877	12618226	1.99931	1.4183	1.78345	yes		yes
EH38E1319933	chr1	12618230	12618569	1.34778	1.46567	1.61985	yes		yes
EH38E2787341	chr1	12618997	12619345	0.466833	0.292466	0.454582	yes		yes
EH38E2787600	chr1	13749154	13749502	0.0247255	0.0365446	0.0207437	yes		yes
EH38E2788101	chr1	14923956	14924304	0.439865	0.188936	0.303377	yes		yes
EH38E2788302	chr1	15152420	15152768	1.46283	0.452531	0.272642	yes		yes
EH38E1321222	chr1	15153497	15153846	0.21578	0.160645	0.10218	yes		yes
EH38E1321343	chr1	15247037	15247385	0	0	0		yes		yes
EH38E2788547	chr1	15409348	15409697	0.00628692	0	0	yes
EH38E2788548	chr1	15409740	15409989	0.870392	0.642975	0.413754	yes		yes
EH38E2788677	chr1	15524042	15524271	0.613181	0.362505	0.298078	yes		yes
EH38E2788678	chr1	15524317	15524636	0.00772589	0.00209301	0.000622312	yes		yes
EH38E2788685	chr1	15526544	15526893	0.0348335	0.0227203	0.0393863	yes		yes
EH38E2788713	chr1	15585002	15585349	1.27887	1.20882	0.730862	yes		yes
EH38E2788726	chr1	15603476	15603816	0.00697756	0.0033664	0.0115006	yes		yes
EH38E2788735	chr1	15617247	15617596	0.152823	0.25169	0.434473	yes		yes
EH38E2788843	chr1	15735991	15736338	0.00201916	0.00485612	0.053725	yes		yes
EH38E2788853	chr1	15742372	15742692	0.0334575	0.014029	0.0156784	yes		yes
EH38E2788861	chr1	15749628	15749974	0	0	0		yes		yes
EH38E2788869	chr1	15756416	15756755	0.0250918	0	0.00532361	yes
EH38E2788960	chr1	15847469	15847818	0.0402046	0.00896421	0.0132035	yes		yes
EH38E2789078	chr1	15975871	15976220	0.123273	0.133917	0.116349	yes		yes
EH38E2789095	chr1	16003981	16004330	0.904119	0.476087	0.652383	yes		yes
EH38E2789314	chr1	16154977	16155310	0.105904	0.116195	0.0778064	yes		yes
EH38E2789317	chr1	16155953	16156298	1.66121	1.79262	1.47942	yes		yes
EH38E2789422	chr1	16237017	16237365	0.0058458	0.00363619	0.00860865	yes		yes
EH38E1322411	chr1	16352351	16352700	0.394509	0.25313	0.195897	yes		yes
EH38E2789497	chr1	16366937	16367286	0.441528	0.522876	0.345945	yes		yes
EH38E2789542	chr1	16440478	16440827	0.487298	0.432414	0.359182	yes		yes
EH38E2789578	chr1	16499090	16499439	0.0193186	0.0218457	0.0232698	yes		yes
EH38E2789595	chr1	16514249	16514589	0.00184382	0.00286145	0.0132168	yes		yes
EH38E1322522	chr1	16514590	16514833	0.011331	0.0147848	0.0377032	yes		yes
EH38E2789639	chr1	16613408	16613753	0.372272	0.76401	0.770792	yes		yes
EH38E2789702	chr1	16645341	16645690	3.44378	2.57003	2.03733	yes		yes
EH38E2789703	chr1	16645696	16645934	0.318044	0.251518	0.239161	yes		yes
EH38E2789830	chr1	16904746	16905095	0.00197237	0.0057575	0.0150478	yes		yes
EH38E2789957	chr1	17011828	17012177	0.570895	0.503125	0.374333	yes		yes
EH38E2789991	chr1	17053992	17054341	1.11393	0.981725	0.85833	yes		yes
EH38E2790314	chr1	17438431	17438780	1.67503	1.87875	1.60295	yes		yes
EH38E2790316	chr1	17439648	17439997	0.192658	0.0991164	0.0746702	yes		yes
EH38E2790431	chr1	17580190	17580534	0.650623	0.436093	0.490382	yes		yes
EH38E2790887	chr1	18480913	18481140	0.0247466	0.301383	0.31361	yes		yes
EH38E2791118	chr1	18902482	18902656	9.00407	4.67822	3.85778	yes		yes
EH38E1324186	chr1	18956666	18957015	0.0119751	0.00675959	0.00761872	yes		yes
EH38E2791384	chr1	19210191	19210540	0.138383	0.268562	0.393915	yes		yes
EH38E2791403	chr1	19251416	19251753	1.85059	1.81815	1.51329	yes		yes
EH38E2791447	chr1	19312035	19312384	1.38175	1.10621	0.704437	yes		yes
EH38E2791624	chr1	19485470	19485818	1.34753	0.98484	0.642018	yes		yes
EH38E2791684	chr1	19596745	19597093	0.907565	1.30111	0.976269	yes		yes
EH38E2791716	chr1	19643169	19643391	0	0	0.00222202		yes
EH38E2791855	chr1	19799591	19799937	0.0222927	0.0312608	0.00987546	yes		yes
EH38E2791871	chr1	19815088	19815428	0.0199927	0.0116328	0.0235673	yes		yes
EH38E2791899	chr1	19882177	19882526	0.0828394	0.097258	0.102973	yes		yes
EH38E1325412	chr1	20476415	20476762	0.0324836	0.0199375	0.027842	yes		yes
EH38E2792227	chr1	20480378	20480725	0.00467594	0.00161259	0.0083214	yes		yes
EH38E2792238	chr1	20486128	20486475	3.22337	1.78634	1.34281	yes		yes
EH38E2792256	chr1	20507975	20508321	0.877302	0.726645	0.594841	yes		yes
EH38E2792273	chr1	20552307	20552655	0.0886583	0.164725	0.163443	yes		yes
EH38E2792293	chr1	20588743	20589092	0.300751	0.104182	0.159372	yes		yes
EH38E2792336	chr1	20633254	20633603	0.627669	0.529853	0.543273	yes		yes
EH38E2792356	chr1	20661331	20661680	4.70945	4.29139	3.48388	yes		yes
EH38E2792454	chr1	20732789	20732961	0	0	0.00891861		yes
EH38E2792475	chr1	20786626	20786974	0.132422	0.114348	0.19143	yes		yes
EH38E2792655	chr1	21176784	21177132	0.142348	0.175268	0.30839	yes		yes
EH38E2792842	chr1	21345389	21345736	0.884763	0.57687	0.378658	yes		yes
EH38E2792883	chr1	21439917	21440266	0.0494501	0.0760318	0.0636042	yes		yes
EH38E2792915	chr1	21509110	21509442	0	0	0.00076102		yes
EH38E2793185	chr1	21783041	21783390	0.222772	0.307807	0.408929	yes		yes
EH38E2793186	chr1	21783467	21783815	0.00469784	0.0445843	0.0332937	yes		yes
EH38E2793357	chr1	21937257	21937606	0.189171	0.139838	0.14922	yes		yes
EH38E2793380	chr1	21956839	21957188	0	0	0.0161165		yes
EH38E2793467	chr1	22025317	22025622	0.418051	0.316916	0.311514	yes		yes
EH38E2793495	chr1	22052485	22052833	0.892165	0.882771	0.847	yes		yes
EH38E2793497	chr1	22053167	22053430	0.050921	0.0431574	0.0864154	yes		yes
EH38E2793498	chr1	22053447	22053794	0.110328	0.112295	0.252849	yes		yes
EH38E2793782	chr1	22451681	22452026	0.135997	0.218999	0.246451	yes		yes
EH38E1327456	chr1	23019257	23019605	1.50398	0.940401	0.824251	yes		yes
EH38E2794239	chr1	23168692	23169034	0.0443162	0.0533243	0.0683185	yes		yes
EH38E2794320	chr1	23344345	23344693	0.0289288	0.0653783	0.038566	yes		yes
EH38E2794334	chr1	23368229	23368578	0.0864672	0.0842126	0.118331	yes		yes
EH38E2794335	chr1	23369115	23369276	0.329405	0.205534	0.134363	yes		yes
EH38E1327718	chr1	23369286	23369487	0.34219	0.341696	0.307937	yes		yes
EH38E2794336	chr1	23369544	23369744	0.26053	0.339367	0.464411	yes		yes
EH38E2794337	chr1	23369757	23370077	0.185591	0.176535	0.362783	yes		yes
EH38E2794390	chr1	23424650	23424995	1.20159	1.24493	1.18265	yes		yes
EH38E2794441	chr1	23484147	23484495	0.132281	0.0672969	0.0432852	yes		yes
EH38E2794442	chr1	23484598	23484877	8.81154e-05	0	0	yes
EH38E2794484	chr1	23531216	23531565	0.0356083	0.00681425	0.00524003	yes		yes
EH38E2794527	chr1	23559374	23559720	2.7228	2.58195	1.82699	yes		yes
EH38E2794649	chr1	23691570	23691919	2.39806	3.43766	3.6802	yes		yes
EH38E2794675	chr1	23743276	23743623	0.204431	0.452774	0.475273	yes		yes
EH38E2794700	chr1	23778244	23778584	1.03998	1.01123	0.758966	yes		yes
EH38E2794709	chr1	23790951	23791300	1.44567	1.18595	1.09428	yes		yes
EH38E2794728	chr1	23800209	23800409	0.208842	0.190858	0.250282	yes		yes
EH38E2794729	chr1	23800515	23800668	0.190407	0.219523	0.248216	yes		yes
EH38E2794730	chr1	23800682	23801028	0.738518	0.572435	0.532405	yes		yes
EH38E2794750	chr1	23825307	23825656	1.11428	0.524369	0.6474	yes		yes
EH38E2794775	chr1	23868205	23868539	0.74507	0.76048	0.67118	yes		yes
EH38E2794840	chr1	23959557	23959906	1.04222	1.21521	1.01927	yes		yes
EH38E2794854	chr1	23980251	23980600	0.820822	0.765802	0.785797	yes		yes
EH38E2794974	chr1	24142984	24143333	0.478123	0.28332	0.1985	yes		yes
EH38E2795002	chr1	24187161	24187503	0.151908	0.0733674	0.0609484	yes		yes
EH38E2795168	chr1	24413625	24413969	0.0555109	0.0291135	0.0122412	yes		yes
EH38E2795173	chr1	24415522	24415871	0.0546803	0.0271113	0.0530035	yes		yes
EH38E2795227	chr1	24502237	24502571	0.0157331	0.0349541	0.0259179	yes		yes
EH38E2795228	chr1	24502705	24503053	0.3721	0.456533	0.215372	yes		yes
EH38E2795857	chr1	25232334	25232682	0.273357	0.417303	0.556623	yes		yes
EH38E2795878	chr1	25247385	25247734	0.25926	0.222593	0.31747	yes		yes
EH38E2795879	chr1	25247771	25247951	0.0425442	0.00914954	0.0801088	yes		yes
EH38E2795926	chr1	25338175	25338504	2.33757	1.78246	1.67318	yes		yes
EH38E2795966	chr1	25430655	25431003	0.0366113	0.0569182	0.0554203	yes		yes
EH38E2796039	chr1	25543470	25543736	0.20573	0.196691	0.127143	yes		yes
EH38E2796130	chr1	25616480	25616827	0	0	0.000468079		yes
EH38E2796358	chr1	25819787	25820133	0.290391	0.254111	0.0998325	yes		yes
EH38E2796360	chr1	25820601	25820940	0.598685	0.719234	0.989109	yes		yes
EH38E2796388	chr1	25859322	25859671	0.0723612	0.0630774	0.017099	yes		yes
EH38E2796403	chr1	25871076	25871320	0.278435	0.302458	0.270015	yes		yes
EH38E1329973	chr1	25875464	25875812	0.748793	0.533184	0.457192	yes		yes
EH38E1330006	chr1	25904981	25905312	0.0794528	0.0528872	0.012722	yes		yes
EH38E2796451	chr1	25905971	25906240	0.0162676	0.0222438	0.00353339	yes		yes
EH38E1330009	chr1	25906316	25906665	1.68118	1.6735	0.617943	yes		yes
EH38E2796521	chr1	25998030	25998378	0.0173078	0.0292356	0.0133106	yes		yes
EH38E2796554	chr1	26021645	26021972	0.0427403	0	0	yes
EH38E2796692	chr1	26110962	26111279	0.0322231	0.0207211	0.0331906	yes		yes
EH38E2796694	chr1	26111569	26111917	0.013546	0.0344981	0.0108905	yes		yes
EH38E2796756	chr1	26169685	26170032	1.84971	1.3924	1.35594	yes		yes
EH38E2796764	chr1	26177269	26177612	0.0636107	0.0647556	0.0578768	yes		yes
EH38E2796796	chr1	26225265	26225606	0.0269813	0.0263674	0.0246978	yes		yes
EH38E2796800	chr1	26233880	26234227	0.048017	0.0630561	0.024132	yes		yes
EH38E2796829	chr1	26279866	26280211	1.22449	1.31121	1.12769	yes		yes
EH38E2796868	chr1	26306527	26306875	0.0671118	0.038792	0.0263272	yes		yes
EH38E2796994	chr1	26432079	26432428	0.166207	0.12754	0.114005	yes		yes
EH38E2797011	chr1	26472232	26472577	3.60703	4.3784	2.66767	yes		yes
EH38E2797050	chr1	26531155	26531504	0.00510703	0.027421	0.036525	yes		yes
EH38E2797161	chr1	26692966	26693315	0.00281767	0.0208072	0.013824	yes		yes
EH38E2797166	chr1	26695867	26696076	0.398698	0.386211	0.316528	yes		yes
EH38E2797230	chr1	26786914	26787263	0.0533948	0.0690536	0.0355597	yes		yes
EH38E1330813	chr1	26787809	26788157	0.225478	0.205527	0.1785	yes		yes
EH38E2797296	chr1	26862859	26863202	0.201547	0.250383	0.201376	yes		yes
EH38E2797314	chr1	26890175	26890415	0.708843	0.685554	0.598811	yes		yes
EH38E2797320	chr1	26900282	26900612	0.460245	0.514365	0.364878	yes		yes
EH38E2797332	chr1	26913844	26914038	12.0225	6.38341	12.2822	yes		yes
EH38E2797336	chr1	26921492	26921840	1.55964	1.48682	1.45327	yes		yes
EH38E2797380	chr1	26993482	26993825	2.44139	1.56976	1.82005	yes		yes
EH38E2797418	chr1	27012814	27013163	0.00781902	0.00262367	0.00186158	yes		yes
EH38E2797540	chr1	27154988	27155337	0.158142	0.277489	0.156132	yes		yes
EH38E2797564	chr1	27234288	27234637	0.00831212	0.00431812	0	yes
EH38E2797609	chr1	27322032	27322378	0.632118	0.552808	0.43845	yes		yes
EH38E1331267	chr1	27341762	27342092	0.0948352	0.266567	0.250034	yes		yes
EH38E2797666	chr1	27366849	27367193	0.0241553	0.0485409	0.0253568	yes		yes
EH38E2797696	chr1	27392347	27392696	0.0227174	0.0540403	0.0529174	yes		yes
EH38E2797795	chr1	27490059	27490407	0.838492	0.558895	0.469984	yes		yes
EH38E2797969	chr1	27603986	27604328	0.00808689	0.00836678	0.017062	yes		yes
EH38E2798058	chr1	27669169	27669477	1.66057	1.95152	2.56737	yes		yes
EH38E2798064	chr1	27672137	27672486	0.318643	0.422211	0.513902	yes		yes
EH38E2798086	chr1	27725603	27725952	0.000140883	0.000437279	0.000172369	yes		yes
EH38E2798100	chr1	27772890	27773239	0.0120631	0.0278036	0.0208394	yes		yes
EH38E2798127	chr1	27830591	27830939	0.244764	0.337562	0.298313	yes		yes
EH38E2798156	chr1	27872307	27872655	0.0413269	0.0259466	0.0184101	yes		yes
EH38E1331869	chr1	27914569	27914918	0.105979	0.150916	0.114936	yes		yes
EH38E2798212	chr1	27959373	27959672	0	0.00140361	0.0215277		yes
EH38E2798213	chr1	27959789	27960129	0.207808	0.184741	0.13514	yes		yes
EH38E2798214	chr1	27960131	27960282	0.811643	0.709022	0.470338	yes		yes
EH38E2798280	chr1	28088388	28088544	0.0498775	0.0448374	0.0797463	yes		yes
EH38E1331996	chr1	28088565	28088914	0.0149689	0.0176734	0.0283547	yes		yes
EH38E1332116	chr1	28232859	28233207	2.01196	2.4642	1.89287	yes		yes
EH38E2798392	chr1	28235898	28236245	3.71454	3.41365	3.79267	yes		yes
EH38E2798406	chr1	28246894	28247055	0.318411	0.289778	0.296861	yes		yes
EH38E2798407	chr1	28247145	28247493	0.0111794	0.0158969	0.01599	yes		yes
EH38E2798422	chr1	28259238	28259586	0.322597	0.795466	0.413942	yes		yes
EH38E2798476	chr1	28328825	28329172	0.420693	0.265675	0.29593	yes		yes
EH38E2798497	chr1	28369493	28369841	0.214069	0.286344	0.251708	yes		yes
EH38E2798534	chr1	28437919	28438262	0.0357832	0.0382082	0.0272021	yes		yes
EH38E2798563	chr1	28505749	28506097	0.405973	0.325521	0.202666	yes		yes
EH38E2798567	chr1	28507349	28507577	0.686523	0.896835	0.506742	yes		yes
EH38E2798591	chr1	28518055	28518400	0.74857	0.523999	0.403225	yes		yes
EH38E2798617	chr1	28552801	28553149	0.157342	0.115938	0.0936061	yes		yes
EH38E1332386	chr1	28553165	28553379	0.0663427	0.0282875	0.0317088	yes		yes
EH38E1332408	chr1	28581491	28581702	3.15857	2.95073	2.82623	yes		yes
EH38E1332409	chr1	28581725	28582074	1.37215	1.29755	1.26924	yes		yes
EH38E2798650	chr1	28591966	28592280	0.0450187	0.0326848	0.027856	yes		yes
EH38E2798651	chr1	28592292	28592592	1.69356	0.790097	0.769324	yes		yes
EH38E2798676	chr1	28642800	28642949	0.0307714	0.0106264	0.0541815	yes		yes
EH38E1332445	chr1	28642976	28643325	0.211149	0.267068	0.278945	yes		yes
EH38E2798682	chr1	28648352	28648691	0.00239315	0.00649005	0.0192537	yes		yes
EH38E2798697	chr1	28668553	28668717	0.000637088	0.0070179	0	yes
EH38E2798698	chr1	28668729	28669077	0.0132811	0.0281759	0.0250654	yes		yes
EH38E2798716	chr1	28736484	28736633	0.144741	0.168742	0.0801821	yes		yes
EH38E2798717	chr1	28736678	28737027	0.805078	0.712745	0.635301	yes		yes
EH38E2798718	chr1	28737034	28737193	2.70851	2.40125	2.02782	yes		yes
EH38E2798818	chr1	28886892	28887241	0.073682	0.161283	0.140222	yes		yes
EH38E1332626	chr1	28914298	28914647	0.0176456	0.01044	0.0185124	yes		yes
EH38E1332798	chr1	29181652	29181828	4.14033	2.05511	2.40108	yes		yes
EH38E2798979	chr1	29181849	29182197	0.236021	0.166278	0.165207	yes		yes
EH38E1332843	chr1	29230797	29231146	0.568746	0.472224	0.390296	yes		yes
EH38E2799013	chr1	29236292	29236628	0.49406	0.728949	0.897662	yes		yes
EH38E2799659	chr1	30718511	30718671	0	0	0		yes		yes
EH38E2799661	chr1	30718950	30719113	0.0141774	0	0.0249485	yes
EH38E2799662	chr1	30719191	30719537	0.00120789	0.00367558	0.00220807	yes		yes
EH38E1333640	chr1	30823993	30824342	0	0.00608545	0.00503318		yes
EH38E1333874	chr1	31065639	31065987	0.369945	0.251427	0.3533	yes		yes
EH38E2800147	chr1	31296759	31297107	0.356134	0.415731	0.316342	yes		yes
EH38E2800148	chr1	31297110	31297278	0.0651187	0.118167	0.100476	yes		yes
EH38E2800215	chr1	31413608	31413939	0.495007	0.288622	0.271196	yes		yes
EH38E1334260	chr1	31575534	31575880	0.0401802	0.101961	0.116836	yes		yes
EH38E2800361	chr1	31576246	31576584	1.00602	0.836045	0.655282	yes		yes
EH38E2800432	chr1	31644595	31644756	0.0384032	0.0275678	0.0378502	yes		yes
EH38E2800433	chr1	31644778	31645124	0.400594	0.490874	0.291848	yes		yes
EH38E2800434	chr1	31645171	31645322	0.0292649	0.0272037	0.0323492	yes		yes
EH38E1334419	chr1	31704016	31704291	0.530547	0.594555	0.268081	yes		yes
EH38E2800650	chr1	31815916	31816263	0	0.0015393	0.000589433		yes
EH38E2800733	chr1	31938246	31938595	0.763342	0.5392	0.594397	yes		yes
EH38E2800792	chr1	32013528	32013870	0.318803	0.209913	0.161684	yes		yes
EH38E1334777	chr1	32072720	32073069	0.19942	0.181033	0.0856501	yes		yes
EH38E2800824	chr1	32073172	32073521	0.00412084	0.0101303	0.0205119	yes		yes
EH38E2800840	chr1	32107846	32108195	0.180507	0.131912	0.165302	yes		yes
EH38E2800879	chr1	32179540	32179808	0.357754	0.400032	0.269899	yes		yes
EH38E2800880	chr1	32179815	32180143	0.126181	0.174982	0.132015	yes		yes
EH38E2800881	chr1	32180148	32180305	0.8047	1.53092	1.15513	yes		yes
EH38E2800905	chr1	32205450	32205798	0.0754479	0.180713	0.139363	yes		yes
EH38E2800923	chr1	32222173	32222520	0.73701	0.795266	0.692029	yes		yes
EH38E2800941	chr1	32241617	32241776	0.0764197	0.0463509	0.0344673	yes		yes
EH38E2800984	chr1	32291795	32292143	0.250539	0.146744	0.135353	yes		yes
EH38E2800985	chr1	32292150	32292325	3.59982	2.59074	2.53174	yes		yes
EH38E2801028	chr1	32336082	32336431	2.61596	2.23225	1.69928	yes		yes
EH38E1335075	chr1	32394124	32394356	0.41687	0.519225	0.323447	yes		yes
EH38E2801084	chr1	32394400	32394749	0.0334421	0.0591965	0.049987	yes		yes
EH38E1335108	chr1	32464802	32465151	0	0	0		yes		yes
EH38E1335156	chr1	32539245	32539468	0.0210288	0.0261194	0.0172108	yes		yes
EH38E2801182	chr1	32650410	32650756	0.941836	1.33839	1.1919	yes		yes
EH38E2801183	chr1	32650921	32651269	0.574353	0.537899	0.466786	yes		yes
EH38E2801184	chr1	32651323	32651492	0.845424	0.962054	0.745589	yes		yes
EH38E2801322	chr1	32817307	32817656	0.423847	0.245441	0.188468	yes		yes
EH38E2801420	chr1	32925427	32925774	0	0	0		yes		yes
EH38E2801462	chr1	32964744	32965093	0.149266	0.221372	0.220943	yes		yes
EH38E1335613	chr1	33036783	33037132	2.01201	1.33519	1.24711	yes		yes
EH38E2801554	chr1	33080913	33081262	0.0566351	0.0250706	0.0248211	yes		yes
EH38E1335744	chr1	33181960	33182309	0.050718	0.0236859	0.0132724	yes		yes
EH38E2801782	chr1	33349740	33350088	1.6365	0.682251	0.813396	yes		yes
EH38E1336047	chr1	33472401	33472750	0.00352208	0.00273299	0.00344738	yes		yes
EH38E2802235	chr1	34859678	34860027	0.305365	0.326065	0.220529	yes		yes
EH38E2802319	chr1	34985166	34985514	0.879942	0.516082	0.516796	yes		yes
EH38E1336600	chr1	35031748	35032096	0.0275159	0.0585079	0.0598801	yes		yes
EH38E1336615	chr1	35079119	35079278	0	0.00247951	0		yes
EH38E2802342	chr1	35079295	35079632	0.0287788	0.0266049	0.0107104	yes		yes
EH38E2802403	chr1	35193055	35193404	1.57953	2.60731	1.65133	yes		yes
EH38E1336712	chr1	35268481	35268830	0.0635384	0.0634053	0.107214	yes		yes
EH38E2802539	chr1	35557349	35557537	0.367684	0.312932	0.337678	yes		yes
EH38E2802540	chr1	35557553	35557896	0.258313	0.307797	0.208655	yes		yes
EH38E2802618	chr1	35641395	35641741	4.77462	5.07728	3.93262	yes		yes
EH38E2802673	chr1	35769894	35770243	0.0209036	0.0340713	0.0463328	yes		yes
EH38E2802722	chr1	35882967	35883315	0.0747945	0.0647753	0.0633548	yes		yes
EH38E2802748	chr1	35930689	35930921	0.0368762	0.0455254	0.0133278	yes		yes
EH38E2802749	chr1	35931011	35931360	0.279565	0.294598	0.234026	yes		yes
EH38E2802795	chr1	36088653	36089000	0.632156	0.573516	0.409084	yes		yes
EH38E2802872	chr1	36149460	36149808	0.291937	0.176145	0.157307	yes		yes
EH38E2802882	chr1	36155774	36156015	0.0135672	0.000395773	0	yes
EH38E2802883	chr1	36156023	36156186	0.115681	0.13525	0.0501922	yes		yes
EH38E2802953	chr1	36224098	36224447	0.0670429	0.050451	0.049332	yes		yes
EH38E2802954	chr1	36224535	36224700	0.183077	0.132185	0.102267	yes		yes
EH38E2803011	chr1	36306144	36306446	0.0781075	0.0782422	0.0562526	yes		yes
EH38E1337389	chr1	36306861	36307210	0.547684	0.603389	0.360596	yes		yes
EH38E1337405	chr1	36324050	36324362	0.554955	0.851177	0.571412	yes		yes
EH38E2803102	chr1	36385880	36386228	0.244605	0.224822	0.10645	yes		yes
EH38E2803117	chr1	36397814	36398099	0.661184	0.487906	0.544302	yes		yes
EH38E2803153	chr1	36450349	36450698	0.0236155	0.0300264	0.0129104	yes		yes
EH38E2803166	chr1	36464266	36464611	2.09815	2.21093	1.61689	yes		yes
EH38E2803645	chr1	37474076	37474336	0.112804	0.0745442	0.137667	yes		yes
EH38E2803646	chr1	37474346	37474692	0.095672	0.12519	0.0883923	yes		yes
EH38E2803692	chr1	37514659	37514946	1.3698	1.05753	0.72249	yes		yes
EH38E2803712	chr1	37554173	37554514	0.265523	0.290936	0.217464	yes		yes
EH38E2803713	chr1	37556739	37557087	0.00153651	0.0339316	0.00150392	yes		yes
EH38E2803733	chr1	37595839	37596187	0.0922788	0.164377	0.291156	yes		yes
EH38E1338212	chr1	37690438	37690785	0.154678	0.153655	0.161383	yes		yes
EH38E2803792	chr1	37692193	37692539	0.140897	0.0829212	0.034112	yes		yes
EH38E1338272	chr1	37807576	37807921	2.64684	3.34452	2.77091	yes		yes
EH38E2803855	chr1	37808053	37808401	4.25777	6.72693	4.99288	yes		yes
EH38E2803894	chr1	37859485	37859834	0.0529017	0.0489752	0.0356804	yes		yes
EH38E2803938	chr1	37931662	37932010	0.12829	0.0712985	0.105586	yes		yes
EH38E1338393	chr1	37946151	37946496	0.0329035	0.0257852	0.0287707	yes		yes
EH38E2803941	chr1	37946903	37947252	0.0140883	0.00910997	0.0120658	yes		yes
EH38E2803964	chr1	37989959	37990308	0.305365	0.351171	0.363733	yes		yes
EH38E2804005	chr1	38012413	38012760	0.160346	0.130199	0.0859878	yes		yes
EH38E2804049	chr1	38046758	38047103	5.34437e-05	0.0492481	0.0519093	yes		yes
EH38E2804422	chr1	38859667	38860016	0.0738053	0.162996	0.084254	yes		yes
EH38E2804435	chr1	38873255	38873604	0.298972	0.296693	0.378884	yes		yes
EH38E2804485	chr1	38991032	38991381	2.23966	1.71309	1.65393	yes		yes
EH38E2804510	chr1	39026115	39026458	3.93145	4.87224	3.81654	yes		yes
EH38E2804539	chr1	39081024	39081225	0	0	0		yes		yes
EH38E2804668	chr1	39215423	39215583	0.00103714	0.0065972	0	yes
EH38E2804805	chr1	39491427	39491726	0	0	0		yes		yes
EH38E2804861	chr1	39576721	39577054	0.973196	1.15806	0.738176	yes		yes
EH38E2805088	chr1	39883360	39883706	0.102315	0.10016	0.134049	yes		yes
EH38E2805116	chr1	39901876	39902224	0.0243722	0.00719928	0.00895437	yes		yes
EH38E2805152	chr1	39954902	39955251	0.00089813	0	0.000879082	yes
EH38E2805226	chr1	40040140	40040324	0.0464293	0.022463	0.0176547	yes		yes
EH38E2805227	chr1	40040458	40040806	0.655647	0.698915	0.854192	yes		yes
EH38E1339971	chr1	40097103	40097451	1.92381	2.69114	2.67883	yes		yes
EH38E2805298	chr1	40161152	40161501	0.0491507	0.108044	0.145997	yes		yes
EH38E2805335	chr1	40257916	40258265	0.135054	0.299572	0.315522	yes		yes
EH38E1340200	chr1	40449890	40450239	0.0142644	0.0198233	0.0103421	yes		yes
EH38E2805462	chr1	40450241	40450393	0.0109982	0.0381525	0	yes
EH38E2805472	chr1	40477105	40477450	0.035362	0.0645091	0.0383608	yes		yes
EH38E2805480	chr1	40508540	40508888	0.221858	0.211191	0.22054	yes		yes
EH38E2805482	chr1	40531397	40531746	0.0453996	0.0540403	0.0904421	yes		yes
EH38E2805556	chr1	40665543	40665865	0.205854	0.143941	0.0739441	yes		yes
EH38E2805572	chr1	40691461	40691801	1.16221	0.800456	0.925796	yes		yes
EH38E2805573	chr1	40691962	40692311	0.0999038	0.04821	0.130139	yes		yes
EH38E1340332	chr1	40709068	40709407	0.0297693	0.0440799	0.0323676	yes		yes
EH38E1340333	chr1	40709552	40709857	0.244451	0.239006	0.135836	yes		yes
EH38E2805710	chr1	40862272	40862619	0.486476	0.357154	0.324293	yes		yes
EH38E2805767	chr1	40939411	40939751	0.00180766	0	0.0150923	yes
EH38E2805768	chr1	40939766	40940107	0	0	0.00709178		yes
EH38E1340595	chr1	40979518	40979828	0.355042	0.283108	0.316192	yes		yes
EH38E2806568	chr1	42035841	42036188	0.0019306	0	0	yes
EH38E1341706	chr1	42335140	42335489	0.217348	0.18608	0.145497	yes		yes
EH38E1341708	chr1	42335704	42335865	0.147581	0.113431	0.184431	yes		yes
EH38E2806717	chr1	42335887	42336233	0.0764701	0.0692663	0.0541759	yes		yes
EH38E2806762	chr1	42455886	42456207	0.0372592	0.054099	0.0431405	yes		yes
EH38E2806763	chr1	42456290	42456638	0.732402	0.713715	0.618128	yes		yes
EH38E2806766	chr1	42463021	42463370	0.00246546	0.0114603	0.0089632	yes		yes
EH38E1341836	chr1	42658192	42658541	1.06119	0.82591	0.412634	yes		yes
EH38E2806806	chr1	42681770	42681942	0.0551714	0.00155272	0.0284696	yes		yes
EH38E2806807	chr1	42682126	42682475	7.72962	9.4748	6.14579	yes		yes
EH38E2806835	chr1	42740162	42740500	0.162815	0.13026	0.10095	yes		yes
EH38E2806865	chr1	42767007	42767356	0.32139	0.3906	0.223666	yes		yes
EH38E2806866	chr1	42767385	42767574	0.580525	0.750669	0.486061	yes		yes
EH38E2806881	chr1	42816652	42816826	0.0315073	0.0481658	0.0605717	yes		yes
EH38E2806882	chr1	42816915	42817215	0.620032	0.47945	0.446664	yes		yes
EH38E2806883	chr1	42817247	42817582	0.547604	0.389536	0.402996	yes		yes
EH38E2806914	chr1	42846345	42846690	0.0861335	0.0281075	0.0410637	yes		yes
EH38E2807020	chr1	42958810	42959159	4.6485	2.07174	2.16732	yes		yes
EH38E2807025	chr1	42961083	42961345	0.105538	0.0465985	0.0276905	yes		yes
EH38E2807026	chr1	42961359	42961586	0.0452695	0.0147624	0.0107064	yes		yes
EH38E2807027	chr1	42961748	42962038	0.0331462	0.0317499	0.019748	yes		yes
EH38E2807177	chr1	43172187	43172502	0.964321	1.00355	0.722703	yes		yes
EH38E2807178	chr1	43172507	43172811	0	0	0.00395768		yes
EH38E2807249	chr1	43285506	43285853	0.186772	0.0750223	0.0852424	yes		yes
EH38E2807318	chr1	43358658	43359005	0.270727	0.108484	0.0423005	yes		yes
EH38E2807335	chr1	43367948	43368297	0.605993	0.540202	0.407773	yes		yes
EH38E2807348	chr1	43389677	43390026	0.177266	0.151189	0.174541	yes		yes
EH38E2807443	chr1	43530698	43531040	3.03762	1.68202	1.22583	yes		yes
EH38E2807566	chr1	43649853	43650201	0.0371058	0.0531724	0.0240109	yes		yes
EH38E2807595	chr1	43707295	43707638	0.141251	0.12065	0.0579996	yes		yes
EH38E2807596	chr1	43707645	43707893	0.179994	0.0923557	0.0956446	yes		yes
EH38E2807597	chr1	43707905	43708100	0.0353003	0.0412504	0.044732	yes		yes
EH38E2807730	chr1	43934196	43934522	0.0139134	0.0122494	0.0225865	yes		yes
EH38E1342927	chr1	43935250	43935544	0.00418099	0.0115063	0.020216	yes		yes
EH38E2807743	chr1	43946197	43946407	0.0782888	0.0603779	0.0588964	yes		yes
EH38E1342939	chr1	43946415	43946764	0.0244961	0.0388267	0.0139447	yes		yes
EH38E2807744	chr1	43946830	43946980	0.207326	0.306492	0.182075	yes		yes
EH38E1342959	chr1	43969738	43970087	0.358653	0.452311	0.401931	yes		yes
EH38E2807778	chr1	43974567	43974721	0.018478	0.0215124	0.0139845	yes		yes
EH38E2807779	chr1	43974758	43975102	5.10749	4.4878	3.6177	yes		yes
EH38E2807790	chr1	43979688	43980031	0.151537	0.111436	0.107914	yes		yes
EH38E2807806	chr1	43991460	43991806	0.0938958	0.0226784	0.0250363	yes		yes
EH38E2807857	chr1	44030219	44030489	0.0144546	0.00767761	0.0161309	yes		yes
EH38E2807861	chr1	44031428	44031776	0.182191	0.183892	0.0921022	yes		yes
EH38E2807923	chr1	44213260	44213595	0.257583	0.212212	0.181997	yes		yes
EH38E2807924	chr1	44213596	44213750	1.06909	0.966036	0.786569	yes		yes
EH38E2808046	chr1	44354952	44355115	2.63518	1.72615	1.24141	yes		yes
EH38E2808047	chr1	44355177	44355526	0.286169	0.227276	0.14055	yes		yes
EH38E1343295	chr1	44405062	44405391	0.267026	0.202514	0.160613	yes		yes
EH38E2808281	chr1	44674390	44674736	0.186441	0.18286	0.131371	yes		yes
EH38E2808344	chr1	44739569	44739916	0.288349	0.181747	0.121701	yes		yes
EH38E2808357	chr1	44775382	44775729	10.5025	9.23988	7.98803	yes		yes
EH38E2808393	chr1	44800110	44800431	0.156351	0.557649	0.473065	yes		yes
EH38E2808411	chr1	44807227	44807576	0.100397	0.627494	0.763802	yes		yes
EH38E2808414	chr1	44808324	44808673	0.0946735	0.890208	1.03034	yes		yes
EH38E2808440	chr1	44819976	44820307	0.00614604	0.0671608	0.0812207	yes		yes
EH38E2808472	chr1	44843206	44843528	0.00297758	0.000868899	0.0118072	yes		yes
EH38E2808519	chr1	44986490	44986836	0.129671	0.174994	0.210201	yes		yes
EH38E2808535	chr1	45011242	45011484	0.25407	0.29965	0.19633	yes		yes
EH38E2808537	chr1	45011964	45012311	0.668023	0.775584	0.619857	yes		yes
EH38E1343816	chr1	45012320	45012528	0.065538	0.0239065	0.0297892	yes		yes
EH38E2808638	chr1	45303546	45303895	0.00332837	0.0186754	0.000775661	yes		yes
EH38E2808639	chr1	45303940	45304190	0.102024	0.0913117	0.0315221	yes		yes
EH38E2808668	chr1	45339623	45339852	0.159931	0.12301	0.0501745	yes		yes
EH38E2808669	chr1	45339910	45340256	0.246872	0.247403	0.14688	yes		yes
EH38E2808670	chr1	45340312	45340534	0.211014	0.174093	0.162478	yes		yes
EH38E2808738	chr1	45491150	45491499	0.00704417	0.00364398	0.00689476	yes		yes
EH38E1344040	chr1	45500002	45500351	0.115454	0.0518903	0.0866155	yes		yes
EH38E2808771	chr1	45521762	45522106	10.7008	16.8622	14.0486	yes		yes
EH38E2808772	chr1	45522735	45523080	1.65212	1.65789	0.979075	yes		yes
EH38E2808790	chr1	45550384	45550583	0.0046018	0.0105766	0	yes
EH38E2808791	chr1	45550667	45551007	4.26924	2.8298	2.02231	yes		yes
EH38E1344090	chr1	45551140	45551299	5.38985	4.12581	2.86191	yes		yes
EH38E2808818	chr1	45583836	45584171	1.82875	2.31614	1.84012	yes		yes
EH38E2808819	chr1	45584185	45584344	2.99181	3.68496	3.03516	yes		yes
EH38E2808887	chr1	45686271	45686424	0.36374	0.317189	0.315607	yes		yes
EH38E2808888	chr1	45686454	45686803	0.344988	0.316261	0.294337	yes		yes
EH38E2808891	chr1	45687977	45688324	0.274606	0.378979	0.53316	yes		yes
EH38E2808906	chr1	45750544	45750888	0.0682139	0.0413688	0.058583	yes		yes
EH38E2808926	chr1	45803361	45803710	0.364711	0.270202	0.179436	yes		yes
EH38E2809061	chr1	46132698	46132848	0.00401541	0.0458678	0.0137959	yes		yes
EH38E2809062	chr1	46132860	46133208	0	0.0202457	0.0243048		yes
EH38E2809124	chr1	46198273	46198618	0.775238	0.725931	0.553025	yes		yes
EH38E2809158	chr1	46247353	46247702	0.000105662	0.00386262	0.00989399	yes		yes
EH38E2809188	chr1	46303138	46303486	1.94169	1.64188	1.36694	yes		yes
EH38E2809189	chr1	46303506	46303809	14.2175	12.8588	9.8447	yes		yes
EH38E2809220	chr1	46340974	46341272	0.0121683	0.0016217	0.00666167	yes		yes
EH38E2809246	chr1	46394143	46394436	0.183773	0.150657	0.148729	yes		yes
EH38E2809445	chr1	46604148	46604497	0.10045	0.110249	0.100009	yes		yes
EH38E2809511	chr1	46719052	46719400	0.0409382	0.0828466	0.0698371	yes		yes
EH38E2809611	chr1	47179103	47179441	0.015056	0.0043646	0.0107677	yes		yes
EH38E2809709	chr1	47314154	47314503	0.000810078	5.46598e-05	0.000792898	yes		yes
EH38E2809725	chr1	47333668	47334014	2.99266	2.89754	2.87956	yes		yes
EH38E2809785	chr1	47437835	47438094	0.0132887	0.0182661	0.0424582	yes		yes
EH38E2810238	chr1	48222493	48222840	0.645245	0.31409	0.247215	yes		yes
EH38E2810277	chr1	48471893	48472060	0.0769177	0.0491185	0.0619578	yes		yes
EH38E2810278	chr1	48472109	48472458	0.0117814	0.00389906	0.00541239	yes		yes
EH38E2810793	chr1	50960111	50960457	0.12491	0.147924	0.148393	yes		yes
EH38E2810794	chr1	50960625	50960825	0	0	0		yes		yes
EH38E1346643	chr1	50968442	50968791	0.280217	0.104856	0.0428337	yes		yes
EH38E1346647	chr1	50969977	50970310	0.0938146	0.0452369	0.0236111	yes		yes
EH38E1346771	chr1	51235076	51235425	0.00965053	0.00539309	0.00382658	yes		yes
EH38E2810899	chr1	51236086	51236435	0.247955	0.219277	0.161079	yes		yes
EH38E1346865	chr1	51331320	51331661	0.0105077	0.00561286	0.0014113	yes		yes
EH38E2811041	chr1	51519204	51519553	0.127112	0.0466976	0.0996638	yes		yes
EH38E2811102	chr1	51616883	51617230	0.041623	0.072017	0.198049	yes		yes
EH38E2811164	chr1	51729514	51729862	0.0257498	0.0610661	0.0598804	yes		yes
EH38E2811165	chr1	51730028	51730228	0.984042	1.87933	1.85067	yes		yes
EH38E1347243	chr1	51878461	51878643	2.15945	3.15992	3.17562	yes		yes
EH38E2811239	chr1	51878706	51879055	0.0612138	0.077872	0.0648797	yes		yes
EH38E2811291	chr1	51990546	51990895	0.0316987	0.0464609	0.077566	yes		yes
EH38E2811311	chr1	52033627	52033973	0.441946	0.554738	0.552642	yes		yes
EH38E1347373	chr1	52054899	52055104	5.1373	5.38242	4.56044	yes		yes
EH38E2811317	chr1	52055149	52055496	1.13213	1.15368	0.995846	yes		yes
EH38E2811319	chr1	52056132	52056420	0.902656	0.712577	0.66327	yes		yes
EH38E2811342	chr1	52141877	52142224	0.158008	0.204177	0.178147	yes		yes
EH38E2811422	chr1	52365233	52365505	0.0126536	0.0121565	0.0204135	yes		yes
EH38E2811424	chr1	52366146	52366495	0.0219778	0.0508701	0.0289925	yes		yes
EH38E1347523	chr1	52368324	52368663	0.00275575	0.0212334	0.00134865	yes		yes
EH38E2811438	chr1	52404340	52404688	0.33556	0.586613	0.470398	yes		yes
EH38E2811484	chr1	52552710	52552932	0.0782928	0.110218	0.180795	yes		yes
EH38E2811485	chr1	52552957	52553295	0.152796	0.269984	0.403354	yes		yes
EH38E2811579	chr1	52698187	52698518	0.369356	0.34658	0.2845	yes		yes
EH38E2811592	chr1	52726261	52726592	0.0788772	0.102777	0.102866	yes		yes
EH38E2811672	chr1	52921583	52921928	1.22823	0.925596	0.567514	yes		yes
EH38E2811676	chr1	52927111	52927459	0.767318	0.485495	0.476847	yes		yes
EH38E2811695	chr1	53014754	53015103	2.35965	2.10896	1.97878	yes		yes
EH38E2811868	chr1	53196600	53196948	0.572323	0.703885	0.780793	yes		yes
EH38E2811875	chr1	53220481	53220759	0.332527	0.272923	0.191074	yes		yes
EH38E2811876	chr1	53220764	53220964	0.00196673	0	0	yes
EH38E2811881	chr1	53238406	53238755	1.29354	1.61368	1.07389	yes		yes
EH38E2811963	chr1	53327942	53328291	0.296718	0.172597	0.164388	yes		yes
EH38E2812296	chr1	53838024	53838228	0.229753	0.359082	0.286511	yes		yes
EH38E2812297	chr1	53838252	53838595	0.793055	1.18605	1.081	yes		yes
EH38E2812312	chr1	53889691	53890039	0.174844	0.159608	0.252814	yes		yes
EH38E2812321	chr1	53894026	53894366	0.668651	0.422408	0.211787	yes		yes
EH38E2812351	chr1	53945409	53945616	0.511754	0.53733	0.309125	yes		yes
EH38E2812352	chr1	53945721	53945886	0.0169854	0.011176	0.00634381	yes		yes
EH38E2812354	chr1	53946220	53946373	0.717117	0.470714	0.244008	yes		yes
EH38E2812391	chr1	54018048	54018391	0.446349	0.361281	0.547199	yes		yes
EH38E1348649	chr1	54053005	54053225	16.5567	14.4826	16.3484	yes		yes
EH38E2812399	chr1	54053233	54053582	2.58774	2.2709	2.21898	yes		yes
EH38E2812469	chr1	54199946	54200295	3.89107	3.09311	1.82427	yes		yes
EH38E1348986	chr1	54406298	54406647	0.108304	0.0370412	0.055296	yes		yes
EH38E2812799	chr1	54547967	54548190	0.00457508	0	0.0170489	yes
EH38E2812867	chr1	54623453	54623797	0.0136499	0.0105918	0.00591076	yes		yes
EH38E2812896	chr1	54715620	54715968	0.314084	0.247736	0.19181	yes		yes
EH38E1349221	chr1	54764446	54764791	0.0420067	0.0409172	0.0270269	yes		yes
EH38E2813030	chr1	54887129	54887477	7.02878	6.25264	5.69371	yes		yes
EH38E2813031	chr1	54887483	54887648	0.0288677	0.0610826	0.0306982	yes		yes
EH38E2813114	chr1	55039280	55039628	3.78694	5.00613	2.21422	yes		yes
EH38E2813227	chr1	55215273	55215611	0.073807	0.196501	0.190384	yes		yes
EH38E2813805	chr1	56579431	56579777	0.292434	0.104772	0.116037	yes		yes
EH38E1350601	chr1	56645108	56645449	0.0907666	0.171052	0.143759	yes		yes
EH38E2813894	chr1	56854539	56854888	0.159057	0.138435	0.184435	yes		yes
EH38E2813935	chr1	56965884	56966233	0.073048	0.133589	0.165164	yes		yes
EH38E2814329	chr1	58545940	58546107	0.0822538	0.0490805	0.135695	yes		yes
EH38E2814330	chr1	58546159	58546508	0.0586955	0.0534937	0.209015	yes		yes
EH38E2814331	chr1	58546638	58546986	0.0123627	0.0289798	0.0675554	yes		yes
EH38E2814399	chr1	58699945	58700292	0.0602205	0.100146	0.144498	yes		yes
EH38E2814449	chr1	58784022	58784371	0.183818	0.212354	0.197087	yes		yes
EH38E2814451	chr1	58784944	58785290	0	0.00955651	0.00347727		yes
EH38E2814548	chr1	58903653	58904002	0	0	0.0137206		yes
EH38E1352062	chr1	59296203	59296463	0.0237095	0.0253127	0.0152012	yes		yes
EH38E2814784	chr1	59296493	59296703	0.0069655	0.00169567	0.00171877	yes		yes
EH38E2814785	chr1	59296759	59297097	0.055078	0.0494403	0.0442811	yes		yes
EH38E1352467	chr1	59814771	59814923	0	0.00426706	0.0027308		yes
EH38E2815360	chr1	61076916	61077264	0	0	0		yes		yes
EH38E2815361	chr1	61077276	61077464	0	0.00263821	0		yes
EH38E2815367	chr1	61081634	61081795	0.0183236	0.00177729	0.0016814	yes		yes
EH38E2815368	chr1	61081848	61082195	0.00191289	0.00465453	0.00514887	yes		yes
EH38E2815369	chr1	61082217	61082566	0.12875	0.0832286	0.144239	yes		yes
EH38E2815671	chr1	61724987	61725332	0.89636	0.668811	0.69986	yes		yes
EH38E1353613	chr1	61725345	61725681	0	0.00510971	0		yes
EH38E2815678	chr1	61742213	61742556	0.111041	0.0572474	0.0673126	yes		yes
EH38E2815884	chr1	62319099	62319422	0.814511	0.822563	0.375617	yes		yes
EH38E2815950	chr1	62436024	62436370	0.00401446	0.0104754	0.000695457	yes		yes
EH38E2815952	chr1	62436916	62437091	0.53049	0.795353	0.681662	yes		yes
EH38E2816002	chr1	62688256	62688604	0.781288	0.828502	0.840432	yes		yes
EH38E2816046	chr1	62783976	62784257	0.0466749	0.0663483	0.0476331	yes		yes
EH38E1354322	chr1	63316970	63317287	0	0	0		yes		yes
EH38E2816197	chr1	63367415	63367762	0.0239111	0.0357336	0.0259697	yes		yes
EH38E1354404	chr1	63523123	63523472	0.166964	0.196775	0.207222	yes		yes
EH38E1354433	chr1	63593257	63593472	4.3038	2.58228	2.30381	yes		yes
EH38E2816241	chr1	63593574	63593912	7.52555	5.25963	4.56035	yes		yes
EH38E1354589	chr1	63773790	63774139	0.00225414	0.00415414	0.0230113	yes		yes
EH38E2816745	chr1	64744838	64745165	0.217292	0.198133	0.18759	yes		yes
EH38E2816844	chr1	64966412	64966757	0.195747	0.242075	0.25388	yes		yes
EH38E2816845	chr1	64966769	64966995	0	0	0		yes		yes
EH38E2816904	chr1	65067643	65067992	0.022647	0.00362577	0.00110316	yes		yes
EH38E2816926	chr1	65147469	65147733	0.330349	0.254422	0.254368	yes		yes
EH38E2816927	chr1	65147744	65147926	0.267589	0.363428	0.180008	yes		yes
EH38E1355593	chr1	65147938	65148250	0.433571	0.498266	0.331942	yes		yes
EH38E2817062	chr1	65420235	65420582	0.00226712	0.00469119	0.00110952	yes		yes
EH38E1355811	chr1	65420587	65420748	0.96359	0.932801	0.902501	yes		yes
EH38E1355812	chr1	65420834	65420992	0.036565	0.0231008	0.032972	yes		yes
EH38E2817581	chr1	66924746	66925095	0.184434	0.168097	0.157442	yes		yes
EH38E1356663	chr1	66930074	66930423	0.0193715	0.0769975	0.107731	yes		yes
EH38E2817655	chr1	67053959	67054220	0.945643	1.20517	0.974585	yes		yes
EH38E2817816	chr1	67430324	67430673	2.6405	2.69505	2.67987	yes		yes
EH38E2817960	chr1	67684980	67685329	2.17573	2.71528	2.47877	yes		yes
EH38E1357733	chr1	68496982	68497331	0.0677297	0.0503963	0.0254762	yes		yes
EH38E2818627	chr1	70205474	70205822	0.205362	0.372645	0.37038	yes		yes
EH38E2818628	chr1	70205834	70206009	0.0287283	0.0624249	0.0384316	yes		yes
EH38E2818680	chr1	70354704	70355053	0.451372	0.473317	0.510194	yes		yes
EH38E2818695	chr1	70410982	70411331	0.24084	0.104018	0.0762216	yes		yes
EH38E2818696	chr1	70411378	70411542	2.03471	0.989794	0.53855	yes		yes
EH38E2818868	chr1	71047661	71048010	0	0.00324315	0		yes
EH38E2818881	chr1	71080968	71081154	0.430817	0.812281	0.812374	yes		yes
EH38E2818882	chr1	71081160	71081404	0.00528961	0.015949	0.00956595	yes		yes
EH38E2818883	chr1	71081409	71081566	0	0.0224784	0.00314196		yes
EH38E2819323	chr1	74198045	74198394	0.0972799	0.134172	0.108851	yes		yes
EH38E2819444	chr1	74733006	74733352	0.955868	1.4019	1.61509	yes		yes
EH38E2819445	chr1	74733353	74733505	0.769385	1.19632	1.32788	yes		yes
EH38E1359718	chr1	75724021	75724227	0.00763779	0.0157426	0	yes
EH38E2819626	chr1	75724249	75724462	0.0266905	0.021763	0.00587448	yes		yes
EH38E1359720	chr1	75724490	75724837	0.752332	0.944046	0.86664	yes		yes
EH38E2819627	chr1	75724850	75725013	0.0453977	0.010767	0.0120314	yes		yes
EH38E2819649	chr1	75785998	75786345	0.127296	0.087685	0.0818271	yes		yes
EH38E2820048	chr1	77219259	77219608	0.327377	0.477946	0.568232	yes		yes
EH38E2820244	chr1	77682487	77682833	0.0564334	0.047562	0.0493947	yes		yes
EH38E2820246	chr1	77683289	77683634	0.112375	0.093741	0.104219	yes		yes
EH38E2820273	chr1	77759711	77760057	0.173723	0.205061	0.267507	yes		yes
EH38E2820283	chr1	77779416	77779765	0.0465796	0.0592148	0.0795484	yes		yes
EH38E2820335	chr1	77888346	77888694	0.0044859	0.0641357	0.0483329	yes		yes
EH38E2820372	chr1	77978999	77979348	0.362246	0.385407	0.265242	yes		yes
EH38E2820391	chr1	78004296	78004503	0.000178146	0.107147	0.0703282	yes		yes
EH38E2820392	chr1	78004653	78004998	0.104625	0.17176	0.149381	yes		yes
EH38E2821145	chr1	81800385	81800536	0.0131468	0.0127175	0.0394405	yes		yes
EH38E1362927	chr1	83999109	83999319	0	0.00124147	0		yes
EH38E2821680	chr1	84077811	84078160	0.259454	0.178646	0.227355	yes		yes
EH38E2821846	chr1	84479108	84479366	0.389153	0.36871	0.356045	yes		yes
EH38E2821861	chr1	84506046	84506393	14.8406	13.3379	10.7843	yes		yes
EH38E2821862	chr1	84506496	84506844	0.369009	0.215284	0.258398	yes		yes
EH38E2821880	chr1	84573881	84574230	0.190897	0.184349	0.25302	yes		yes
EH38E2821881	chr1	84574317	84574666	0.288406	0.22999	0.302801	yes		yes
EH38E2821923	chr1	84690191	84690377	0.0196277	0.0471095	0.0101878	yes		yes
EH38E2821924	chr1	84690417	84690765	0.00174844	0.0211776	0.0111497	yes		yes
EH38E2822141	chr1	85200927	85201276	0.105856	0.145359	0.0948202	yes		yes
EH38E2822180	chr1	85259558	85259907	0.467732	0.511688	0.374075	yes		yes
EH38E1363704	chr1	85276228	85276395	1.05263	0.764955	0.896479	yes		yes
EH38E2822189	chr1	85276561	85276910	0.0492739	0.122657	0.0993018	yes		yes
EH38E2822277	chr1	85464999	85465346	0.930336	0.937377	0.938013	yes		yes
EH38E2822324	chr1	85576523	85576846	0.000875286	0	0.00271916	yes
EH38E2822331	chr1	85580472	85580819	0.353051	0.271924	0.28187	yes		yes
EH38E2822332	chr1	85580823	85581092	2.71109	2.19302	2.47352	yes		yes
EH38E2822386	chr1	85708296	85708645	0.0931238	0.0907716	0.0572956	yes		yes
EH38E2822620	chr1	86704436	86704690	0.46526	0.382577	0.48187	yes		yes
EH38E2822621	chr1	86704693	86704868	2.32341	1.50772	2.14464	yes		yes
EH38E2822704	chr1	86914067	86914248	1.8506	2.98285	3.08049	yes		yes
EH38E2822705	chr1	86914281	86914630	0.126143	0.201968	0.218685	yes		yes
EH38E2822802	chr1	87131775	87132083	0.00580682	0	0.000644537	yes
EH38E2822914	chr1	87328640	87328989	2.77887	1.33989	1.62227	yes		yes
EH38E2822924	chr1	87331497	87331836	0.112206	0.0444363	0.0734835	yes		yes
EH38E2823324	chr1	88683979	88684322	0.0511752	0.0969015	0.0926379	yes		yes
EH38E1365506	chr1	88684855	88685201	0.0158269	0.0372337	0.0256623	yes		yes
EH38E2823395	chr1	88891435	88891784	0.166735	0.572725	0.486976	yes		yes
EH38E2823427	chr1	88992538	88992748	1.01433	0.61898	0.673528	yes		yes
EH38E2823428	chr1	88992784	88993131	0.0330859	0.0199009	0.0229532	yes		yes
EH38E2823488	chr1	89126014	89126363	0.0779436	0.0264189	0.050573	yes		yes
EH38E2823633	chr1	89524557	89524906	0.0172934	0.0157602	0.0228562	yes		yes
EH38E2823635	chr1	89525251	89525449	0.0846478	0.0126854	0.0361852	yes		yes
EH38E2823636	chr1	89525484	89525737	0.00281794	0.00218661	0.00206863	yes		yes
EH38E2823822	chr1	89820760	89821109	0.639417	0.350406	0.559113	yes		yes
EH38E2823826	chr1	89821672	89821970	0.18632	0.185386	0.188949	yes		yes
EH38E2823953	chr1	89994906	89995255	0.169553	0.320726	0.324778	yes		yes
EH38E2824180	chr1	90851489	90851838	0.982134	0.614741	0.39302	yes		yes
EH38E2824225	chr1	91021370	91021700	0.0972191	0.0518335	0.0905999	yes		yes
EH38E2824226	chr1	91021725	91021950	0.210331	0.261416	0.252659	yes		yes
EH38E2824227	chr1	91022076	91022424	0.0693371	0.090119	0.13231	yes		yes
EH38E2824334	chr1	91500787	91501010	0.170298	0.213546	0.186945	yes		yes
EH38E2824335	chr1	91501016	91501174	0.192005	0.212093	0.152905	yes		yes
EH38E1367337	chr1	91886010	91886358	1.74735	0.939013	1.69258	yes		yes
EH38E1367416	chr1	92080076	92080278	0	0	0		yes		yes
EH38E2824641	chr1	92080306	92080646	0.0252349	0.0231534	0.0408005	yes		yes
EH38E1367473	chr1	92298795	92299143	0.0943805	0.190763	0.139692	yes		yes
EH38E2824757	chr1	92485760	92486098	0.162634	0.0893612	0.0717254	yes		yes
EH38E2824761	chr1	92486810	92487126	0.129145	0.0587581	0.0648398	yes		yes
EH38E2824862	chr1	92831843	92832176	17.1744	18.2974	14.1703	yes		yes
EH38E2824948	chr1	92961383	92961732	0.134051	0.0720598	0.0912867	yes		yes
EH38E2825023	chr1	93079003	93079351	0.115256	0.189812	0.166641	yes		yes
EH38E2825066	chr1	93179579	93179927	0.0147469	0.0474897	0.0563364	yes		yes
EH38E2825067	chr1	93180069	93180407	8.67549	10.8042	9.90005	yes		yes
EH38E2825068	chr1	93180411	93180759	0.177387	0.261896	0.235303	yes		yes
EH38E1368066	chr1	93345661	93346010	0.668491	0.55394	0.613427	yes		yes
EH38E1368114	chr1	93447888	93448236	0.138462	0.248467	0.267076	yes		yes
EH38E2825317	chr1	93681624	93681972	0.335065	0.13854	0.0909959	yes		yes
EH38E2825458	chr1	93847183	93847373	0.0933874	0.0451137	0.0594919	yes		yes
EH38E2825471	chr1	93879043	93879385	0.0440107	0.214748	0.530048	yes		yes
EH38E2825485	chr1	93909241	93909403	3.28426	3.04914	3.57023	yes		yes
EH38E2825486	chr1	93909440	93909789	0.291047	0.17544	0.220357	yes		yes
EH38E2825645	chr1	94237425	94237772	0.102729	0.101649	0.167191	yes		yes
EH38E2825656	chr1	94247606	94247955	0.0227174	0.0374601	0.051952	yes		yes
EH38E2825742	chr1	94418112	94418459	0.120636	0.145188	0.206631	yes		yes
EH38E2825803	chr1	94541706	94542055	0.0903942	0.0659926	0.0638627	yes		yes
EH38E2825964	chr1	94820509	94820741	0.0594206	0.0490063	0.091065	yes		yes
EH38E2826026	chr1	94925630	94925978	0.00459186	0.00836871	0.0352643	yes		yes
EH38E2826029	chr1	94927055	94927403	1.63163	1.40079	1.04108	yes		yes
EH38E2826030	chr1	94927521	94927728	2.37857	0.989138	0.801829	yes		yes
EH38E2826111	chr1	95072791	95073110	0.477637	0.426356	0.373519	yes		yes
EH38E2826137	chr1	95117257	95117596	0.580809	0.523631	0.700373	yes		yes
EH38E2826181	chr1	95233980	95234328	0.312812	0.314393	0.231154	yes		yes
EH38E1370199	chr1	96721543	96721891	0.0241073	0.0796307	0.0822488	yes		yes
EH38E1370612	chr1	97920898	97921247	0.0241615	0.0669399	0.0696026	yes		yes
EH38E2826931	chr1	98661478	98661827	0.207627	0.347964	0.182642	yes		yes
EH38E1371255	chr1	99645924	99646248	0.0844131	0.191234	0.201748	yes		yes
EH38E1371256	chr1	99646287	99646484	0.0978998	0.17669	0.214916	yes		yes
EH38E2827190	chr1	99766495	99766844	0	0.0102032	0.00982504		yes
EH38E2827229	chr1	99850269	99850573	0.388615	0.55363	0.455351	yes		yes
EH38E2827256	chr1	99969767	99970116	0.314804	0.324315	0.27417	yes		yes
EH38E2827258	chr1	99970290	99970627	0	0.032058	0.0197072		yes
EH38E2827277	chr1	100037889	100038233	0.875345	0.715452	0.50537	yes		yes
EH38E2827313	chr1	100132656	100132806	0.108334	0.14464	0.121597	yes		yes
EH38E2827314	chr1	100132854	100133203	0.0685927	0.0703289	0.0817202	yes		yes
EH38E1371517	chr1	100133238	100133431	0.178044	0.292865	0.358821	yes		yes
EH38E2827347	chr1	100249744	100250093	0.0477595	0.0827731	0.0939413	yes		yes
EH38E2827356	chr1	100266013	100266361	0.810534	0.665605	0.735815	yes		yes
EH38E2827390	chr1	100351537	100351870	0.00485407	0.0339516	0.0045524	yes		yes
EH38E2827392	chr1	100352180	100352529	0.0244257	0.0277672	0.0283719	yes		yes
EH38E1371968	chr1	100894702	100895049	0.16922	0.326862	0.289862	yes		yes
EH38E2827624	chr1	100895063	100895284	0.273484	0.277196	0.260525	yes		yes
EH38E2827626	chr1	100895882	100896231	0.257094	0.340604	0.311902	yes		yes
EH38E2827672	chr1	101025666	101026002	0.533058	0.48917	0.512049	yes		yes
EH38E2828191	chr1	103525386	103525566	0	0	0		yes		yes
EH38E2828192	chr1	103525616	103525831	0.0463097	0.11851	0.0758534	yes		yes
EH38E1373399	chr1	107056500	107056844	0.675421	0.913295	0.808794	yes		yes
EH38E2828805	chr1	107688384	107688731	0.202483	0.19014	0.133177	yes		yes
EH38E2829027	chr1	108200182	108200529	0.301705	0.302618	0.282789	yes		yes
EH38E2829074	chr1	108559847	108560194	0.00332984	0.0148065	0.0095696	yes		yes
EH38E2829143	chr1	108692134	108692482	0.62135	0.872868	0.677006	yes		yes
EH38E2829179	chr1	108746425	108746773	0.0744412	0.141976	0.209183	yes		yes
EH38E1374364	chr1	108876781	108877130	0.160079	0.0748839	0.0741188	yes		yes
EH38E2829248	chr1	108963267	108963605	0.267807	0.251077	0.243208	yes		yes
EH38E2829259	chr1	109041947	109042296	0.0522854	0.153886	0.153701	yes		yes
EH38E2829273	chr1	109075880	109076228	0.0962526	0.220547	0.16557	yes		yes
EH38E2829285	chr1	109090560	109090899	0.557675	0.417184	0.394019	yes		yes
EH38E2829295	chr1	109099969	109100313	0.0604062	0.0334944	0.0186941	yes		yes
EH38E1374579	chr1	109213703	109214048	1.60912	1.37943	1.66179	yes		yes
EH38E2829489	chr1	109283090	109283436	0.159513	0.0745041	0.0439875	yes		yes
EH38E1374760	chr1	109393041	109393386	0.0261875	0.00451564	0.00863121	yes		yes
EH38E1374770	chr1	109397879	109398228	0.682438	0.526774	0.488942	yes		yes
EH38E2829591	chr1	109425970	109426299	0.178011	0.190415	0.140537	yes		yes
EH38E2829592	chr1	109426414	109426763	0.446424	0.429408	0.325243	yes		yes
EH38E2829620	chr1	109483684	109484033	0.0283528	0.0172361	0.0151685	yes		yes
EH38E2829636	chr1	109493886	109494162	0.0742422	0.0505015	0.0499998	yes		yes
EH38E2829637	chr1	109494170	109494390	0.27741	0.195965	0.140822	yes		yes
EH38E2829701	chr1	109548365	109548714	0.676627	0.752502	0.706231	yes		yes
EH38E2829733	chr1	109619561	109619905	0.235389	0.161353	0.138326	yes		yes
EH38E2829736	chr1	109620429	109620742	0.253303	0.311295	0.16104	yes		yes
EH38E2829737	chr1	109620873	109621222	0.818637	0.829845	0.382383	yes		yes
EH38E2829798	chr1	109655944	109656216	0.930401	0.489016	0.360056	yes		yes
EH38E2829799	chr1	109656227	109656403	4.57059	2.67801	1.86613	yes		yes
EH38E2829811	chr1	109667819	109668167	0.238548	0.33886	0.200091	yes		yes
EH38E2829859	chr1	109740200	109740545	1.03672	1.30567	1.05405	yes		yes
EH38E2829876	chr1	109763834	109764182	0.608104	0.185208	0.220644	yes		yes
EH38E2830030	chr1	109895836	109896182	0.00291315	0	0.00681547	yes
EH38E2830044	chr1	109910561	109910907	0.361639	0.659932	0.549948	yes		yes
EH38E2830113	chr1	109984527	109984875	0.359402	0.212872	0.247161	yes		yes
EH38E2830145	chr1	110034368	110034714	0.43754	0.482053	0.31817	yes		yes
EH38E2830297	chr1	110210030	110210379	0.043304	0.00796212	0.0527966	yes		yes
EH38E2830376	chr1	110338250	110338430	0.208282	0.181931	0.230601	yes		yes
EH38E2830377	chr1	110338439	110338690	0.175076	0.215843	0.176156	yes		yes
EH38E2830379	chr1	110339055	110339404	0.0400989	0.114403	0.073998	yes		yes
EH38E2830380	chr1	110339520	110339739	0.866562	0.867956	0.542318	yes		yes
EH38E2830407	chr1	110390814	110391156	0.0550627	0.0160642	0.0343703	yes		yes
EH38E2830419	chr1	110407564	110407913	4.22361	3.40891	2.53832	yes		yes
EH38E1376041	chr1	110963152	110963493	0.00769606	0.0542639	0.101437	yes		yes
EH38E2830703	chr1	110963888	110964237	0.0766053	0.182017	0.198466	yes		yes
EH38E2830749	chr1	111139325	111139673	1.26151	1.14494	1.24158	yes		yes
EH38E2830751	chr1	111140020	111140365	0.637585	0.407974	0.526067	yes		yes
EH38E2830873	chr1	111346413	111346762	0.0256936	0.113455	0.128398	yes		yes
EH38E2830917	chr1	111449181	111449530	1.50419	1.76466	1.48603	yes		yes
EH38E2831028	chr1	111619585	111619933	0.0259793	0.0015166	0.0117375	yes		yes
EH38E1376605	chr1	111739351	111739699	0.0191622	0.130738	0.152363	yes		yes
EH38E2831129	chr1	111755418	111755760	0.004313	0.0583444	0.00316614	yes		yes
EH38E1376630	chr1	111755765	111755927	0.0488648	0.169371	0.05299	yes		yes
EH38E2831414	chr1	112395938	112396284	0.00508024	0.0145553	0.0129007	yes		yes
EH38E2831542	chr1	112619567	112619915	0.460334	0.928909	1.12749	yes		yes
EH38E2831571	chr1	112674420	112674763	0.552713	0.517488	0.303204	yes		yes
EH38E2831572	chr1	112674823	112675039	3.85257	4.17211	3.18425	yes		yes
EH38E2831604	chr1	112707058	112707359	1.24164	1.63204	1.82897	yes		yes
EH38E2831605	chr1	112707377	112707526	0.0145608	0.0492909	0.0301996	yes		yes
EH38E2831615	chr1	112715287	112715636	0.000228935	0.000236859	0.00022408	yes		yes
EH38E2831616	chr1	112715662	112715958	0	0	0		yes		yes
EH38E1377383	chr1	112956105	112956454	1.75257	1.81613	1.96154	yes		yes
EH38E1377384	chr1	112956541	112956875	0.831426	0.347828	0.348531	yes		yes
EH38E2831761	chr1	112957011	112957195	0.270024	0.105956	0.0826176	yes		yes
EH38E2831812	chr1	113072920	113073258	0.0364035	0.0994074	0.064108	yes		yes
EH38E1377648	chr1	113390143	113390492	0.0125739	0.0188758	0.0054641	yes		yes
EH38E2832018	chr1	113758920	113759269	0.833924	0.951572	0.797707	yes		yes
EH38E1377802	chr1	113759417	113759632	0.14739	0.118983	0.125322	yes		yes
EH38E1377855	chr1	113812282	113812631	0.030149	0.00951081	0.0233388	yes		yes
EH38E2832101	chr1	113904547	113904769	0.353425	0.408479	0.407847	yes		yes
EH38E1377915	chr1	113904964	113905312	0.0616723	0.0386276	0.0536225	yes		yes
EH38E1377916	chr1	113905404	113905571	0.60474	0.573507	0.2684	yes		yes
EH38E2832114	chr1	113929017	113929365	0.0166543	0.00602985	0.0225761	yes		yes
EH38E1377930	chr1	113929401	113929750	0.0192834	0.0154505	0.0196845	yes		yes
EH38E2832149	chr1	113979214	113979563	0.0536061	0.0401203	0.0394725	yes		yes
EH38E1378299	chr1	114511088	114511435	0.0422606	0.0368331	0.0584579	yes		yes
EH38E1378339	chr1	114581558	114581907	0.111738	0.27421	0.295182	yes		yes
EH38E1378370	chr1	114669991	114670336	0	0	0		yes		yes
EH38E2832522	chr1	114716648	114716996	0.933915	1.23532	1.06122	yes		yes
EH38E1378432	chr1	114757915	114758264	0.636969	0.978593	0.92631	yes		yes
EH38E1378441	chr1	114780539	114780884	0.42495	0.606479	0.558291	yes		yes
EH38E2832849	chr1	115641775	115642117	0.151854	0.148743	0.1029	yes		yes
EH38E1378911	chr1	115642645	115642981	0.0237061	0.0338187	0.00637375	yes		yes
EH38E1379215	chr1	116111597	116111917	0.0334767	0.00530559	0.0612283	yes		yes
EH38E2833257	chr1	116372987	116373336	0.76644	0.50032	0.616323	yes		yes
EH38E2833305	chr1	116418442	116418788	0.0830602	0.0719678	0.095764	yes		yes
EH38E1379704	chr1	116570901	116571249	0.306313	0.323584	0.288511	yes		yes
EH38E2833814	chr1	117059360	117059668	0.00359185	0.00371615	0.00449223	yes		yes
EH38E2833817	chr1	117060409	117060581	0.2343	0.232575	0.288963	yes		yes
EH38E1380249	chr1	117121657	117122005	0.0108615	0.00714446	0	yes
EH38E2833957	chr1	117367297	117367621	0.405866	0.610715	0.700326	yes		yes
EH38E2834056	chr1	117605735	117606084	0	0	0.00117211		yes
EH38E2834269	chr1	117929585	117929933	0.0945748	0.172344	0.169027	yes		yes
EH38E2834580	chr1	119140161	119140509	0.0955285	0.0946689	0.089371	yes		yes
EH38E2834581	chr1	119140523	119140841	0.66064	0.670309	0.583804	yes		yes
EH38E1381324	chr1	119327099	119327413	0.00501079	0.0479539	0.0291013	yes		yes
EH38E2834625	chr1	119327816	119327982	0.0684949	0.282467	0.243236	yes		yes
EH38E2834626	chr1	119327997	119328203	0.0864921	0.263889	0.159416	yes		yes
EH38E2834784	chr1	119648104	119648453	0.143137	0.144284	0.120486	yes		yes
EH38E2834811	chr1	119711736	119712085	6.26025	3.36688	1.27772	yes		yes
EH38E2834994	chr1	120176344	120176692	1.72608	1.82061	1.71219	yes		yes
EH38E2835056	chr1	120723698	120724047	0.0153739	0.0114057	0.0168232	yes		yes
EH38E1381833	chr1	120850685	120851034	0	0.000273299	0.00629148		yes
EH38E2835087	chr1	120942631	120942830	0	0	0.00568316		yes
EH38E1381855	chr1	121097640	121097802	0	0	0		yes		yes
EH38E2835188	chr1	121518943	121519282	0.28696	0.148559	0.22187	yes		yes
EH38E1381907	chr1	121519311	121519483	0.378553	0.276347	0.241327	yes		yes
EH38E1382006	chr1	144412475	144412824	0.0303604	0.023613	0.0364388	yes		yes
EH38E2835336	chr1	144523931	144524113	0	0	0		yes		yes
EH38E2835350	chr1	144551627	144551975	0.00868922	0	0	yes
EH38E2835353	chr1	144560718	144561063	0.0014608	0	0	yes
EH38E2835393	chr1	145281133	145281363	0.0226334	0.0263474	0.0433914	yes		yes
EH38E2835399	chr1	145287579	145287919	0.00218726	0.00467555	0.00176932	yes		yes
EH38E2835441	chr1	145607826	145608172	0.178342	0.270045	0.295394	yes		yes
EH38E1382084	chr1	145707376	145707707	0.136364	0.110635	0.078113	yes		yes
EH38E2835519	chr1	145823906	145824255	0.507638	0.432505	0.433543	yes		yes
EH38E2835529	chr1	145845483	145845747	0.138216	0.0492081	0.0823738	yes		yes
EH38E2835543	chr1	145858928	145859276	0.0273746	0.052076	0.0397587	yes		yes
EH38E2835559	chr1	145885750	145886089	0.00362599	0.00166941	0	yes
EH38E2835584	chr1	145918701	145919049	0.0644273	0.0332556	0.0271396	yes		yes
EH38E2835588	chr1	145927133	145927363	0.32272	0.401707	0.377785	yes		yes
EH38E2835589	chr1	145927373	145927722	1.08151	1.31909	1.22959	yes		yes
EH38E2835609	chr1	145957886	145958231	0.484449	0.320242	0.25911	yes		yes
EH38E2835622	chr1	145964473	145964822	0.323556	0.246953	0.287563	yes		yes
EH38E2835673	chr1	145996521	145996869	0.623539	0.319436	0.489397	yes		yes
EH38E2835712	chr1	146036603	146036922	0	0	0		yes		yes
EH38E1382384	chr1	146051883	146052220	0.0396665	0.0439641	0.0370937	yes		yes
EH38E2835733	chr1	146052331	146052638	0.00276272	0.016218	0.0184585	yes		yes
EH38E1382457	chr1	147084421	147084770	0	0	0.00272343		yes
EH38E2835886	chr1	147172207	147172428	0.487928	0.522253	0.490809	yes		yes
EH38E2835887	chr1	147172431	147172771	0.343437	0.358559	0.484616	yes		yes
EH38E1382509	chr1	147172798	147173000	0.52582	0.72685	0.680784	yes		yes
EH38E1382532	chr1	147225210	147225537	1.36641	0.77818	1.14121	yes		yes
EH38E1382546	chr1	147242448	147242796	0.823674	0.644609	0.725062	yes		yes
EH38E2835924	chr1	147242946	147243290	0.177699	0.12492	0.0999932	yes		yes
EH38E2836069	chr1	147669772	147670113	1.73603	1.24184	1.31609	yes		yes
EH38E2836070	chr1	147670204	147670369	2.10522	1.18728	1.40202	yes		yes
EH38E2836071	chr1	147670408	147670756	0.212391	0.0948697	0.128577	yes		yes
EH38E2836173	chr1	147928229	147928570	0.0991295	0.168423	0.128605	yes		yes
EH38E2836212	chr1	148152074	148152421	0.15374	0.147772	0.116569	yes		yes
EH38E2836276	chr1	148334440	148334783	0	0	0.00601568		yes
EH38E2836321	chr1	148388471	148388723	0	0	0.00928611		yes
EH38E2836326	chr1	148402237	148402581	0.00812921	0.0156751	0.00229085	yes		yes
EH38E2836327	chr1	148402676	148403018	0.00215651	0.0182582	0.0144939	yes		yes
EH38E2836347	chr1	148522545	148522893	0.00492742	0	0.00774433	yes
EH38E2836368	chr1	148951999	148952223	0.0739172	0.0494223	0.0343485	yes		yes
EH38E2836369	chr1	148952328	148952564	0.218601	0.295898	0.243788	yes		yes
EH38E2836407	chr1	149162831	149163020	0	0.00400366	0		yes
EH38E1383142	chr1	149636665	149637014	0.0455933	0.0140293	0.0258209	yes		yes
EH38E2836492	chr1	149812275	149812623	0.000406203	0.0338585	0.061194	yes		yes
EH38E2836495	chr1	149813523	149813866	0.00675527	0.00285495	0.0303766	yes		yes
EH38E2836521	chr1	149886622	149886970	0.105154	0.0964411	0.182545	yes		yes
EH38E2836522	chr1	149886972	149887121	0.77473	0.602973	0.28096	yes		yes
EH38E1383197	chr1	149887924	149888273	0.00799513	0.00459142	0.0138585	yes		yes
EH38E2836536	chr1	149899399	149899745	0.11999	0.104736	0.13118	yes		yes
EH38E2836551	chr1	149917733	149918078	0.147737	0.0523815	0.0516302	yes		yes
EH38E2836555	chr1	149927701	149928047	0.572257	0.536487	0.336774	yes		yes
EH38E1383238	chr1	149936282	149936535	0.0312889	0.00897264	0.00974875	yes		yes
EH38E1383296	chr1	150010606	150010955	0.0965755	0.109647	0.118624	yes		yes
EH38E1383327	chr1	150067200	150067520	0.213959	0.186192	0.18047	yes		yes
EH38E2836629	chr1	150067539	150067888	0.202573	0.219805	0.182901	yes		yes
EH38E2836663	chr1	150149678	150150026	0.0440465	0.0231692	0.010441	yes		yes
EH38E2836726	chr1	150234577	150234926	0.0145991	0.0122438	0.00170645	yes		yes
EH38E2836729	chr1	150235997	150236346	0.424903	0.218202	0.175437	yes		yes
EH38E1383463	chr1	150257051	150257251	0.00313449	0.00629516	0	yes
EH38E2836737	chr1	150257674	150257930	0.0542099	0.0310486	0.0093995	yes		yes
EH38E2836753	chr1	150268896	150269244	1.57932	1.17136	0.852049	yes		yes
EH38E2836754	chr1	150269281	150269444	0	0.00881643	0.00509303		yes
EH38E2836776	chr1	150293671	150294014	1.24583	1.16478	0.833147	yes		yes
EH38E2836788	chr1	150321314	150321663	0.0929125	0.106623	0.0935274	yes		yes
EH38E2836802	chr1	150364489	150364836	0.321666	0.362083	0.50927	yes		yes
EH38E2836859	chr1	150487134	150487483	0.109308	0.0838846	0.105766	yes		yes
EH38E2836876	chr1	150515510	150515859	0.0209212	0.0230664	0.0217185	yes		yes
EH38E2836912	chr1	150549545	150549783	0.107453	0.104492	0.162246	yes		yes
EH38E2836943	chr1	150562051	150562395	0.0387165	0.0152869	0.031285	yes		yes
EH38E2836984	chr1	150579505	150579854	1.75849	2.05583	1.94562	yes		yes
EH38E1383756	chr1	150629092	150629441	2.09175	2.07083	1.80361	yes		yes
EH38E2837017	chr1	150629496	150629845	2.54013	2.74941	2.17188	yes		yes
EH38E2837045	chr1	150697114	150697459	0.0369119	0.0259511	0.0175762	yes		yes
EH38E2837121	chr1	150876544	150876893	0.15145	0.117774	0.147203	yes		yes
EH38E2837145	chr1	150926109	150926456	0.0913226	0.0875934	0.0598795	yes		yes
EH38E2837181	chr1	150974612	150974942	4.56173	4.12876	3.02035	yes		yes
EH38E1383960	chr1	150982047	150982339	1.08768	1.23911	1.00184	yes		yes
EH38E2837216	chr1	151006697	151007043	0.30954	0.274713	0.238419	yes		yes
EH38E2837220	chr1	151008203	151008552	0.132501	0.0665028	0.0944238	yes		yes
EH38E2837237	chr1	151047588	151047866	0.174211	0.165831	0.152599	yes		yes
EH38E2837260	chr1	151059498	151059837	0.316095	0.319364	0.286624	yes		yes
EH38E2837317	chr1	151146576	151146921	0.285211	0.166194	0.0627025	yes		yes
EH38E1384114	chr1	151165840	151166189	0.332749	0.193459	0.270517	yes		yes
EH38E2837347	chr1	151190028	151190375	0.690021	0.343116	0.308828	yes		yes
EH38E2837359	chr1	151198320	151198668	0.257921	0.217075	0.146139	yes		yes
EH38E2837387	chr1	151254527	151254876	2.9257	2.22012	1.87369	yes		yes
EH38E2837396	chr1	151281932	151282281	0.165432	0.269327	0.137051	yes		yes
EH38E2837397	chr1	151282387	151282537	0.178686	0.0913117	0.103149	yes		yes
EH38E2837443	chr1	151327364	151327528	0.843655	0.894336	0.817327	yes		yes
EH38E1384238	chr1	151327535	151327884	0.0856747	0.175968	0.146703	yes		yes
EH38E2837458	chr1	151346795	151347132	0.0443901	0.129628	0.104766	yes		yes
EH38E2837459	chr1	151347204	151347553	0.135776	0.161356	0.14679	yes		yes
EH38E2837477	chr1	151372587	151372935	0.298772	0.330728	0.140245	yes		yes
EH38E2837488	chr1	151399300	151399649	3.67745	3.49774	2.67927	yes		yes
EH38E2837514	chr1	151459032	151459318	0.125499	0.0857765	0.0922544	yes		yes
EH38E2837515	chr1	151459329	151459678	0.00801274	0.00167623	0.00122382	yes		yes
EH38E1384358	chr1	151511131	151511480	0	0.00200419	0.00137895		yes
EH38E2837551	chr1	151540057	151540400	0.11199	0.067666	0.0622614	yes		yes
EH38E2837552	chr1	151540452	151540674	0.00542623	0.0338561	0.000650344	yes		yes
EH38E1384449	chr1	151611886	151612235	0.163865	0.134008	0.0585193	yes		yes
EH38E2837688	chr1	151763359	151763708	1.33943	1.16238	0.867224	yes		yes
EH38E2837709	chr1	151790442	151790791	0.036841	0.0335611	0.0228907	yes		yes
EH38E2837766	chr1	151831693	151832035	0.0988756	0.00700951	0.0132978	yes		yes
EH38E2837845	chr1	151909395	151909743	0.109057	0.0873416	0.059448	yes		yes
EH38E1384788	chr1	151992431	151992774	0	0.0154056	0.0124523		yes
EH38E1384792	chr1	151993814	151994160	0.600286	0.413907	0.237984	yes		yes
EH38E2837948	chr1	152036870	152037219	0.259753	0.32395	0.301974	yes		yes
EH38E2838392	chr1	153536047	153536396	0.113728	0.0945977	0.178299	yes		yes
EH38E2838412	chr1	153545041	153545387	0.0323466	0.0132505	0.0079108	yes		yes
EH38E2838485	chr1	153608067	153608243	9.63331	5.62248	5.84929	yes		yes
EH38E1385542	chr1	153609317	153609523	0.195391	0.211321	0.125628	yes		yes
EH38E2838498	chr1	153612923	153613272	0.655108	0.344357	0.34991	yes		yes
EH38E2838520	chr1	153628181	153628526	3.88839	3.27909	2.22566	yes		yes
EH38E2838530	chr1	153633815	153634163	1.04084	0.881108	0.691353	yes		yes
EH38E2838531	chr1	153634237	153634584	2.65036	2.20438	2.04474	yes		yes
EH38E2838554	chr1	153658512	153658814	0.542683	0.471306	0.523444	yes		yes
EH38E2838562	chr1	153670888	153671234	0.863927	0.988915	0.684362	yes		yes
EH38E2838605	chr1	153727717	153728066	0.0286345	0.0241961	0.0226493	yes		yes
EH38E2838757	chr1	153922616	153922788	0.199389	0.137379	0.107653	yes		yes
EH38E2838758	chr1	153922964	153923313	0	0.0011843	0		yes
EH38E2838759	chr1	153923412	153923626	0.0101668	0.0449273	0.00146176	yes		yes
EH38E2838792	chr1	153946552	153946900	0.31592	0.30215	0.21698	yes		yes
EH38E2838806	chr1	153958530	153958875	0.0802547	0.0542798	0.0400174	yes		yes
EH38E2838812	chr1	153963288	153963485	1.17005	1.31052	0.581109	yes		yes
EH38E1385853	chr1	153963490	153963826	0.538657	0.412373	0.264475	yes		yes
EH38E2838814	chr1	153964051	153964394	0.137955	0.149941	0.188994	yes		yes
EH38E2838818	chr1	153967610	153967958	0.445482	0.17472	0.157963	yes		yes
EH38E2838832	chr1	153977547	153977888	3.44316	2.45161	1.83074	yes		yes
EH38E2838839	chr1	153986182	153986526	1.29863	1.06299	0.985277	yes		yes
EH38E2838850	chr1	153990533	153990881	55.0299	47.6438	45.0782	yes		yes
EH38E1385954	chr1	154183125	154183474	1.695	1.86614	1.49185	yes		yes
EH38E2838944	chr1	154220051	154220395	5.57207	3.28639	3.09004	yes		yes
EH38E1385987	chr1	154220588	154220937	0.502531	0.346451	0.328329	yes		yes
EH38E2838960	chr1	154272316	154272664	0.407899	0.193979	0.179745	yes		yes
EH38E2838981	chr1	154325320	154325571	0.107176	0.115572	0.0675145	yes		yes
EH38E2839054	chr1	154405021	154405370	0.0577622	0.00910996	0.0274067	yes		yes
EH38E2839229	chr1	154608043	154608391	0.291742	0.424722	0.320162	yes		yes
EH38E2839230	chr1	154608548	154608895	0.0518959	0.0219349	0.0273566	yes		yes
EH38E2839245	chr1	154627852	154628140	0.183826	0.195885	0.285662	yes		yes
EH38E1386599	chr1	154936498	154936847	2.07287	1.5411	1.73384	yes		yes
EH38E2839478	chr1	154937139	154937487	0.00483913	0.01047	0.0358694	yes		yes
EH38E2839512	chr1	154955993	154956340	0.568782	0.294629	0.22662	yes		yes
EH38E2839523	chr1	154961650	154961911	1.09235	0.831585	0.572918	yes		yes
EH38E2839539	chr1	154970599	154970947	2.09703	1.6054	1.20711	yes		yes
EH38E2839546	chr1	154974112	154974264	0.966626	0.802793	0.553047	yes		yes
EH38E2839547	chr1	154974361	154974708	0.74041	0.693159	0.375659	yes		yes
EH38E2839549	chr1	154975552	154975898	0.194755	0.181868	0.162701	yes		yes
EH38E2839556	chr1	154983038	154983385	0.0986022	0.0703678	0.0754473	yes		yes
EH38E2839557	chr1	154983403	154983557	0.251668	0.110535	0.151017	yes		yes
EH38E2839587	chr1	155002433	155002614	0.00142615	0.000983674	0.00103031	yes		yes
EH38E2839664	chr1	155051073	155051418	1.04499	0.911312	0.496704	yes		yes
EH38E2839682	chr1	155063537	155063854	0.548296	0.335871	0.256796	yes		yes
EH38E2839767	chr1	155127663	155128012	10.4796	5.31927	3.74939	yes		yes
EH38E1386891	chr1	155135052	155135401	0.0471607	0.00674138	0.0255623	yes		yes
EH38E1386892	chr1	155135660	155136009	0.922855	0.772891	0.744134	yes		yes
EH38E2839790	chr1	155140389	155140720	1.4988	1.11117	0.688787	yes		yes
EH38E2839813	chr1	155173144	155173493	1.03512	0.736759	0.554839	yes		yes
EH38E2839852	chr1	155194641	155194990	0	0.0102032	0		yes
EH38E2839880	chr1	155208557	155208906	0.109589	0.12016	0.0944928	yes		yes
EH38E2839881	chr1	155208983	155209330	1.28587	0.988887	0.79518	yes		yes
EH38E2839903	chr1	155227414	155227763	0.0176809	0.0219004	0.0081703	yes		yes
EH38E2839917	chr1	155241141	155241445	0.384451	0.401522	0.444152	yes		yes
EH38E2839937	chr1	155255341	155255675	0.697059	0.30166	0.223913	yes		yes
EH38E2839943	chr1	155262201	155262550	0.84463	0.498953	0.386985	yes		yes
EH38E2839949	chr1	155273174	155273332	1.27347	1.04815	0.691726	yes		yes
EH38E2839950	chr1	155273410	155273759	0.00475481	0.0196775	0.00344738	yes		yes
EH38E2839953	chr1	155277146	155277494	0.0481087	0.0431226	0.0235442	yes		yes
EH38E2839976	chr1	155300858	155301200	0.368439	0.328164	0.258885	yes		yes
EH38E2839982	chr1	155308535	155308884	1.59645	1.24344	0.728741	yes		yes
EH38E1387091	chr1	155323702	155324051	0.13789	0.132313	0.0901147	yes		yes
EH38E2839999	chr1	155324204	155324550	0.189994	0.236671	0.150496	yes		yes
EH38E1387093	chr1	155324567	155324763	0.479673	0.66037	0.482636	yes		yes
EH38E2840098	chr1	155562601	155562792	0.119896	0.0441451	0.140471	yes		yes
EH38E2840099	chr1	155562795	155563101	0.191511	0.0674112	0.078833	yes		yes
EH38E2840100	chr1	155563107	155563319	0.584859	0.322677	0.342184	yes		yes
EH38E2840121	chr1	155609885	155610234	0.0650705	0.0314111	0.04373	yes		yes
EH38E2840155	chr1	155688230	155688533	0.147079	0.274665	0.242116	yes		yes
EH38E2840156	chr1	155688614	155688953	0.102017	0.162946	0.142389	yes		yes
EH38E2840157	chr1	155688971	155689176	1.11855	1.10981	0.994378	yes		yes
EH38E2840181	chr1	155745466	155745814	0.0916607	0.124617	0.077789	yes		yes
EH38E2840221	chr1	155857086	155857433	0.0252926	0.0192412	0.0369783	yes		yes
EH38E2840224	chr1	155859240	155859589	0.00225414	0.00426346	0.0192364	yes		yes
EH38E1387422	chr1	155911237	155911582	0.469789	0.429206	0.419912	yes		yes
EH38E2840270	chr1	155934310	155934659	0.254206	0.252474	0.282926	yes		yes
EH38E1387447	chr1	155941401	155941728	0.0487548	0.0330578	0.0203282	yes		yes
EH38E2840331	chr1	155978473	155978820	0.31428	0.187556	0.101885	yes		yes
EH38E2840370	chr1	156020795	156021141	2.53159	2.14452	1.23921	yes		yes
EH38E2840388	chr1	156053667	156054016	0.28004	0.252255	0.109075	yes		yes
EH38E2840391	chr1	156054554	156054903	1.33994	0.994972	0.76506	yes		yes
EH38E1387594	chr1	156082484	156082757	0.050474	0.0807073	0.0179589	yes		yes
EH38E2840470	chr1	156114155	156114481	0.0253948	0.0568387	0.0597139	yes		yes
EH38E2840471	chr1	156114485	156114807	6.15565	6.72534	5.15625	yes		yes
EH38E2840607	chr1	156193804	156194153	0.100115	0.0763233	0.0514522	yes		yes
EH38E2840621	chr1	156212801	156213128	2.11386	1.6133	0.894497	yes		yes
EH38E2840697	chr1	156282717	156283066	1.00031	0.731257	0.480272	yes		yes
EH38E2840712	chr1	156295511	156295834	1.20531	1.09926	0.78729	yes		yes
EH38E2840726	chr1	156338229	156338578	1.31203	1.18672	0.793295	yes		yes
EH38E2840727	chr1	156338685	156338839	0.0182785	0.0168466	0.00929697	yes		yes
EH38E2840746	chr1	156369015	156369362	2.29536	2.75735	2.60689	yes		yes
EH38E2840842	chr1	156456538	156456887	0.00588188	0.00382619	0.00275791	yes		yes
EH38E2840913	chr1	156500748	156501097	0.143877	0.0506696	0.0989053	yes		yes
EH38E2840977	chr1	156572433	156572782	0.232457	0.205885	0.100836	yes		yes
EH38E2840994	chr1	156591608	156591924	2.45433	2.19152	1.48031	yes		yes
EH38E2841004	chr1	156601398	156601747	0.050084	0.128706	0.192295	yes		yes
EH38E2841073	chr1	156661328	156661677	0.968468	0.731476	1.06214	yes		yes
EH38E2841103	chr1	156677237	156677582	0.32647	0.577965	0.592485	yes		yes
EH38E2841109	chr1	156689459	156689806	0	0	0		yes		yes
EH38E2841144	chr1	156728350	156728598	0.546452	0.530495	0.508956	yes		yes
EH38E2841145	chr1	156728662	156729010	2.26658	1.60135	1.47882	yes		yes
EH38E2841154	chr1	156741075	156741424	0.218792	0.152464	0.117142	yes		yes
EH38E2841177	chr1	156751643	156751992	2.22464	1.44342	1.05754	yes		yes
EH38E2841193	chr1	156767203	156767552	0.0668843	0.0958004	0.0819614	yes		yes
EH38E2841427	chr1	157045695	157046044	0.197994	0.206942	0.1446	yes		yes
EH38E2841490	chr1	157138357	157138706	0.0733122	0.0643711	0.0561234	yes		yes
EH38E2842561	chr1	159923642	159923991	0	0.018639	0		yes
EH38E1390037	chr1	159945540	159945889	0	0.0145759	0		yes
EH38E2842651	chr1	160031776	160032125	0.207433	0.229116	0.184487	yes		yes
EH38E2842682	chr1	160070191	160070514	0.0266582	0.014824	0.0154583	yes		yes
EH38E2842736	chr1	160098521	160098787	1.07921	0.659996	0.436724	yes		yes
EH38E2842737	chr1	160098793	160099142	0	0	0		yes		yes
EH38E2842891	chr1	160261545	160261887	0.368421	0.478338	0.472952	yes		yes
EH38E2842893	chr1	160262387	160262736	0.795973	0.692831	0.672516	yes		yes
EH38E2842902	chr1	160284993	160285340	0.69103	0.557702	0.481324	yes		yes
EH38E2842927	chr1	160343156	160343502	2.77794	2.8488	3.1592	yes		yes
EH38E1390974	chr1	161021124	161021473	0.43135	0.390198	0.374041	yes		yes
EH38E2843472	chr1	161045814	161046159	0.481777	0.466696	0.404567	yes		yes
EH38E1391055	chr1	161098189	161098537	0.0415917	0.025234	0.011167	yes		yes
EH38E1391074	chr1	161117934	161118282	2.6269	2.16633	1.8752	yes		yes
EH38E2843550	chr1	161132417	161132585	0.117397	0.12744	0.13614	yes		yes
EH38E2843551	chr1	161132589	161132937	0.107538	0.0793565	0.119518	yes		yes
EH38E2843568	chr1	161153764	161154113	1.5419	1.66348	1.22918	yes		yes
EH38E2843579	chr1	161159278	161159625	0.103792	0.103371	0.12092	yes		yes
EH38E2843591	chr1	161166193	161166542	0.281837	0.186499	0.168439	yes		yes
EH38E2843611	chr1	161177353	161177695	0.754902	0.513926	0.507447	yes		yes
EH38E2843612	chr1	161177742	161177927	0.0301322	0.0563351	0.0867233	yes		yes
EH38E2843653	chr1	161198969	161199318	0.0596289	0.0583949	0.0340258	yes		yes
EH38E2843659	chr1	161202132	161202480	1.23811	0.736155	0.630367	yes		yes
EH38E2843680	chr1	161223518	161223867	75.6917	84.4237	59.9527	yes		yes
EH38E2843684	chr1	161225686	161226027	0.00291982	0.00201392	0.00135838	yes		yes
EH38E2843685	chr1	161226037	161226381	0.0618892	0.06673	0.0298336	yes		yes
EH38E2843688	chr1	161227220	161227377	1.42694	1.42363	1.07458	yes		yes
EH38E2843735	chr1	161307384	161307691	1.09902	0.548428	0.19646	yes		yes
EH38E2843745	chr1	161314180	161314527	1.91322	1.79826	1.44153	yes		yes
EH38E2843783	chr1	161399263	161399611	0.0118329	0.0172856	0.00598112	yes		yes
EH38E2843784	chr1	161399654	161400003	0.0307654	0.0165255	0.0120831	yes		yes
EH38E2843785	chr1	161400033	161400187	0.0288544	0.0333215	0.0267971	yes		yes
EH38E2843967	chr1	161749567	161749916	0.519137	0.560864	0.507903	yes		yes
EH38E2843974	chr1	161766054	161766400	0.11141	0.209508	0.179009	yes		yes
EH38E2844119	chr1	162069525	162069872	0.214137	0.241559	0.220274	yes		yes
EH38E2844120	chr1	162069874	162070028	0.847354	0.983545	0.887665	yes		yes
EH38E2844361	chr1	162497633	162497979	0.336646	0.506752	0.488591	yes		yes
EH38E2844389	chr1	162561351	162561698	0.658139	0.53967	0.703593	yes		yes
EH38E1392671	chr1	163321681	163322029	0.0608598	0.076506	0.0912032	yes		yes
EH38E2844906	chr1	164558830	164559178	0	0	0		yes		yes
EH38E2845369	chr1	165598104	165598451	0	0.00370164	0.00263512		yes
EH38E2845381	chr1	165631061	165631307	1.28869	1.06799	0.903405	yes		yes
EH38E2845411	chr1	165698440	165698756	0.4918	0.453766	0.436138	yes		yes
EH38E2845432	chr1	165768768	165769115	1.60592	1.5034	1.47601	yes		yes
EH38E2845444	chr1	165827415	165827726	2.03815	1.02444	0.75051	yes		yes
EH38E2845445	chr1	165827735	165827902	7.26365	3.42737	2.48138	yes		yes
EH38E2845594	chr1	166166889	166167208	0	0.00121594	0.00669457		yes
EH38E2845648	chr1	166490092	166490441	0	0	0		yes		yes
EH38E2845699	chr1	166839230	166839578	0.0729046	0.105139	0.121524	yes		yes
EH38E2845701	chr1	166840105	166840266	0.020843	0.0205376	0.0274255	yes		yes
EH38E2845723	chr1	166876224	166876573	0.0916094	0.0629317	0.0922864	yes		yes
EH38E2845918	chr1	167220526	167220850	0.0476887	0.0405469	0.068809	yes		yes
EH38E2845919	chr1	167220935	167221115	0.0536071	0.0563458	0.121818	yes		yes
EH38E1394740	chr1	167553651	167553998	0.567577	1.09418	0.988635	yes		yes
EH38E2846326	chr1	167721733	167722079	0.846891	0.645229	0.347171	yes		yes
EH38E2846451	chr1	167936017	167936366	0.327765	0.20297	0.115022	yes		yes
EH38E2846452	chr1	167936428	167936775	0.133194	0.161168	0.152299	yes		yes
EH38E2846453	chr1	167936906	167937191	0.379717	0.588842	0.4665	yes		yes
EH38E1395269	chr1	168178758	168179106	0.779029	0.809315	0.743939	yes		yes
EH38E2846566	chr1	168225786	168226132	0.173332	0.195798	0.128242	yes		yes
EH38E1395480	chr1	168495637	168495803	0.000962634	0.000497975	0.00141332	yes		yes
EH38E2846961	chr1	169105525	169105740	0	0	0		yes		yes
EH38E2846962	chr1	169106501	169106793	13.9048	11.2743	18.5132	yes		yes
EH38E2847081	chr1	169367677	169368026	0.058678	0.105566	0.103973	yes		yes
EH38E1396012	chr1	169368102	169368252	0.0638368	0.260031	0.414922	yes		yes
EH38E2847115	chr1	169485881	169486230	0.361225	0.29846	0.206153	yes		yes
EH38E2847161	chr1	169586329	169586678	0.19743	0.651471	1.42384	yes		yes
EH38E1396230	chr1	169711519	169711868	0	0.00238681	0		yes
EH38E2847260	chr1	169794630	169794788	0.0076242	0.0125565	0.0346473	yes		yes
EH38E2847261	chr1	169794792	169795140	0.082583	0.121913	0.102509	yes		yes
EH38E2847299	chr1	169893622	169893787	0.0272289	0.0418906	0.0500943	yes		yes
EH38E2847300	chr1	169893790	169894076	0.04169	0.0431773	0.0755114	yes		yes
EH38E1396396	chr1	170074340	170074494	0.137607	0.223383	0.206174	yes		yes
EH38E2847346	chr1	170074528	170074877	0.060122	0.0566276	0.06257	yes		yes
EH38E2847469	chr1	170531747	170531897	0	0	0.0139163		yes
EH38E2847470	chr1	170531908	170532257	0.0174519	0.0358385	0.028372	yes		yes
EH38E1397151	chr1	171485264	171485612	0.0391368	0.116321	0.176702	yes		yes
EH38E2847772	chr1	171485622	171485883	0.184122	0.499492	0.890436	yes		yes
EH38E2847846	chr1	171741957	171742241	0.0931644	0.0621098	0.0937938	yes		yes
EH38E2848138	chr1	172443934	172444283	0.436949	0.364946	0.403016	yes		yes
EH38E2848179	chr1	172532110	172532278	0	0.0298256	0.00458338		yes
EH38E2848180	chr1	172532330	172532676	0.0133579	0.0151802	0.0168995	yes		yes
EH38E2848181	chr1	172532763	172533112	0.0132783	0.041341	0.0373697	yes		yes
EH38E2848472	chr1	173205402	173205748	0.0173368	0.0428573	0.0998325	yes		yes
EH38E2848586	chr1	173477034	173477379	1.86349	1.95188	1.45159	yes		yes
EH38E2848588	chr1	173477992	173478335	0.347385	0.268384	0.205217	yes		yes
EH38E2848661	chr1	173714792	173715141	0.0806381	0.113893	0.142463	yes		yes
EH38E1398541	chr1	173823913	173824123	0.274318	0.270641	0.112092	yes		yes
EH38E2848681	chr1	173824178	173824361	0.335849	0.338022	0.140629	yes		yes
EH38E1398543	chr1	173824365	173824714	0.18741	0.250451	0.193536	yes		yes
EH38E2848682	chr1	173824761	173825006	0.882495	1.25574	1.61628	yes		yes
EH38E1398584	chr1	173867796	173867979	0.545184	0.416411	0.0561792	yes		yes
EH38E2848703	chr1	173867988	173868337	0.113077	0.11187	0.022994	yes		yes
EH38E2848719	chr1	173917263	173917521	1.49282	1.76059	1.37789	yes		yes
EH38E2848747	chr1	174022092	174022248	0.164603	0.359841	0.309808	yes		yes
EH38E2848748	chr1	174022251	174022598	0.0532775	0.0759385	0.063416	yes		yes
EH38E2848800	chr1	174159305	174159640	0.0117417	0.0218286	0.0152637	yes		yes
EH38E2849059	chr1	174998917	174999109	0.0178939	0.0551755	0.0130967	yes		yes
EH38E1399104	chr1	174999118	174999290	0.027014	0.0425889	0.0523924	yes		yes
EH38E2849060	chr1	174999326	174999538	0.0740423	0.137073	0.161232	yes		yes
EH38E1399106	chr1	174999580	174999929	0.05262	0.15272	0.172731	yes		yes
EH38E2849061	chr1	175000068	175000229	6.85866	6.27507	3.86181	yes		yes
EH38E1399131	chr1	175023319	175023658	0.641109	0.679355	0.619012	yes		yes
EH38E2849186	chr1	175192798	175193082	0	0	8.47282e-05		yes
EH38E2849524	chr1	176207090	176207425	0.405913	0.544006	0.371625	yes		yes
EH38E2849525	chr1	176207464	176207793	0.0306554	0.0492852	0.0253975	yes		yes
EH38E2850010	chr1	177969913	177970262	0.0884748	0.0958732	0.0638283	yes		yes
EH38E2850039	chr1	178037848	178038196	0.0998554	0.109963	0.0475377	yes		yes
EH38E2850065	chr1	178093524	178093871	0.0435359	0.0705144	0.0643868	yes		yes
EH38E2850267	chr1	178542526	178542874	0.229063	0.133936	0.0945223	yes		yes
EH38E2850369	chr1	178724984	178725333	0.273102	0.226255	0.282461	yes		yes
EH38E2850372	chr1	178726058	178726221	0.296292	0.206757	0.130131	yes		yes
EH38E2850373	chr1	178726235	178726584	0.115419	0.0793296	0.0331638	yes		yes
EH38E1401106	chr1	178870979	178871251	0.0139642	0.00402098	0.0105274	yes		yes
EH38E1401210	chr1	179025643	179025982	0.0596111	0.0678268	0.0679647	yes		yes
EH38E2850526	chr1	179081796	179082145	0.675323	0.74443	0.3859	yes		yes
EH38E2850636	chr1	179293498	179293847	0.155958	0.179958	0.11516	yes		yes
EH38E2850666	chr1	179365639	179365802	0.0019607	0.00830929	0.00970631	yes		yes
EH38E2850667	chr1	179365807	179366135	0.0111116	0.000833618	0.00353971	yes		yes
EH38E2850829	chr1	179877700	179878046	0.290072	0.216418	0.264725	yes		yes
EH38E1401677	chr1	179881895	179882082	0.186386	0.0807596	0.103907	yes		yes
EH38E1401678	chr1	179882108	179882407	0.161092	0.154992	0.235175	yes		yes
EH38E2850835	chr1	179882462	179882811	0.143102	0.34279	0.266379	yes		yes
EH38E1401725	chr1	179954260	179954412	0	0.00585675	0.048917		yes
EH38E1401726	chr1	179954458	179954807	0.000123273	0.00231393	0.0140308	yes		yes
EH38E2850942	chr1	180154617	180154963	1.7181	1.00615	0.804902	yes		yes
EH38E2851132	chr1	180502544	180502714	2.16391	1.18071	1.06732	yes		yes
EH38E2851133	chr1	180502724	180503072	0.39497	0.253656	0.228008	yes		yes
EH38E1402177	chr1	180631785	180632134	0.140073	0.19069	0.290442	yes		yes
EH38E2851348	chr1	180954715	180955026	0.0541287	0.0801898	0.075612	yes		yes
EH38E1402405	chr1	181022786	181023129	0.201726	0.237406	0.206796	yes		yes
EH38E1402406	chr1	181023145	181023324	0	0	0.000974607		yes
EH38E1402414	chr1	181033720	181034068	0.106602	0.170115	0.194023	yes		yes
EH38E2851434	chr1	181088518	181088867	0.108163	0.210422	0.194518	yes		yes
EH38E2852037	chr1	182391126	182391312	0.388456	0.390482	0.27588	yes		yes
EH38E2852038	chr1	182391315	182391639	0.253448	0.293445	0.266138	yes		yes
EH38E1403139	chr1	182391691	182392039	7.12479	6.32274	4.50604	yes		yes
EH38E2852264	chr1	182839128	182839475	0.377707	1.01522	0.863468	yes		yes
EH38E2852265	chr1	182839492	182839841	0.0730479	0.106295	0.0803068	yes		yes
EH38E2852337	chr1	183023076	183023423	0.365857	0.383321	0.394036	yes		yes
EH38E2852602	chr1	183471416	183471765	0.0725374	0.138235	0.14953	yes		yes
EH38E2852603	chr1	183472198	183472546	0.155382	0.264327	0.249927	yes		yes
EH38E1404093	chr1	183635738	183636087	0.484304	0.368316	0.394776	yes		yes
EH38E2852732	chr1	183636142	183636353	0.0322448	0.398492	0.380214	yes		yes
EH38E2852809	chr1	183804975	183805321	0.0508913	0.0135629	0.00297307	yes		yes
EH38E1404467	chr1	184051489	184051836	0.495969	0.332012	0.248637	yes		yes
EH38E2853275	chr1	184754532	184754792	0.723483	1.07438	1.4246	yes		yes
EH38E2853276	chr1	184754838	184755187	0.0235628	0.0673591	0.028958	yes		yes
EH38E2853415	chr1	185045215	185045564	0.120314	0.105603	0.118452	yes		yes
EH38E2853455	chr1	185156923	185157272	0.019618	0.0385351	0.0616564	yes		yes
EH38E2853507	chr1	185317232	185317580	0.22984	0.122826	0.168024	yes		yes
EH38E2853884	chr1	186375204	186375553	0.00903415	0.0431084	0.113712	yes		yes
EH38E2853885	chr1	186375604	186375841	0.0402215	0.0203373	0.0496992	yes		yes
EH38E1407698	chr1	192808738	192809085	0.0140279	0.00384823	0.00875481	yes		yes
EH38E2855117	chr1	193059304	193059652	0.168486	0.322835	0.262131	yes		yes
EH38E2855118	chr1	193059889	193060233	0.186364	0.218601	0.182656	yes		yes
EH38E2855136	chr1	193105289	193105615	0.59115	0.28786	0.3903	yes		yes
EH38E2855150	chr1	193121796	193122145	0.203312	0.147053	0.227234	yes		yes
EH38E2855878	chr1	197146365	197146528	0.141434	0.238122	0.310896	yes		yes
EH38E2855879	chr1	197146570	197146919	0.0112707	0.0275121	0.035508	yes		yes
EH38E1409059	chr1	197201267	197201616	0.00847062	0.000601258	0.00284409	yes		yes
EH38E1409289	chr1	197775312	197775659	0.0075807	0.0231811	0.000658778	yes		yes
EH38E2856065	chr1	197902541	197902703	0.247093	0.21977	0.116489	yes		yes
EH38E2856090	chr1	197915819	197916162	0	0	0		yes		yes
EH38E1409505	chr1	198156801	198157136	0.188748	0.274091	0.368519	yes		yes
EH38E1410085	chr1	198937329	198937675	0	0	0		yes		yes
EH38E2857090	chr1	200373753	200374099	0.0308012	0.0326943	0.0473605	yes		yes
EH38E2857116	chr1	200409985	200410334	0.028705	0.0487383	0.0393002	yes		yes
EH38E2857204	chr1	200620697	200621046	5.28312e-05	0.000601258	0.0011204	yes		yes
EH38E1411035	chr1	200669376	200669725	0.0592943	0.0463151	0.0275446	yes		yes
EH38E2857237	chr1	200669732	200670077	0.177629	0.221819	0.284742	yes		yes
EH38E2857260	chr1	200739389	200739736	0.112949	0.354276	0.340935	yes		yes
EH38E2857324	chr1	200891139	200891364	0.104838	0.279531	0.150285	yes		yes
EH38E2857330	chr1	200894690	200895037	0.162737	0.326349	0.18262	yes		yes
EH38E2857455	chr1	201023577	201023926	0.0192834	0.0148492	0.0135827	yes		yes
EH38E2857565	chr1	201154175	201154351	0.661746	1.10895	0.86455	yes		yes
EH38E2857566	chr1	201154354	201154698	0.727982	0.519867	0.449847	yes		yes
EH38E2857572	chr1	201171432	201171669	0.213944	0.13348	0.11676	yes		yes
EH38E1411631	chr1	201399273	201399606	1.19628	2.66273	1.79723	yes		yes
EH38E2857853	chr1	201469165	201469514	0.173251	0.506059	0.473015	yes		yes
EH38E2858175	chr1	201828987	201829336	0.438852	0.385989	0.380694	yes		yes
EH38E2858176	chr1	201829368	201829713	0.146329	0.152499	0.129206	yes		yes
EH38E2858268	chr1	201946476	201946823	0	0	0		yes		yes
EH38E2858274	chr1	201955204	201955553	0.303463	0.370976	0.320106	yes		yes
EH38E2858285	chr1	201982480	201982819	2.00574	1.52184	1.24816	yes		yes
EH38E2858309	chr1	202010331	202010678	0.716092	0.367342	0.213201	yes		yes
EH38E2858620	chr1	202341863	202342212	0.440612	0.363925	0.215392	yes		yes
EH38E2858623	chr1	202348439	202348785	0.00639472	0.0190211	0.00921477	yes		yes
EH38E2858889	chr1	202810633	202810981	0.129049	0.0667121	0.134904	yes		yes
EH38E2858936	chr1	202861476	202861824	0.201653	0.129222	0.0664491	yes		yes
EH38E1413007	chr1	202861836	202862040	0.0148831	0.0171437	0.00454125	yes		yes
EH38E2858947	chr1	202889014	202889363	0.366508	0.335757	0.285082	yes		yes
EH38E1413038	chr1	202927080	202927429	0.173058	0.247208	0.218374	yes		yes
EH38E2858967	chr1	202958224	202958573	0.979386	0.681353	0.594535	yes		yes
EH38E2858980	chr1	202967157	202967506	0.209775	0.198524	0.202861	yes		yes
EH38E2858996	chr1	203007150	203007498	1.06093	1.07452	0.782246	yes		yes
EH38E2859330	chr1	203305212	203305561	0.0761826	0.748001	0.494562	yes		yes
EH38E1413425	chr1	203305601	203305751	1.07351	10.2759	7.76336	yes		yes
EH38E2859619	chr1	203626494	203626831	0	0	0		yes		yes
EH38E2859670	chr1	203682653	203683001	0.00197804	0.00148005	0.00226453	yes		yes
EH38E2859740	chr1	203795377	203795726	0.0775563	0.126556	0.196846	yes		yes
EH38E2859761	chr1	203861340	203861684	2.85491	2.5645	1.52015	yes		yes
EH38E2859841	chr1	204072984	204073332	0.447778	0.292028	0.167471	yes		yes
EH38E2859932	chr1	204152024	204152338	0.0508515	0.0366135	0.0240627	yes		yes
EH38E1414205	chr1	204190211	204190559	0.0311011	0.0302772	0.0177359	yes		yes
EH38E1414233	chr1	204213977	204214326	0.0780668	0.0881478	0.0849776	yes		yes
EH38E2860189	chr1	204411767	204412116	0.134879	0.203844	0.118762	yes		yes
EH38E2860311	chr1	204516204	204516552	0.149271	0.141025	0.120037	yes		yes
EH38E1415083	chr1	205121760	205121941	0.162717	0.230531	0.234911	yes		yes
EH38E2860737	chr1	205121960	205122148	0.0358302	0.0574993	0.0403179	yes		yes
EH38E2860787	chr1	205211523	205211865	0.0372176	0.0415922	0.0322243	yes		yes
EH38E2860796	chr1	205227679	205228024	0	0.00501329	0		yes
EH38E1415317	chr1	205321662	205322010	0.0255379	0.0289799	0.0324294	yes		yes
EH38E2861026	chr1	205449700	205449944	0.033904	0.0702591	0.0543384	yes		yes
EH38E2861027	chr1	205449949	205450297	0.0063403	0.000164451	0.00200523	yes		yes
EH38E1415499	chr1	205504457	205504806	1.47385	0.51036	0.659863	yes		yes
EH38E2861216	chr1	205631851	205632200	0.184663	0.266485	0.20686	yes		yes
EH38E2861315	chr1	205750135	205750483	0.0178376	0.0484399	0.0115819	yes		yes
EH38E2861330	chr1	205775309	205775580	0.130382	0.0906181	0.0436192	yes		yes
EH38E2861366	chr1	205813023	205813371	0.199746	0.120962	0.0900451	yes		yes
EH38E2861530	chr1	206052949	206053298	0.452306	0.619059	0.708403	yes		yes
EH38E2861678	chr1	206470354	206470572	0.178686	0.12945	0.070422	yes		yes
EH38E2861717	chr1	206507341	206507688	0.00467595	0.00678023	0.00370996	yes		yes
EH38E2861825	chr1	206612358	206612707	0.65095	0.438371	0.400964	yes		yes
EH38E2861831	chr1	206635282	206635631	0.00633974	0.0114603	0.0158924	yes		yes
EH38E2861870	chr1	206684730	206685079	0.268224	0.139729	0.104266	yes		yes
EH38E1416741	chr1	207032709	207033051	0.00785326	0.00228692	0	yes
EH38E2862200	chr1	207050891	207051200	0.0364785	0.0770666	0.0892619	yes		yes
EH38E1416767	chr1	207053006	207053353	0.0128766	0.0725302	0.0525635	yes		yes
EH38E2862233	chr1	207088698	207089021	0.0275906	0.0494723	0.0599333	yes		yes
EH38E2862234	chr1	207089040	207089192	0.0624307	0.0502843	0.144218	yes		yes
EH38E2862322	chr1	207321345	207321694	0.271095	0.213337	0.202982	yes		yes
EH38E1417161	chr1	207751835	207752184	1.88764	3.11504	3.77185	yes		yes
EH38E1417300	chr1	207869059	207869388	0	0	0		yes		yes
EH38E2862900	chr1	208244278	208244585	0.0294689	0.0089064	0.0191248	yes		yes
EH38E2863532	chr1	209784468	209784801	0.0111109	0.0127939	0.00700926	yes		yes
EH38E2863572	chr1	209827771	209828120	0.0561773	0.080532	0.115987	yes		yes
EH38E2863734	chr1	210328772	210329097	0.0686655	0.0861661	0.24109	yes		yes
EH38E2863735	chr1	210329132	210329469	0.0285964	0.0386054	0.0548016	yes		yes
EH38E2863756	chr1	210366800	210367146	0.0079934	0.00551337	0.006885	yes		yes
EH38E2864047	chr1	211259145	211259494	0.279636	0.233015	0.236128	yes		yes
EH38E2864049	chr1	211259709	211260010	0.169455	0.174074	0.164082	yes		yes
EH38E1419508	chr1	211382614	211382963	0.110523	0.118903	0.218495	yes		yes
EH38E2864215	chr1	211579132	211579480	0.311646	0.498506	0.485956	yes		yes
EH38E1419699	chr1	211643787	211644133	0.00822432	0	0.00347728	yes
EH38E2864288	chr1	211675574	211675917	0.0526086	0.0309967	0.0258165	yes		yes
EH38E2864362	chr1	211829387	211829728	0.0243859	0.0266098	0.00934988	yes		yes
EH38E2864365	chr1	211830635	211830965	0.428267	0.365147	0.284104	yes		yes
EH38E2864462	chr1	212035441	212035789	0.0756598	0.0784064	0.0856025	yes		yes
EH38E1420131	chr1	212285140	212285479	0.209908	0.121885	0.105904	yes		yes
EH38E2864654	chr1	212414798	212415146	0.124934	0.0785709	0.0804165	yes		yes
EH38E2864663	chr1	212432705	212433054	2.0275	1.31839	1.15272	yes		yes
EH38E1420376	chr1	212608442	212608791	0.087647	0.163396	0.0891148	yes		yes
EH38E2864865	chr1	212665590	212665779	0	0	0		yes		yes
EH38E2864945	chr1	212791364	212791685	2.60697	2.10102	1.89605	yes		yes
EH38E1420523	chr1	212791726	212792074	0.486844	0.382621	0.31247	yes		yes
EH38E1420551	chr1	212858038	212858386	0.119918	0.109963	0.0648587	yes		yes
EH38E2864994	chr1	212950303	212950644	0.0346954	0.00882021	0.00564522	yes		yes
EH38E2865043	chr1	213015684	213016033	0.10841	0.121381	0.120348	yes		yes
EH38E2865063	chr1	213051091	213051427	0.109988	0.163038	0.255058	yes		yes
EH38E1421047	chr1	213987557	213987708	0.344707	0.240412	0.457072	yes		yes
EH38E2865333	chr1	213987736	213988079	0.182249	0.382823	0.424729	yes		yes
EH38E2865334	chr1	213988084	213988340	0.8833	1.69208	1.95101	yes		yes
EH38E1421248	chr1	214281006	214281318	2.2489	1.78167	1.32345	yes		yes
EH38E2865631	chr1	214551411	214551603	0.208133	0.201427	0.232512	yes		yes
EH38E1421556	chr1	214551627	214551976	0.0421417	0.0148128	0.0154098	yes		yes
EH38E2865656	chr1	214602930	214603279	0.00408562	0.0133916	0.0253382	yes		yes
EH38E2865910	chr1	215567054	215567403	0.199808	0.110194	0.0786693	yes		yes
EH38E2866418	chr1	217631026	217631195	0.0413129	0.0568149	0.0664216	yes		yes
EH38E1422772	chr1	217631198	217631444	0	0.00485953	0.0055266		yes
EH38E2866528	chr1	218285072	218285420	0.101021	0.197158	0.217291	yes		yes
EH38E1423492	chr1	219173651	219174000	0.304661	0.281498	0.402482	yes		yes
EH38E1423493	chr1	219174020	219174177	0.174868	0.153177	0.207828	yes		yes
EH38E2867090	chr1	219928505	219928852	0.462953	0.349695	0.285286	yes		yes
EH38E1423944	chr1	220046238	220046420	0.318108	0.551674	0.794401	yes		yes
EH38E1423945	chr1	220046435	220046784	0.0803914	0.136741	0.173731	yes		yes
EH38E2867134	chr1	220089713	220090062	0.551065	0.370102	0.313539	yes		yes
EH38E2867136	chr1	220090339	220090595	0.0483761	0.00303034	0.018658	yes		yes
EH38E2867139	chr1	220093855	220094201	0.338707	0.390843	0.449977	yes		yes
EH38E2867140	chr1	220094204	220094364	3.21883	3.81398	4.58192	yes		yes
EH38E2867204	chr1	220272322	220272671	0.0464211	0.121855	0.137964	yes		yes
EH38E1424257	chr1	220690117	220690464	1.06562	0.884508	1.06701	yes		yes
EH38E2867354	chr1	220748018	220748367	0.200565	0.132568	0.173076	yes		yes
EH38E2867376	chr1	220786885	220787046	1.94783	2.10024	1.33443	yes		yes
EH38E1424356	chr1	220787051	220787214	2.64898	2.69295	1.67565	yes		yes
EH38E2867804	chr1	221741839	221741991	0.0447609	0.0840443	0.0664099	yes		yes
EH38E2867805	chr1	221742082	221742430	0.0281517	0.0763416	0.0452559	yes		yes
EH38E2868111	chr1	222589751	222590093	0.0718835	0.0583258	0.080948	yes		yes
EH38E2868120	chr1	222618030	222618184	0.07048	0.180523	0.277737	yes		yes
EH38E1425400	chr1	222644067	222644416	0.0178922	0.0721873	0.0709471	yes		yes
EH38E2868153	chr1	222712381	222712702	0.156676	0.164555	0.109838	yes		yes
EH38E2868155	chr1	222713191	222713540	0.0385492	0.0596885	0.0492976	yes		yes
EH38E2868199	chr1	222814685	222815033	0.00146586	0.0118587	0	yes
EH38E2868200	chr1	222815063	222815239	0.0508794	0.0712468	0.0643269	yes		yes
EH38E2868707	chr1	223845867	223846216	0.109519	0.151298	0.0942514	yes		yes
EH38E2868734	chr1	223992515	223992864	0.183289	0.177863	0.177057	yes		yes
EH38E2868778	chr1	224113921	224114268	0.272905	0.432541	0.374914	yes		yes
EH38E2868809	chr1	224183040	224183389	1.18254	0.943119	0.702871	yes		yes
EH38E2868878	chr1	224330084	224330291	0.0323038	0.100327	0.0881136	yes		yes
EH38E2868879	chr1	224330298	224330457	0	0.00615879	0		yes
EH38E2868895	chr1	224356694	224357042	2.42581	1.96116	1.50185	yes		yes
EH38E2868939	chr1	224434688	224435037	0.349742	0.38772	0.597466	yes		yes
EH38E1426801	chr1	224929511	224929859	0.146586	0.0511624	0.0872965	yes		yes
EH38E1426891	chr1	225428016	225428365	0.233848	0.212845	0.143135	yes		yes
EH38E2869393	chr1	225653044	225653390	0.373416	0.332235	0.256414	yes		yes
EH38E1427137	chr1	225700266	225700612	0	0.000220535	0.00476386		yes
EH38E2869466	chr1	225777583	225777930	2.85855	3.0362	2.42749	yes		yes
EH38E2869475	chr1	225809927	225810273	1.18086	1.0272	1.08658	yes		yes
EH38E1427214	chr1	225810277	225810446	1.34507	1.30595	1.36474	yes		yes
EH38E2869580	chr1	225882222	225882571	0.15314	0.219915	0.199224	yes		yes
EH38E1427345	chr1	225924185	225924534	1.1769	1.23192	0.907436	yes		yes
EH38E2869687	chr1	225999319	225999668	0.0508413	0.0423614	0.0409376	yes		yes
EH38E2869726	chr1	226062504	226062832	6.75767	7.84689	5.60045	yes		yes
EH38E2869740	chr1	226083408	226083750	0.0332461	0.0119366	0.0114333	yes		yes
EH38E2869741	chr1	226083849	226084110	0.0867745	0.0215857	0.0190151	yes		yes
EH38E2869832	chr1	226186581	226186929	0.380966	0.818397	0.845859	yes		yes
EH38E2869851	chr1	226223459	226223623	0.325665	0.155906	0.240077	yes		yes
EH38E2869880	chr1	226309023	226309372	0.185473	0.15077	0.14036	yes		yes
EH38E2869953	chr1	226407973	226408321	1.00947	0.827681	0.574809	yes		yes
EH38E2870369	chr1	226870471	226870732	0.0301887	0.0217319	0.0294561	yes		yes
EH38E2870419	chr1	226939934	226940283	0.0216256	0.0163615	0.00484358	yes		yes
EH38E2870596	chr1	227317506	227317850	0.0910472	0.217898	0.330897	yes		yes
EH38E2870598	chr1	227318084	227318366	0.0647731	0.149679	0.325401	yes		yes
EH38E2870599	chr1	227318401	227318750	0.014916	0.0235766	0.0515383	yes		yes
EH38E2870688	chr1	227563363	227563675	0.00738707	0.0458564	0.0510947	yes		yes
EH38E2870713	chr1	227728142	227728332	0.00536969	0	0.00601568	yes
EH38E2870714	chr1	227728360	227728708	0.0160009	0.00939195	0.0226107	yes		yes
EH38E2870732	chr1	227735213	227735561	0.308697	0.256598	0.224655	yes		yes
EH38E2870810	chr1	227788397	227788558	0	0.000315963	0		yes
EH38E2871088	chr1	228082430	228082779	2.75509	2.24492	1.68393	yes		yes
EH38E1428817	chr1	228103224	228103567	0.453319	0.46571	0.262147	yes		yes
EH38E2871145	chr1	228109228	228109551	0.375575	0.330458	0.2475	yes		yes
EH38E2871162	chr1	228139890	228140239	0.015867	0.0848138	0.0407308	yes		yes
EH38E2871187	chr1	228149820	228150029	0.363469	0.0336801	0.0387421	yes		yes
EH38E2871223	chr1	228165476	228165825	0.0589068	0.0974403	0.0456434	yes		yes
EH38E2871290	chr1	228213519	228213867	0	0	0		yes		yes
EH38E1429100	chr1	228406763	228407107	0.229315	0.299564	0.18103	yes		yes
EH38E2871644	chr1	228487003	228487176	0.0168394	0.0734381	0.0309129	yes		yes
EH38E2871645	chr1	228487181	228487511	2.05136	1.52554	1.19275	yes		yes
EH38E2871716	chr1	228647922	228648103	0.661632	0.630922	0.660462	yes		yes
EH38E2871717	chr1	228648127	228648328	0.665759	0.584215	0.592709	yes		yes
EH38E1429852	chr1	229270940	229271283	3.50293	2.23179	1.44433	yes		yes
EH38E2872196	chr1	229342250	229342421	0.635665	0.383124	0.416982	yes		yes
EH38E2872197	chr1	229342424	229342773	0.0917854	0.0704748	0.0610358	yes		yes
EH38E2872289	chr1	229508220	229508565	0.141448	0.211774	0.224062	yes		yes
EH38E1430050	chr1	229558545	229558779	0.775976	0.688566	0.344796	yes		yes
EH38E2872352	chr1	229625971	229626313	0.117206	0.0903984	0.0659263	yes		yes
EH38E2872518	chr1	230066978	230067309	1.51189	1.32114	1.03962	yes		yes
EH38E2872854	chr1	230426284	230426626	0	0	0		yes		yes
EH38E2872935	chr1	230642226	230642564	0.0698975	0.12266	0.124087	yes		yes
EH38E2872936	chr1	230642613	230642908	0.246946	0.442613	0.473077	yes		yes
EH38E2872985	chr1	230714075	230714423	31.6219	21.8589	16.7234	yes		yes
EH38E2872986	chr1	230714436	230714602	0.395346	0.248987	0.217144	yes		yes
EH38E2872987	chr1	230714614	230714812	0.0288677	0.00475301	0.00601568	yes		yes
EH38E2873092	chr1	230868395	230868735	0.326011	0.462413	0.345549	yes		yes
EH38E1431062	chr1	230868768	230868945	0.0925379	0.138348	0.124766	yes		yes
EH38E2873147	chr1	230978773	230979122	0.0999215	0.109046	0.121589	yes		yes
EH38E2873286	chr1	231241037	231241386	1.22796	1.46638	1.37033	yes		yes
EH38E2873311	chr1	231337810	231338120	0.0812863	0.0994837	0.0702476	yes		yes
EH38E2873312	chr1	231338124	231338305	0.284076	0.338314	0.389058	yes		yes
EH38E2873356	chr1	231422223	231422563	1.15766	1.19333	1.07575	yes		yes
EH38E2873389	chr1	231528040	231528240	0	0.020348	0.00872275		yes
EH38E2873390	chr1	231528282	231528439	0.285497	0.399994	0.403586	yes		yes
EH38E2873391	chr1	231528446	231528689	0.447902	0.59364	0.556017	yes		yes
EH38E1431521	chr1	231626500	231626848	0.0242309	0.0205015	0.0169061	yes		yes
EH38E2873914	chr1	232630042	232630391	0	0	0		yes		yes
EH38E2874059	chr1	232950374	232950723	0.432793	0.853678	0.890236	yes		yes
EH38E2874584	chr1	234356753	234357099	0.0809642	0.0994428	0.0835241	yes		yes
EH38E1433256	chr1	234373353	234373684	3.66634	2.72018	2.71267	yes		yes
EH38E2874630	chr1	234479016	234479314	0.202159	0.217649	0.258836	yes		yes
EH38E2874771	chr1	234607030	234607376	42.3041	18.7555	19.2862	yes		yes
EH38E2874774	chr1	234609271	234609489	19.9582	7.32754	5.93345	yes		yes
EH38E2874777	chr1	234610101	234610417	2.36422	1.09896	0.998964	yes		yes
EH38E1433642	chr1	234725213	234725562	0.0243552	0.0179466	0.0201499	yes		yes
EH38E2875139	chr1	234963204	234963532	0.054265	0.0768867	0.0722249	yes		yes
EH38E1433915	chr1	234963600	234963816	0.123376	0.0785424	0.104495	yes		yes
EH38E2875140	chr1	234963943	234964093	0.205154	0.0671909	0.240026	yes		yes
EH38E1434061	chr1	235073955	235074204	0.0397888	0.0519937	0.0776965	yes		yes
EH38E1434062	chr1	235074267	235074417	0.0503565	0.0267492	0.0407863	yes		yes
EH38E1434120	chr1	235128755	235129104	5.38249	2.91938	2.98855	yes		yes
EH38E2875338	chr1	235161124	235161468	0.188312	0.305257	0.28522	yes		yes
EH38E2875412	chr1	235327881	235328230	0.305276	0.499682	0.698199	yes		yes
EH38E2875413	chr1	235328243	235328592	0.0353264	0.0428169	0.042713	yes		yes
EH38E1434268	chr1	235367239	235367588	0.240998	0.152173	0.195639	yes		yes
EH38E1434355	chr1	235504214	235504378	1.01305	1.45359	1.03176	yes		yes
EH38E2875507	chr1	235504468	235504817	0.0129437	0.0185114	0.0260277	yes		yes
EH38E2875587	chr1	235650683	235650913	2.93152	1.28436	0.843686	yes		yes
EH38E2875677	chr1	235866869	235867218	0.00843538	0.00395373	0.00374041	yes		yes
EH38E2875758	chr1	235971626	235971973	0.00177119	0	0	yes
EH38E2875821	chr1	236065034	236065375	2.14913	2.22792	1.90369	yes		yes
EH38E2875949	chr1	236281916	236282265	0.0208859	0.0253257	0.0357148	yes		yes
EH38E2876063	chr1	236523238	236523496	0.681543	0.389856	0.789733	yes		yes
EH38E2876064	chr1	236523505	236523667	1.70207	0.687138	1.14625	yes		yes
EH38E2876065	chr1	236523774	236524113	3.20669	1.63784	2.47711	yes		yes
EH38E2876067	chr1	236524448	236524797	0.0584842	0.108354	0.146324	yes		yes
EH38E1435104	chr1	236604427	236604773	0.0237494	0.0634039	0.107396	yes		yes
EH38E2876167	chr1	236795075	236795423	0.164212	0.197396	0.190894	yes		yes
EH38E2877407	chr1	241519625	241519972	1.14685	1.24701	0.801367	yes		yes
EH38E2877475	chr1	241639977	241640180	2.26265	1.33734	1.43944	yes		yes
EH38E2877476	chr1	241640275	241640624	0.184011	0.135101	0.139102	yes		yes
EH38E2877554	chr1	241848076	241848240	0.0089942	0.0272961	0.0146724	yes		yes
EH38E1437679	chr1	243255217	243255566	0.0283351	0.0401932	0.0738429	yes		yes
EH38E2877849	chr1	243255762	243256111	0.0452588	0.0790198	0.0679479	yes		yes
EH38E1438691	chr1	244834991	244835340	0.0700014	0.0545687	0.0700508	yes		yes
EH38E2878522	chr1	244835498	244835737	1.82874	1.69021	1.58301	yes		yes
EH38E2878541	chr1	244862767	244863055	0.185128	0.394199	0.332283	yes		yes
EH38E2878542	chr1	244863059	244863279	0.0176	0.0681833	0.0571216	yes		yes
EH38E2878546	chr1	244864403	244864751	2.38116	3.45877	3.04157	yes		yes
EH38E1438751	chr1	244864766	244864983	0.00470159	0.00635876	0.00232865	yes		yes
EH38E1438828	chr1	244969921	244970176	0.0734873	0.0812675	0.0189199	yes		yes
EH38E1438829	chr1	244970189	244970517	0.192007	0.229206	0.175518	yes		yes
EH38E1438830	chr1	244970767	244971115	0.0550317	0.0882734	0.0492836	yes		yes
EH38E1439916	chr1	246507147	246507493	0.374481	0.249921	0.255684	yes		yes
EH38E2879377	chr1	246566264	246566610	0.0712656	0.0786942	0.107378	yes		yes
EH38E2879482	chr1	246724164	246724508	2.24545	2.22631	2.2095	yes		yes
EH38E2879588	chr1	246931897	246932246	0.0217313	0.0370776	0.0861328	yes		yes
EH38E2879608	chr1	247007940	247008288	0.13652	0.100315	0.0686272	yes		yes
EH38E2879624	chr1	247078681	247079027	0.0801649	0.0867989	0.0899918	yes		yes
EH38E1440247	chr1	247104241	247104589	0.11047	0.0762137	0.0838392	yes		yes
EH38E1440254	chr1	247112112	247112352	0.17593	0.0754043	0.0650195	yes		yes
EH38E2879639	chr1	247112355	247112551	0.0385695	0.0201469	0.0298636	yes		yes
EH38E2879677	chr1	247210740	247211087	0.077401	0.0754988	0.0839074	yes		yes
EH38E2879721	chr1	247331700	247331994	0.518984	0.274508	0.159231	yes		yes
EH38E2880089	chr1	248825854	248826167	0.163213	0.17965	0.137938	yes		yes
EH38E2880090	chr1	248826174	248826405	0.0762268	0.112971	0.0845582	yes		yes
EH38E1440757	chr1	248838013	248838362	0.207063	0.448174	0.29401	yes		yes
EH38E1440787	chr1	248858659	248858863	0.200921	0.134095	0.123469	yes		yes
EH38E2880135	chr1	248858897	248859237	0.320949	0.17971	0.147154	yes		yes
EH38E2880172	chr1	248906101	248906425	0.0474232	0.12168	0.0789094	yes		yes
EH38E1441357	chr10	649743	650088	0.0398334	0.0570261	0.269765	yes		yes
EH38E2880668	chr10	650134	650334	0.360035	0.571398	3.0704	yes		yes
EH38E1441560	chr10	931615	931964	0.462098	0.388084	0.342325	yes		yes
EH38E2880897	chr10	988213	988557	0.364849	0.583711	0.554125	yes		yes
EH38E1441656	chr10	1049039	1049385	0.979033	1.00753	0.95166	yes		yes
EH38E2880947	chr10	1049567	1049795	0.371808	0.269996	0.248147	yes		yes
EH38E2880954	chr10	1056322	1056572	1.00785	0.615324	0.672649	yes		yes
EH38E2880955	chr10	1056581	1056929	0.287539	0.205107	0.20092	yes		yes
EH38E2881872	chr10	3172766	3173039	0.0573179	0.0664758	0.0549124	yes		yes
EH38E2882242	chr10	3785018	3785193	6.0824	4.54637	4.15567	yes		yes
EH38E2882243	chr10	3785237	3785586	0.0260106	0.0189487	0.0156856	yes		yes
EH38E2882840	chr10	4963339	4963557	58.5409	45.4587	32.2994	yes		yes
EH38E2882891	chr10	5094220	5094534	6.07514	5.74289	6.30724	yes		yes
EH38E1444300	chr10	5412351	5412699	0.375438	0.287935	0.283446	yes		yes
EH38E1444331	chr10	5446397	5446746	0.351926	0.287839	0.381453	yes		yes
EH38E1444582	chr10	5632428	5632735	0.000440432	0	0.00227302	yes
EH38E2883305	chr10	5666400	5666739	0.296334	0.0987952	0.116339	yes		yes
EH38E1444635	chr10	5684495	5684841	0.0161644	0.0194989	0.0311738	yes		yes
EH38E2883322	chr10	5692671	5693020	0.0270496	0.0258359	0.0599327	yes		yes
EH38E2883374	chr10	5813380	5813729	0.823639	1.53018	1.64978	yes		yes
EH38E2883375	chr10	5813762	5813925	0.134761	0.185886	0.181319	yes		yes
EH38E1444740	chr10	5814015	5814166	0.0797357	0.159011	0.156089	yes		yes
EH38E1444800	chr10	5889875	5890224	0.0688391	0.0226109	0.0190813	yes		yes
EH38E1444854	chr10	5945880	5946224	0.000714657	0	0.00174874	yes
EH38E2883653	chr10	6088743	6089091	0.28738	0.289561	0.215994	yes		yes
EH38E2883778	chr10	6202680	6203029	0.429923	0.811279	0.476325	yes		yes
EH38E2884078	chr10	6580241	6580581	0.0951551	0.07393	0.0833526	yes		yes
EH38E2884079	chr10	6580594	6580813	0.285889	0.264455	0.233321	yes		yes
EH38E1445995	chr10	7533143	7533467	0.0279607	0.0157203	0.0202008	yes		yes
EH38E1446121	chr10	7703127	7703355	1.45887	1.93672	2.62685	yes		yes
EH38E1446122	chr10	7703359	7703541	34.3875	53.6085	70.4135	yes		yes
EH38E1446153	chr10	7787949	7788298	4.36198	3.87487	2.80608	yes		yes
EH38E2884702	chr10	7818266	7818614	0.0174491	0.0865376	0.0784113	yes		yes
EH38E1448217	chr10	11611570	11611912	0.14772	0.0920345	0.125063	yes		yes
EH38E1448384	chr10	11823159	11823494	0.385238	0.17292	0.136727	yes		yes
EH38E2886355	chr10	12042797	12043069	0.00519702	0.0247337	0.037974	yes		yes
EH38E1448535	chr10	12043130	12043479	0	0.0010932	0.00275791		yes
EH38E1448551	chr10	12068671	12069020	0.0875237	0.0544775	0.0267172	yes		yes
EH38E2886400	chr10	12129375	12129724	0.0278421	0.0386627	0.0214944	yes		yes
EH38E2886428	chr10	12195780	12196043	0.893862	1.74305	2.15185	yes		yes
EH38E2886429	chr10	12196046	12196311	1.27005	1.57436	1.63892	yes		yes
EH38E1448627	chr10	12196317	12196473	0.670272	0.875308	0.92522	yes		yes
EH38E2886930	chr10	13099192	13099541	0.0074492	0	0.00811859	yes
EH38E2886931	chr10	13100112	13100269	2.06581	2.20629	3.13926	yes		yes
EH38E2886964	chr10	13161284	13161632	0.0101374	0.0239001	0.0283499	yes		yes
EH38E2887003	chr10	13299435	13299784	0.13067	0.240339	0.207446	yes		yes
EH38E1449365	chr10	13299936	13300279	0.781209	1.06862	1.48375	yes		yes
EH38E2887009	chr10	13302293	13302587	0.037357	0.062809	0.0153461	yes		yes
EH38E2887032	chr10	13348191	13348487	0.321192	0.224511	0.0997668	yes		yes
EH38E2887133	chr10	13586726	13587073	0.0534014	0.107293	0.171906	yes		yes
EH38E2887741	chr10	14604254	14604603	0.41145	0.376533	0.397897	yes		yes
EH38E1450531	chr10	14837995	14838343	0.0621138	0.1396	0.103736	yes		yes
EH38E1450553	chr10	14878594	14878942	0.0648513	0.151039	0.0981179	yes		yes
EH38E1450596	chr10	14954063	14954411	0.0144997	0.0615045	0.031202	yes		yes
EH38E1450598	chr10	14959163	14959495	0.00781213	0.00545857	0.00755583	yes		yes
EH38E2887958	chr10	15088669	15089002	0.0498327	0.0401003	0.0180652	yes		yes
EH38E1450652	chr10	15097045	15097392	0.222958	0.29243	0.201361	yes		yes
EH38E2888003	chr10	15168539	15168700	0.512907	0.35451	0.232295	yes		yes
EH38E2888121	chr10	15371063	15371412	0.952477	0.439337	0.7718	yes		yes
EH38E2888312	chr10	15860363	15860706	0.150228	0.332898	0.483342	yes		yes
EH38E1451250	chr10	16436748	16437097	0.0272962	0.010021	0.00430923	yes		yes
EH38E2888495	chr10	16817399	16817748	0.0710403	0.0614377	0.0676549	yes		yes
EH38E2888677	chr10	17201317	17201666	0.0193714	0.0224287	0.0220977	yes		yes
EH38E2888678	chr10	17201696	17202036	0	0.000224427	0.000141546		yes
EH38E2888889	chr10	17617254	17617603	0.792925	0.532022	0.451849	yes		yes
EH38E2888896	chr10	17643856	17644009	0.00353498	0.0344537	0.0160418	yes		yes
EH38E2888897	chr10	17644012	17644254	0.0917842	0.1627	0.141543	yes		yes
EH38E2889312	chr10	18651507	18651853	0.208841	0.230955	0.302714	yes		yes
EH38E1452646	chr10	18659136	18659485	0.220288	0.366859	0.391209	yes		yes
EH38E2889317	chr10	18659492	18659682	1.92908	3.32295	3.6543	yes		yes
EH38E1453877	chr10	21496684	21496920	1.74928	3.13837	2.36024	yes		yes
EH38E2890111	chr10	21497184	21497531	0.0180484	0.0120945	0.00599834	yes		yes
EH38E1453954	chr10	21524708	21524920	0.078739	0.0353331	0.0538573	yes		yes
EH38E1453958	chr10	21525576	21525847	0.00394616	0.012084	0.0142512	yes		yes
EH38E1453960	chr10	21526272	21526593	0.123802	0.0422332	0.0404231	yes		yes
EH38E2890164	chr10	21526613	21526775	0.187833	0.0533429	0.0772756	yes		yes
EH38E2890177	chr10	21533998	21534346	0.046837	0.0588003	0.0264137	yes		yes
EH38E2890178	chr10	21534440	21534589	0.413311	0.361041	0.338332	yes		yes
EH38E2890368	chr10	22003618	22003966	0.180142	0.176912	0.131446	yes		yes
EH38E2890462	chr10	22316185	22316531	0.641746	0.807084	0.670175	yes		yes
EH38E2890469	chr10	22320989	22321236	0.0762159	0.0881215	0.105311	yes		yes
EH38E2890766	chr10	22714422	22714771	0.107036	0.0861074	0.0636387	yes		yes
EH38E1454875	chr10	22927848	22928192	0	0	0		yes		yes
EH38E2890908	chr10	23095318	23095665	0.294106	0.218891	0.233779	yes		yes
EH38E2891085	chr10	23438814	23439159	0.0844947	0.0173253	0.0155885	yes		yes
EH38E2891294	chr10	24208836	24209183	0.00935189	0.0194061	0.0576084	yes		yes
EH38E2891295	chr10	24209210	24209367	0.106088	0.142971	0.118015	yes		yes
EH38E1455687	chr10	24466296	24466645	0.0428814	0.0494489	0.0669309	yes		yes
EH38E1455865	chr10	24723102	24723375	0	0.0185871	0.0275443		yes
EH38E2891695	chr10	25016051	25016314	0.0281362	0.0166343	0.0677507	yes		yes
EH38E1456050	chr10	25016375	25016724	0.0566703	0.0388813	0.0990433	yes		yes
EH38E2892140	chr10	26697025	26697372	0.0091925	0.00681688	0	yes
EH38E2892141	chr10	26697525	26697855	0.25981	0.348383	0.240718	yes		yes
EH38E2892232	chr10	26860918	26861266	0.0926143	0.0702386	0.0488169	yes		yes
EH38E2892286	chr10	27100348	27100692	0.000929051	0.0492804	0.0323518	yes		yes
EH38E2892302	chr10	27154270	27154618	0.810322	1.06973	0.932707	yes		yes
EH38E2892303	chr10	27154734	27155041	0.565995	0.796875	0.674285	yes		yes
EH38E2892304	chr10	27155071	27155416	0.311364	0.36667	0.350322	yes		yes
EH38E2892332	chr10	27240389	27240736	0.386191	0.443886	0.450847	yes		yes
EH38E2892333	chr10	27240739	27240902	0.0806148	0.161154	0.0839243	yes		yes
EH38E2892336	chr10	27241704	27241952	0.041684	0.0458446	0.00839287	yes		yes
EH38E1456958	chr10	27242029	27242371	0.0409915	0.0978356	0.115653	yes		yes
EH38E2892337	chr10	27242902	27243219	0.0107022	0.0242315	0.0234365	yes		yes
EH38E2892435	chr10	27504025	27504373	0.227015	0.279292	0.282824	yes		yes
EH38E1457065	chr10	27504383	27504605	0.591791	0.748872	0.892028	yes		yes
EH38E1457472	chr10	28302962	28303311	0.0447305	0.0234309	0.0267172	yes		yes
EH38E2892815	chr10	28532559	28532896	0.385668	0.317711	0.371169	yes		yes
EH38E2892816	chr10	28532919	28533263	0.629878	0.702587	0.948012	yes		yes
EH38E2892819	chr10	28533921	28534159	0.812308	0.832169	1.22778	yes		yes
EH38E1457710	chr10	28677238	28677581	0.534311	0.268217	0.231858	yes		yes
EH38E1458207	chr10	29409464	29409661	0.557385	0.624418	0.42522	yes		yes
EH38E1458418	chr10	29634850	29635166	0.00517356	0.015092	0.00696753	yes		yes
EH38E1458521	chr10	29735710	29736045	0.0354085	0.0734578	0.0342984	yes		yes
EH38E2893791	chr10	30349038	30349201	0.378377	0.480301	0.561377	yes		yes
EH38E2893792	chr10	30349204	30349502	0.0877769	0.1011	0.114015	yes		yes
EH38E1459022	chr10	30433803	30434150	0.26598	0.213687	0.164278	yes		yes
EH38E2893849	chr10	30434174	30434405	1.90968	1.43865	1.23051	yes		yes
EH38E1459033	chr10	30438508	30438856	0.351948	0.254094	0.214559	yes		yes
EH38E2893940	chr10	30554223	30554438	0.00220114	0	0	yes
EH38E2894217	chr10	31031783	31032119	0.0236879	0.0107683	0.0246894	yes		yes
EH38E2894332	chr10	31318909	31319258	0.125316	0.0857248	0.151978	yes		yes
EH38E1459876	chr10	31603458	31603800	0	0	0.00513619		yes
EH38E2894556	chr10	31928694	31929038	0.239088	0.25557	0.425714	yes		yes
EH38E2894623	chr10	32056275	32056624	0.335778	0.775623	0.976386	yes		yes
EH38E1460347	chr10	32346191	32346540	0.236332	0.157766	0.107662	yes		yes
EH38E1460350	chr10	32347048	32347394	0.308687	0.326943	0.278981	yes		yes
EH38E2894776	chr10	32378699	32379047	0.0117269	0.00842352	0.0104929	yes		yes
EH38E2894798	chr10	32445961	32446307	0.00760262	0.00543986	0.00210375	yes		yes
EH38E2894854	chr10	32944131	32944447	0.0240979	0.00448735	0.0920819	yes		yes
EH38E2894855	chr10	32944470	32944749	0.0189007	0.00407963	0.0350591	yes		yes
EH38E2894876	chr10	32957445	32957718	0.133615	0.125708	0.178157	yes		yes
EH38E2894878	chr10	32957945	32958107	0.268149	0.413908	0.593621	yes		yes
EH38E1460532	chr10	32958222	32958569	0.456223	0.685133	0.793775	yes		yes
EH38E2895124	chr10	33334699	33335048	0.0521092	0.0331967	0.0582435	yes		yes
EH38E1460942	chr10	33335063	33335409	0.0392565	0.0348996	0.0413795	yes		yes
EH38E2895854	chr10	35090329	35090678	0.0623937	0.0970029	0.210928	yes		yes
EH38E2895865	chr10	35126443	35126637	0.00383335	0.0277294	0.00601568	yes		yes
EH38E2895866	chr10	35126678	35126976	0.0378249	0.037299	0.0430384	yes		yes
EH38E2895867	chr10	35126981	35127235	0.966695	1.19617	1.07768	yes		yes
EH38E1462179	chr10	35195781	35196130	0.00352208	0.0102032	0.029975	yes		yes
EH38E2895967	chr10	35336352	35336600	0.614207	0.26476	0.257898	yes		yes
EH38E1462553	chr10	35640921	35641268	0.00627002	0.000329849	0.00502752	yes		yes
EH38E1462557	chr10	35642131	35642479	0.00210166	0.0105248	0.00324985	yes		yes
EH38E1463235	chr10	37857319	37857519	1.10527	0.881386	1.15817	yes		yes
EH38E1463236	chr10	37857538	37857887	0.169465	0.145049	0.162648	yes		yes
EH38E1463237	chr10	37857939	37858234	0.0167714	0.0301987	0.0484721	yes		yes
EH38E1463260	chr10	37976425	37976701	0.0161445	0.0339825	0.032149	yes		yes
EH38E2896676	chr10	37976717	37976920	0	0	0		yes		yes
EH38E2896688	chr10	38010487	38010836	0.21497	0.234782	0.16937	yes		yes
EH38E2896707	chr10	38094114	38094463	0.0396411	0.131129	0.178712	yes		yes
EH38E2896730	chr10	38356257	38356540	0.217804	0.377729	0.339323	yes		yes
EH38E1463329	chr10	38402793	38403054	0.011515	0.00467771	0.00781346	yes		yes
EH38E2896743	chr10	38403083	38403311	0.0216998	0.0153112	0.0306061	yes		yes
EH38E2896808	chr10	42552707	42553056	0.0159903	0.0378975	0.043437	yes		yes
EH38E1463503	chr10	42638060	42638408	0.036629	0.0271526	0.0420752	yes		yes
EH38E2896833	chr10	42638448	42638698	0.20926	0.19702	0.36662	yes		yes
EH38E1463553	chr10	42782484	42782827	0.00890548	0.0433063	0.12077	yes		yes
EH38E2897107	chr10	43138256	43138603	0.146336	0.16027	0.181944	yes		yes
EH38E1463965	chr10	43396734	43397039	0.875397	0.550751	0.628077	yes		yes
EH38E1463966	chr10	43397169	43397514	0.450334	0.462567	0.295989	yes		yes
EH38E2897391	chr10	43407688	43408021	1.03074	0.646053	0.57438	yes		yes
EH38E1463992	chr10	43408824	43409052	0.106154	0.107876	0.0364635	yes		yes
EH38E1463993	chr10	43409059	43409408	1.19575	0.791309	0.66157	yes		yes
EH38E1464005	chr10	43420681	43420830	0.274344	0.121158	0.123705	yes		yes
EH38E1464018	chr10	43436704	43436919	0.199875	0.460699	0.126945	yes		yes
EH38E1464019	chr10	43436924	43437240	0.112963	0.163637	0.0513236	yes		yes
EH38E2897458	chr10	43606329	43606563	0.0210121	0.00407612	0.00966623	yes		yes
EH38E2897472	chr10	43648688	43649037	0.133962	0.0666485	0.0411445	yes		yes
EH38E2898053	chr10	44911129	44911476	0.0013461	0	0.00369261	yes
EH38E2898098	chr10	44959131	44959424	0.0575587	0.0869174	0.0444093	yes		yes
EH38E2898099	chr10	44959476	44959810	0.140659	0.165632	0.112821	yes		yes
EH38E2898100	chr10	44959812	44960049	0.882332	0.849068	0.606923	yes		yes
EH38E2898138	chr10	44978714	44979063	6.34159	1.58382	2.10995	yes		yes
EH38E2898255	chr10	45373983	45374329	0	0	0.00737183		yes
EH38E2898404	chr10	45594739	45595088	0.0175928	0.0335976	0.0125312	yes		yes
EH38E1465282	chr10	45672619	45672967	0.0352514	0.0255081	0.0247888	yes		yes
EH38E2898441	chr10	45727001	45727348	0.160381	0.243025	0.19401	yes		yes
EH38E2898469	chr10	45972272	45972621	1.26807	1.32931	1.34779	yes		yes
EH38E2898493	chr10	46019607	46019855	0.0940493	0.150687	0.22896	yes		yes
EH38E1465368	chr10	46023322	46023663	0.404899	0.524123	0.736964	yes		yes
EH38E2898504	chr10	46030501	46030849	1.03508	1.69967	2.35275	yes		yes
EH38E2898831	chr10	46786696	46787038	0.127917	0.130856	0.14515	yes		yes
EH38E1465935	chr10	47384247	47384592	0	0.00575052	0.0124324		yes
EH38E2899174	chr10	47553345	47553679	0.0889336	0.122244	0.108282	yes		yes
EH38E1466099	chr10	48306278	48306627	0.000475481	0	0	yes
EH38E2900023	chr10	49538959	49539308	0.00496614	0.0329963	0.038128	yes		yes
EH38E2900190	chr10	49941839	49942187	0.307885	0.414416	0.419646	yes		yes
EH38E2900218	chr10	50067689	50068038	0.0565647	0.108226	0.139119	yes		yes
EH38E2900481	chr10	50623814	50624163	0.172106	0.23808	0.178333	yes		yes
EH38E2900483	chr10	50624828	50624991	0.0649293	0.12066	0.100717	yes		yes
EH38E2900513	chr10	50739722	50740061	0.015918	0.0302181	0.0622507	yes		yes
EH38E1467622	chr10	50885534	50885832	0.667855	0.568191	0.488845	yes		yes
EH38E2900782	chr10	51699520	51699721	0.142184	0.129833	0.116722	yes		yes
EH38E2900920	chr10	52313304	52313525	0.00695254	0.00719316	0.0313033	yes		yes
EH38E1468269	chr10	52314083	52314422	1.18925	0.703252	0.494776	yes		yes
EH38E1468270	chr10	52314445	52314632	5.56735	3.37405	2.6957	yes		yes
EH38E1468509	chr10	52755368	52755717	0.0829098	0.0451126	0.0576057	yes		yes
EH38E2901068	chr10	52771622	52771968	0.0273552	0.0314998	0.0957988	yes		yes
EH38E1469132	chr10	56361238	56361587	0.212558	0.241997	0.0748771	yes		yes
EH38E2901807	chr10	58267890	58268237	0.0205458	0.0249219	0.0294717	yes		yes
EH38E1469545	chr10	58268945	58269294	1.41676	1.09176	0.971887	yes		yes
EH38E2901832	chr10	58334802	58335150	0.663171	0.857884	0.564403	yes		yes
EH38E1469626	chr10	58385099	58385447	0.186766	0.25636	0.192225	yes		yes
EH38E1470126	chr10	59176392	59176734	1.78134	2.56157	2.80556	yes		yes
EH38E2902136	chr10	59176740	59176903	6.15961	5.24944	6.20379	yes		yes
EH38E2902137	chr10	59177016	59177326	0.127798	0.357977	0.356284	yes		yes
EH38E1470560	chr10	59906500	59906822	0.0850138	0.0921032	0.160817	yes		yes
EH38E2902803	chr10	60778186	60778535	0.434713	0.368863	0.277255	yes		yes
EH38E1471153	chr10	60778542	60778773	0.976367	1.00022	0.680501	yes		yes
EH38E1471299	chr10	60944099	60944448	0.0178393	0.0184568	0.0164957	yes		yes
EH38E2902923	chr10	61001354	61001702	0.0598355	0.0472887	0.0953865	yes		yes
EH38E1471864	chr10	61901546	61901720	0	0	0		yes		yes
EH38E2903373	chr10	62049071	62049416	0.0137529	0.0157218	0.0190409	yes		yes
EH38E1472278	chr10	62268632	62268981	0.0926308	0.0154141	0.0365767	yes		yes
EH38E1472579	chr10	62804609	62804846	0.36871	0.182767	0.285351	yes		yes
EH38E1472583	chr10	62805863	62806124	1.16306	0.854243	0.807575	yes		yes
EH38E2903796	chr10	62816340	62816596	0	0.00114259	0.0125014		yes
EH38E1472729	chr10	63133080	63133428	0.383632	0.381051	0.47918	yes		yes
EH38E2903992	chr10	63268808	63269119	0.0893844	0.105543	0.2538	yes		yes
EH38E2904067	chr10	63465255	63465585	0.12022	0.118311	0.129884	yes		yes
EH38E1472944	chr10	63465871	63466187	0.0996981	0.137679	0.142358	yes		yes
EH38E2904103	chr10	63521161	63521509	0.433825	0.304508	0.414304	yes		yes
EH38E1473088	chr10	63630460	63630800	0	0.00561066	0		yes
EH38E1473609	chr10	65570220	65570561	0.00169421	0.00289034	0.00282261	yes		yes
EH38E2904909	chr10	67837996	67838314	0.950432	0.424517	0.532332	yes		yes
EH38E2904913	chr10	67849327	67849676	0.0172934	0.00870914	0.0251659	yes		yes
EH38E1474209	chr10	67884434	67884782	0.0556676	0.0506873	0.043873	yes		yes
EH38E2904925	chr10	67884996	67885345	0.33532	0.349859	0.299508	yes		yes
EH38E1474299	chr10	68075087	68075432	0.306625	0.243236	0.362144	yes		yes
EH38E1474478	chr10	68331791	68332140	0.449172	0.663405	0.597224	yes		yes
EH38E2905086	chr10	68332722	68333064	0.346047	0.58746	0.670485	yes		yes
EH38E2905109	chr10	68406938	68407144	0.00895055	0.0230891	0.0402992	yes		yes
EH38E2905110	chr10	68407151	68407468	0.0490909	0.0409207	0.0529267	yes		yes
EH38E2905129	chr10	68471626	68471786	0.0394884	0.0828229	0.0872273	yes		yes
EH38E1474532	chr10	68471816	68472164	0.0839958	0.104262	0.0745046	yes		yes
EH38E1474550	chr10	68527371	68527717	0.148802	0.169371	0.161937	yes		yes
EH38E2905161	chr10	68560131	68560473	0.0320421	0.0485831	0.0740879	yes		yes
EH38E2905227	chr10	68720951	68721300	0.0193715	0.0992986	0.118935	yes		yes
EH38E1474667	chr10	68721317	68721519	0.0245233	0.0604082	0.050627	yes		yes
EH38E1474711	chr10	68827209	68827556	0.0210949	0.000989547	0.00613704	yes		yes
EH38E1474748	chr10	68901100	68901449	0.228513	0.286618	0.415238	yes		yes
EH38E2905291	chr10	68955984	68956332	0.580941	1.09436	1.82763	yes		yes
EH38E1474767	chr10	68956441	68956787	0.0626505	0.049216	0.0818898	yes		yes
EH38E1474781	chr10	68988548	68988897	0.122762	0.236914	0.153098	yes		yes
EH38E1474884	chr10	69123459	69123624	0.00372488	0.0234696	0.032193	yes		yes
EH38E1474886	chr10	69123908	69124257	0.0479355	0.150096	0.1048	yes		yes
EH38E2905408	chr10	69180129	69180297	0.137554	0.177894	0.122856	yes		yes
EH38E2905423	chr10	69220053	69220402	0.143384	0.0597249	0.0509523	yes		yes
EH38E1475145	chr10	69451230	69451578	0.0349689	0.0138504	0.0297673	yes		yes
EH38E1475299	chr10	69684697	69684873	0	0	0		yes		yes
EH38E1475582	chr10	70052599	70052948	1.11608	1.10023	0.771938	yes		yes
EH38E1475638	chr10	70132638	70132975	1.95982	1.88453	2.07666	yes		yes
EH38E2906078	chr10	70146559	70146904	0.127285	0.189178	0.210793	yes		yes
EH38E1475669	chr10	70170439	70170787	0.553673	0.509157	0.498644	yes		yes
EH38E1475712	chr10	70233348	70233695	0.615914	0.953227	0.581563	yes		yes
EH38E1475852	chr10	70382577	70382926	0.047513	0.00650452	0.0123071	yes		yes
EH38E1475863	chr10	70403900	70404248	0.989617	0.793675	0.620549	yes		yes
EH38E2906602	chr10	70815758	70816084	0.142829	0.153624	0.200806	yes		yes
EH38E1476325	chr10	70888440	70888787	1.70335	1.24518	0.850864	yes		yes
EH38E1476496	chr10	71212386	71212720	0	0.0173248	0.0176508		yes
EH38E1476646	chr10	71319061	71319408	0.270496	0.158034	0.166151	yes		yes
EH38E2907410	chr10	71773439	71773788	0.0370348	0.0287146	0.0479013	yes		yes
EH38E1477171	chr10	71851172	71851515	10.0752	7.94797	7.47348	yes		yes
EH38E2907787	chr10	72088865	72089139	0.0164642	0.0400323	0.0308468	yes		yes
EH38E1477538	chr10	72215938	72216087	1.37725	1.88206	0.874737	yes		yes
EH38E1477539	chr10	72216141	72216483	0.34274	0.402182	0.484139	yes		yes
EH38E1477610	chr10	72273625	72273969	2.42259	1.22312	1.10454	yes		yes
EH38E2908029	chr10	72354337	72354520	0.0194456	0.0512175	0.0173896	yes		yes
EH38E1477724	chr10	72354807	72355139	0.850726	0.717887	0.748699	yes		yes
EH38E2908097	chr10	72523904	72524210	0.114847	0.0983736	0.122162	yes		yes
EH38E1477858	chr10	72626041	72626388	0.286047	0.21442	0.209179	yes		yes
EH38E2908159	chr10	72691940	72692289	0.492158	0.210878	0.269361	yes		yes
EH38E1478060	chr10	72954804	72955152	0.0407969	0.0326708	0.00477106	yes		yes
EH38E2908302	chr10	73096840	73097189	0.290678	0.404573	0.410739	yes		yes
EH38E1478133	chr10	73110344	73110562	0.134198	0.123966	0.0741751	yes		yes
EH38E1478162	chr10	73167961	73168306	0.0786159	0.106938	0.138814	yes		yes
EH38E1478198	chr10	73247143	73247461	1.48479	1.61478	0.960201	yes		yes
EH38E2908353	chr10	73252373	73252522	6.19997	5.02654	5.1831	yes		yes
EH38E2908354	chr10	73252533	73252882	2.24552	1.81294	1.83863	yes		yes
EH38E2908355	chr10	73252910	73253070	0.242	0.0973686	0.212429	yes		yes
EH38E1478227	chr10	73358673	73359012	0.00656303	0.000225089	0.000479125	yes		yes
EH38E2908385	chr10	73413906	73414224	0.337722	0.331456	0.298703	yes		yes
EH38E2908412	chr10	73495488	73495837	0.163759	0.144921	0.172111	yes		yes
EH38E2908413	chr10	73495850	73496173	0.123149	0.105441	0.150914	yes		yes
EH38E1478354	chr10	73591206	73591552	0.0158447	0.00268318	0	yes
EH38E2908469	chr10	73625832	73626180	0.0337325	0.0160796	0.0124462	yes		yes
EH38E2908533	chr10	73730184	73730350	0.0763442	0.0878733	0.105456	yes		yes
EH38E2908534	chr10	73730368	73730714	0.246978	0.177641	0.125217	yes		yes
EH38E2908548	chr10	73743950	73744124	1.10621	1.12711	0.844892	yes		yes
EH38E2908549	chr10	73744132	73744481	0.669707	0.710741	0.62451	yes		yes
EH38E2908550	chr10	73744508	73744662	0.106957	0.125358	0.0772663	yes		yes
EH38E2908570	chr10	73772144	73772439	0.338011	0.322443	0.377948	yes		yes
EH38E2908572	chr10	73772812	73773004	1.34272	1.00303	1.00117	yes		yes
EH38E2908581	chr10	73781877	73782218	2.8007	2.07124	1.73994	yes		yes
EH38E2908617	chr10	73811555	73811711	1.3056	1.14029	0.720301	yes		yes
EH38E2908689	chr10	73874445	73874793	0.175992	0.131926	0.115733	yes		yes
EH38E1478700	chr10	73997764	73998113	0.0119046	0.0292248	0.0278376	yes		yes
EH38E2908884	chr10	74150771	74150925	0.10995	0.123996	0.304261	yes		yes
EH38E2908885	chr10	74150958	74151306	0.129526	0.177314	0.0890944	yes		yes
EH38E2908900	chr10	74176436	74176784	0.483205	0.282819	0.284397	yes		yes
EH38E2909098	chr10	74825553	74825834	0.0587483	0.0369306	0.0782895	yes		yes
EH38E2909100	chr10	74826214	74826562	0.0138462	0.0275546	0.0199831	yes		yes
EH38E2909101	chr10	74826788	74827027	0.00555459	0.0089395	0.0132899	yes		yes
EH38E1479175	chr10	74827114	74827276	0	0	0		yes		yes
EH38E1479413	chr10	75109048	75109387	0.0630195	0.0242721	0.0302381	yes		yes
EH38E2909286	chr10	75111239	75111588	0.0944622	0.0359661	0.0477119	yes		yes
EH38E2909287	chr10	75111729	75111991	0.109221	0.0698734	0.0575852	yes		yes
EH38E2909336	chr10	75209992	75210257	0.0389636	0.0490223	0.0194545	yes		yes
EH38E2909338	chr10	75210672	75210829	1.4936	0.980058	1.04428	yes		yes
EH38E2909366	chr10	75235867	75236209	0.365473	0.300126	0.315841	yes		yes
EH38E1479620	chr10	75401686	75402034	1.11222	0.862854	0.960158	yes		yes
EH38E2909464	chr10	75402933	75403257	0.341048	0.274584	0.34126	yes		yes
EH38E2909470	chr10	75409034	75409243	0.0771636	0.0772787	0.106411	yes		yes
EH38E2909471	chr10	75409273	75409463	0.412852	0.236579	0.325986	yes		yes
EH38E2909480	chr10	75431524	75431731	0.940907	0.542522	0.417	yes		yes
EH38E1481449	chr10	78029406	78029755	0.213227	0.231721	0.257123	yes		yes
EH38E1481453	chr10	78033598	78033945	18.181	24.9747	25.6408	yes		yes
EH38E1481863	chr10	78551744	78551929	0.0826228	0.0350247	0.059539	yes		yes
EH38E1482303	chr10	79067213	79067561	0.0572747	0.0177607	0.0168889	yes		yes
EH38E1482308	chr10	79068724	79069073	1.02093	0.386901	0.499543	yes		yes
EH38E2911900	chr10	79347241	79347588	3.78728	5.23353	4.05632	yes		yes
EH38E2912150	chr10	79826412	79826707	0.826006	0.823405	0.890362	yes		yes
EH38E1482998	chr10	80078603	80078843	0.522233	0.43682	0.372922	yes		yes
EH38E1482999	chr10	80078851	80079003	0.00824863	0.0147674	0.00993381	yes		yes
EH38E2912335	chr10	80205403	80205751	1.48561	0.968924	0.772479	yes		yes
EH38E1483114	chr10	80207204	80207553	0.0462978	0.0181288	0.00892871	yes		yes
EH38E2912384	chr10	80289461	80289786	3.26659	2.15063	1.21607	yes		yes
EH38E2912428	chr10	80407770	80408098	0.0817348	0.100267	0.0649253	yes		yes
EH38E2912430	chr10	80408297	80408643	1.39447	0.93459	0.667897	yes		yes
EH38E2912471	chr10	80453959	80454307	0.0835365	0.0608284	0.0488342	yes		yes
EH38E2913249	chr10	84139236	84139585	2.13623	2.04565	1.69227	yes		yes
EH38E2913361	chr10	84328370	84328719	0.0225413	0.0270019	0.0485563	yes		yes
EH38E1484437	chr10	84328767	84328930	0.0888347	0.117813	0.165339	yes		yes
EH38E2914035	chr10	86402933	86403096	0.031258	0	0.0195971	yes
EH38E2914036	chr10	86403157	86403500	0.0144781	0.0166848	0.00903231	yes		yes
EH38E2914088	chr10	86521708	86522057	0.148192	0.131074	0.141946	yes		yes
EH38E1485466	chr10	86756060	86756232	0.108842	0.133756	0.134793	yes		yes
EH38E2914286	chr10	86756327	86756676	0.135635	0.115186	0.104628	yes		yes
EH38E2914486	chr10	87094569	87094800	54.51	60.5291	49.5446	yes		yes
EH38E2914487	chr10	87094894	87095232	0.115393	0.0855987	0.0969273	yes		yes
EH38E2914509	chr10	87203487	87203822	0.0866684	0.0268397	0.0322692	yes		yes
EH38E2914535	chr10	87342251	87342569	2.21684	1.59473	1.33677	yes		yes
EH38E2914562	chr10	87504560	87504907	0.110274	0.135018	0.102544	yes		yes
EH38E2914711	chr10	87817831	87818031	1.10017	1.20854	1.46545	yes		yes
EH38E2914712	chr10	87818095	87818444	0.196726	0.215924	0.212703	yes		yes
EH38E2914737	chr10	87863278	87863627	0.11047	0.235073	0.362992	yes		yes
EH38E2914738	chr10	87863628	87863796	1.86335	1.7423	1.92294	yes		yes
EH38E2915252	chr10	88990457	88990797	0.19821	0.992677	1.03919	yes		yes
EH38E1487016	chr10	89251821	89252170	0.158775	0.0999546	0.103421	yes		yes
EH38E2915459	chr10	89332289	89332636	0.016419	0.0119479	0.0585619	yes		yes
EH38E2915515	chr10	89392376	89392724	0.0384304	0.0592021	0.0214006	yes		yes
EH38E2915525	chr10	89414387	89414732	0.143871	0.193362	0.109642	yes		yes
EH38E1487341	chr10	89643873	89644222	0.0569521	0.0929217	0.0920108	yes		yes
EH38E2915634	chr10	89645074	89645412	0.115138	0.171724	0.0447082	yes		yes
EH38E1487346	chr10	89645439	89645753	0.0113917	0.00953813	0	yes
EH38E1487389	chr10	89701342	89701687	0.00917451	0.0692644	0.0918395	yes		yes
EH38E2915657	chr10	89701706	89701894	0.00614605	0.00148822	0.00159991	yes		yes
EH38E2915936	chr10	90871791	90872130	0.543462	0.602281	0.461202	yes		yes
EH38E1488096	chr10	91220001	91220346	0.00956644	0.0161273	0.0183435	yes		yes
EH38E2916099	chr10	91220450	91220795	1.17095	1.06422	0.839667	yes		yes
EH38E2916173	chr10	91410149	91410497	0.0471372	0.128747	0.115093	yes		yes
EH38E1488369	chr10	91633067	91633416	0.0454525	0.0330692	0.0307162	yes		yes
EH38E1488462	chr10	91798191	91798540	0.169553	0.231029	0.272671	yes		yes
EH38E1488543	chr10	91909398	91909631	0.0892099	0.101222	0.0637197	yes		yes
EH38E2916387	chr10	91923600	91923936	0.243134	0.532887	0.868908	yes		yes
EH38E2916501	chr10	92243178	92243433	0.00426608	0	0.001038	yes
EH38E1488759	chr10	92290932	92291281	0.832586	0.548002	0.660674	yes		yes
EH38E2916596	chr10	92573726	92573933	0.219268	0.541693	0.417349	yes		yes
EH38E1488900	chr10	92573946	92574295	0.0833853	0.295728	0.308523	yes		yes
EH38E1488911	chr10	92591589	92591936	0.00634086	0.00498438	0.00260044	yes		yes
EH38E2916605	chr10	92592860	92593206	0.103914	0.157425	0.129215	yes		yes
EH38E2916636	chr10	92689678	92690026	1.40776	1.03439	0.714829	yes		yes
EH38E2916729	chr10	92848391	92848628	0.0825176	0.181533	0.183212	yes		yes
EH38E1489173	chr10	93071760	93072109	0.00544162	0.00628587	0.000155132	yes		yes
EH38E1489505	chr10	93496384	93496733	0.0400461	0.0420151	0.0632077	yes		yes
EH38E2917112	chr10	93601244	93601592	1.71503	1.41384	1.05976	yes		yes
EH38E2917113	chr10	93601716	93602009	0.0649634	0.0454229	0.0638935	yes		yes
EH38E2917133	chr10	93702420	93702769	0.1754	0.172178	0.146169	yes		yes
EH38E2917387	chr10	94362853	94363194	0.0208713	0.0591868	0.0922286	yes		yes
EH38E1490006	chr10	94402270	94402619	0.0461745	0.0771249	0.04897	yes		yes
EH38E2917443	chr10	94545585	94545932	0.0713258	0.248926	0.111854	yes		yes
EH38E1490055	chr10	94545952	94546128	0.0536381	0.154344	0.0787508	yes		yes
EH38E2917596	chr10	95290915	95291264	2.76704	2.40139	3.33672	yes		yes
EH38E1490586	chr10	95561322	95561671	0.089003	0.0549514	0.0497802	yes		yes
EH38E2917864	chr10	95656626	95656967	2.35398	1.71166	1.02147	yes		yes
EH38E2917880	chr10	95693903	95694252	0.21298	0.232067	0.182281	yes		yes
EH38E2917976	chr10	95907784	95908034	0.190478	0.290468	0.359642	yes		yes
EH38E2917977	chr10	95908038	95908313	0.0424189	0.0462224	0.0629567	yes		yes
EH38E2918004	chr10	96043338	96043676	0.193473	0.271771	0.17328	yes		yes
EH38E1490870	chr10	96090104	96090453	0.063961	0.0244876	0.0297165	yes		yes
EH38E1490886	chr10	96129653	96129818	0.184269	0.401951	0.408775	yes		yes
EH38E1490887	chr10	96129879	96130195	0.281356	0.519647	0.559934	yes		yes
EH38E2918039	chr10	96130389	96130645	0.0706074	0.347645	0.558871	yes		yes
EH38E1491132	chr10	96513763	96514111	0.0149412	0.0263852	0.00492664	yes		yes
EH38E2918241	chr10	96586859	96587206	3.24027	3.73435	3.00375	yes		yes
EH38E2918413	chr10	96832025	96832374	0.093124	0.131038	0.308989	yes		yes
EH38E2918415	chr10	96832775	96833030	0.0450709	0.0796715	0.093184	yes		yes
EH38E2918675	chr10	97292585	97292934	0.0399052	0.031065	0.0229768	yes		yes
EH38E2918689	chr10	97319076	97319388	0.126269	0.10068	0.0679078	yes		yes
EH38E2918710	chr10	97334654	97334857	0.372033	0.194052	0.148703	yes		yes
EH38E2918775	chr10	97401014	97401199	1.81278	1.74226	1.37066	yes		yes
EH38E2918776	chr10	97401220	97401568	0.444845	0.448439	0.361114	yes		yes
EH38E1491823	chr10	97425944	97426293	5.99596	4.80136	3.77263	yes		yes
EH38E2918814	chr10	97445920	97446265	0.357628	0.49755	0.405492	yes		yes
EH38E2918850	chr10	97498377	97498637	0.315126	0.240581	0.187689	yes		yes
EH38E2918851	chr10	97498640	97498876	0.265321	0.303604	0.253321	yes		yes
EH38E2918852	chr10	97498925	97499202	1.63913	1.95166	1.767	yes		yes
EH38E2918916	chr10	97584046	97584395	0.0421769	0.0370776	0.0456778	yes		yes
EH38E2918949	chr10	97633368	97633717	0.162121	0.0974401	0.124761	yes		yes
EH38E2918951	chr10	97640393	97640740	0.0389662	0.0393987	0.0305118	yes		yes
EH38E1492038	chr10	97687252	97687599	0.0571032	0.0259848	0.0431499	yes		yes
EH38E2919022	chr10	97736924	97737273	0.43054	0.4342	0.402258	yes		yes
EH38E2919229	chr10	98134443	98134790	0.0106272	0.0241889	0.0391799	yes		yes
EH38E2919395	chr10	98415072	98415414	0.046329	0.125688	0.0687758	yes		yes
EH38E2919429	chr10	98446762	98447109	0.460669	0.517351	0.339305	yes		yes
EH38E2919670	chr10	99430626	99430975	0.258486	0.244475	0.359631	yes		yes
EH38E2919671	chr10	99431027	99431205	0.213454	0.177652	0.266279	yes		yes
EH38E2919776	chr10	99620107	99620452	0.283608	0.22792	0.16	yes		yes
EH38E2919778	chr10	99620855	99621177	0.044511	0.0201426	0.0250529	yes		yes
EH38E1493007	chr10	99659199	99659548	0.0394297	0.0941241	0.0556408	yes		yes
EH38E1493049	chr10	99732053	99732402	0.780758	0.514585	0.605378	yes		yes
EH38E2919853	chr10	99782449	99782797	0.686236	0.718813	1.09145	yes		yes
EH38E2919913	chr10	99930847	99931190	0.0350843	0.0110861	0.0383039	yes		yes
EH38E2919953	chr10	100009829	100010178	0.0062517	0.0208983	0.0138413	yes		yes
EH38E2919996	chr10	100081812	100081997	0.211689	0.16684	0.100218	yes		yes
EH38E2920036	chr10	100185872	100186220	0.931054	0.707577	0.446577	yes		yes
EH38E2920050	chr10	100229426	100229775	0.272539	0.476378	0.545893	yes		yes
EH38E2920068	chr10	100267542	100267796	0.35255	0.308275	0.197333	yes		yes
EH38E2920076	chr10	100286092	100286338	1.86325	4.06681	3.74283	yes		yes
EH38E2920077	chr10	100286347	100286518	0.0169645	0.0804698	0.0356016	yes		yes
EH38E2920078	chr10	100286530	100286853	0.329184	0.709759	0.621124	yes		yes
EH38E1493452	chr10	100346414	100346763	0.264509	0.172069	0.160355	yes		yes
EH38E2920110	chr10	100346875	100347223	9.96276	6.33025	5.78802	yes		yes
EH38E1493490	chr10	100373290	100373639	0.166595	0.073572	0.0982331	yes		yes
EH38E2920136	chr10	100373670	100373824	2.22742	1.07001	1.50853	yes		yes
EH38E2920198	chr10	100529723	100530069	7.23504	6.059	5.47347	yes		yes
EH38E1493587	chr10	100535676	100536024	0.331639	0.373266	0.240108	yes		yes
EH38E2920436	chr10	100912605	100912953	0.151867	0.133077	0.168335	yes		yes
EH38E2920483	chr10	100987288	100987626	2.5478	1.99176	1.89537	yes		yes
EH38E2920499	chr10	100999191	100999474	0.287495	0.453494	0.514734	yes		yes
EH38E2920546	chr10	101031068	101031365	0.205385	0.0970943	0.121569	yes		yes
EH38E1493994	chr10	101060934	101061283	0.174766	0.131803	0.0810652	yes		yes
EH38E1493996	chr10	101061708	101061958	2.09752	1.62184	1.48583	yes		yes
EH38E2920807	chr10	101353775	101354124	0.0102493	0.0173089	0.0198569	yes		yes
EH38E1494339	chr10	101588094	101588442	0.372471	0.355725	0.33757	yes		yes
EH38E2920977	chr10	101694268	101694485	1.89145	1.42439	1.13946	yes		yes
EH38E2921040	chr10	101783251	101783588	2.70571	1.8147	1.05649	yes		yes
EH38E2921060	chr10	101818430	101818778	0.07294	0.117125	0.173279	yes		yes
EH38E2921210	chr10	102055873	102056082	0.122568	0.102987	0.092394	yes		yes
EH38E2921211	chr10	102056088	102056437	0.134649	0.116863	0.124192	yes		yes
EH38E1494727	chr10	102065174	102065522	0.401717	0.494704	0.37076	yes		yes
EH38E2921239	chr10	102114851	102115200	0.252005	0.450215	0.350978	yes		yes
EH38E2921258	chr10	102132770	102133118	0.122073	0.120122	0.0730524	yes		yes
EH38E2921283	chr10	102152109	102152458	0.386426	0.531803	0.639799	yes		yes
EH38E1494831	chr10	102226093	102226440	0.0244424	0.0269377	0.0117887	yes		yes
EH38E2921326	chr10	102231836	102232078	0.00523176	0.0155028	0.0318185	yes		yes
EH38E2921339	chr10	102241230	102241498	0.00573325	0.00944324	0.013423	yes		yes
EH38E2921345	chr10	102245195	102245543	0.00455654	0.0088986	0.00520322	yes		yes
EH38E1494855	chr10	102245676	102245881	0.793348	1.32886	1.22136	yes		yes
EH38E2921410	chr10	102394052	102394221	0.0103282	0.024833	0.0126365	yes		yes
EH38E2921411	chr10	102394224	102394532	0.11011	0.106241	0.0583599	yes		yes
EH38E2921413	chr10	102395463	102395808	0.259487	0.249577	0.145318	yes		yes
EH38E2921472	chr10	102419561	102419907	0.00190065	0.0253615	0.00700671	yes		yes
EH38E2921483	chr10	102432511	102432860	0.438992	0.314931	0.396241	yes		yes
EH38E2921500	chr10	102449592	102449914	0.215798	0.0937225	0.0519367	yes		yes
EH38E2921501	chr10	102450333	102450674	0.284105	0.191453	0.116662	yes		yes
EH38E2921511	chr10	102461185	102461533	0.0256085	0.0161344	0.0192744	yes		yes
EH38E2921545	chr10	102502362	102502623	0.988427	1.09078	1.00068	yes		yes
EH38E1495088	chr10	102502719	102503068	0.0156557	0.0139018	0.00727398	yes		yes
EH38E2921547	chr10	102503721	102504070	0.152136	0.122985	0.10549	yes		yes
EH38E2921665	chr10	102644312	102644511	5.67517	4.30858	2.89433	yes		yes
EH38E1495324	chr10	102714294	102714642	0.137085	0.139162	0.105724	yes		yes
[truncated: 13,975 more rows]
