# Supplementary material for: Dynamic properties of enhancer and promoter during DNA damage in hepatocellular carcinoma
Source: iScience. 2025 May 2;28(6):112565. doi: 10.1016/j.isci.2025.112565 (PMC12178793; doi:10.1016/j.isci.2025.112565)
Supplement: Table S2. The differentially expressed genes from 0h to 16h and genes responding to DNA damage pathways were identified, related to Figure 1 [file mmc3.xlsx]

## Sheet: Differentially Expressed Genes
Gene-id	Gene name	log2(FoldChange)（0-16h）	FDR（0-16h）	Differential expression
ENSG00000000003	TSPAN6	0.710135	4.02878e-18
ENSG00000000419	DPM1	0.252988	0.00093023
ENSG00000000460	C1orf112	0.706215	0.0001102
ENSG00000001036	FUCA2	-0.467604	9.35884e-10
ENSG00000001084	GCLC	-0.500777	1.27686e-08
ENSG00000001167	NFYA	0.3239	0.0063032
ENSG00000001460	STPG1	-0.853638	0.000376072
ENSG00000001461	NIPAL3	-0.505975	0.000307432
ENSG00000001497	LAS1L	-0.405747	1.52137e-05
ENSG00000001617	SEMA3F	0.657576	1.22968e-10
ENSG00000001629	ANKIB1	1.37537	1.06909e-34	up-regulated
ENSG00000001630	CYP51A1	-0.443412	0.000594322
ENSG00000001631	KRIT1	1.33578	6.54788e-14	consistently up-regulated
ENSG00000002016	RAD52	0.711674	1.35652e-10
ENSG00000002330	BAD	-0.524569	0.00231846
ENSG00000002549	LAP3	1.05969	1.6023e-20	up-regulated
ENSG00000002586	CD99	-0.551756	4.09697e-12
ENSG00000002822	MAD1L1	0.241685	0.710856
ENSG00000002834	LASP1	-0.282234	0.000122057
ENSG00000002919	SNX11	-0.406594	0.000994091
ENSG00000003056	M6PR	0.120001	0.182319
ENSG00000003249	DBNDD1	0.0539154	0.59527
ENSG00000003393	ALS2	1.50203	2.99347e-56	consistently up-regulated
ENSG00000003400	CASP10	0.464714	5.33567e-06
ENSG00000003402	CFLAR	0.48044	6.26503e-10
ENSG00000003436	TFPI	1.46456	8.97753e-50	up-regulated
ENSG00000003509	NDUFAF7	0.248118	0.0221867
ENSG00000003756	RBM5	1.27313	3.76111e-43	up-regulated
ENSG00000003989	SLC7A2	0.0430614	0.654909
ENSG00000004059	ARF5	-0.319891	0.00261353
ENSG00000004139	SARM1	0.908666	0.0104066
ENSG00000004142	POLDIP2	-0.0107451	0.90998
ENSG00000004399	PLXND1	-0.885391	6.81803e-25
ENSG00000004455	AK2	-0.0983769	0.3422
ENSG00000004478	FKBP4	-0.494814	2.75841e-07
ENSG00000004487	KDM1A	-0.345628	9.0214e-06
ENSG00000004534	RBM6	0.432555	1.90435e-06
ENSG00000004700	RECQL	2.518	6.94269e-66	consistently up-regulated
ENSG00000004777	ARHGAP33	-2.09608	7.27728e-27	consistently down-regulated
ENSG00000004779	NDUFAB1	-0.440709	5.15564e-08
ENSG00000004864	SLC25A13	0.772328	6.8454e-12
ENSG00000004866	ST7	0.294426	0.0236944
ENSG00000004897	CDC27	0.862118	2.08181e-16
ENSG00000004961	HCCS	0.202849	0.10934
ENSG00000004975	DVL2	-0.754993	4.47992e-16
ENSG00000005007	UPF1	-0.401847	9.00838e-06
ENSG00000005020	SKAP2	0.856932	2.52348e-14
ENSG00000005022	SLC25A5	-0.220965	0.00395075
ENSG00000005059	MCUB	-0.834896	3.41462e-05
ENSG00000005075	POLR2J	-0.585849	1.54838e-08
ENSG00000005100	DHX33	-0.105305	0.299332
ENSG00000005156	LIG3	0.12338	0.213488
ENSG00000005175	RPAP3	1.95202	7.74456e-41	up-regulated
ENSG00000005187	ACSM3	1.70879	1.80752e-48	consistently up-regulated
ENSG00000005189	REXO5	1.51036	2.26219e-26	consistently up-regulated
ENSG00000005194	CIAPIN1	-0.0710293	0.463405
ENSG00000005206	SPPL2B	-0.337722	0.000193953
ENSG00000005238	FAM214B	-0.764975	1.55601e-06
ENSG00000005302	MSL3	0.522465	0.00343383
ENSG00000005339	CREBBP	-0.0519242	0.715184
ENSG00000005436	GCFC2	0.897212	1.10391e-11
ENSG00000005448	WDR54	-0.771067	1.07293e-10
ENSG00000005469	CROT	2.33202	1.64081e-57	consistently up-regulated
ENSG00000005471	ABCB4	1.04733	1.68053e-19	up-regulated
ENSG00000005483	KMT2E	1.67089	7.14478e-35	consistently up-regulated
ENSG00000005486	RHBDD2	0.346464	0.000348765
ENSG00000005700	IBTK	1.79066	1.10306e-63	consistently up-regulated
ENSG00000005801	ZNF195	2.00846	1.23026e-64	consistently up-regulated
ENSG00000005812	FBXL3	0.207251	0.133807
ENSG00000005844	ITGAL	-0.483224	0.0199754
ENSG00000005882	PDK2	-1.18988	8.05147e-14	down-regulated
ENSG00000005889	ZFX	1.2779	3.80728e-40	up-regulated
ENSG00000005893	LAMP2	0.102566	0.286849
ENSG00000006007	GDE1	0.0286123	0.786345
ENSG00000006015	REX1BD	-0.0168148	0.901309
ENSG00000006016	CRLF1	-0.913137	6.34227e-33
ENSG00000006025	OSBPL7	-0.183385	0.239949
ENSG00000006042	TMEM98	-0.678268	3.22953e-17
ENSG00000006062	MAP3K14	0.00413508	0.988815
ENSG00000006118	TMEM132A	-0.480657	6.18776e-07
ENSG00000006125	AP2B1	1.62979	3.74568e-65	up-regulated
ENSG00000006194	ZNF263	-0.178509	0.0483689
ENSG00000006210	CX3CL1	0.475085	1.14367e-06
ENSG00000006282	SPATA20	-0.433094	2.34922e-08
ENSG00000006327	TNFRSF12A	-0.373848	0.000228719
ENSG00000006377	DLX6	-0.410856	0.0452377
ENSG00000006432	MAP3K9	0.12401	0.365057
ENSG00000006451	RALA	-0.0188893	0.875144
ENSG00000006453	BAIAP2L1	0.21237	0.0446622
ENSG00000006459	KDM7A	0.95392	6.56349e-17
ENSG00000006530	AGK	0.377634	0.00435254
ENSG00000006534	ALDH3B1	-1.03174	1.07112e-16	down-regulated
ENSG00000006576	PHTF2	0.971617	1.2204e-09
ENSG00000006607	FARP2	-0.230774	0.0233976
ENSG00000006625	GGCT	-0.723679	4.73396e-08
ENSG00000006634	DBF4	-0.370396	0.0158537
ENSG00000006652	IFRD1	0.683784	2.13748e-05
ENSG00000006695	COX10	-0.630872	7.65456e-07
ENSG00000006704	GTF2IRD1	-1.45206	7.02278e-47	consistently down-regulated
ENSG00000006712	PAF1	-0.248948	0.0230351
ENSG00000006715	VPS41	1.4275	9.21356e-26	up-regulated
ENSG00000006740	ARHGAP44	-0.667354	1.11743e-06
ENSG00000006744	ELAC2	-0.0382439	0.690425
ENSG00000006756	ARSD	-0.297301	0.0236862
ENSG00000006757	PNPLA4	-0.113652	0.466428
ENSG00000006831	ADIPOR2	-0.659522	4.89482e-19
ENSG00000007047	MARK4	-0.920682	1.10358e-29
ENSG00000007062	PROM1	1.34823	4.17365e-22	up-regulated
ENSG00000007080	CCDC124	-0.464356	9.59718e-05
ENSG00000007168	PAFAH1B1	0.623168	8.16069e-14
ENSG00000007202	KIAA0100	0.142188	0.0715469
ENSG00000007255	TRAPPC6A	-0.0217337	0.906845
ENSG00000007341	ST7L	0.177807	0.265729
ENSG00000007376	RPUSD1	-0.982933	6.53246e-13
ENSG00000007384	RHBDF1	0.879376	7.59148e-19
ENSG00000007392	LUC7L	-0.0287412	0.81079
ENSG00000007516	BAIAP3	-0.64036	2.59904e-06
ENSG00000007520	TSR3	-0.947203	2.86667e-16
ENSG00000007541	PIGQ	-0.95907	1.15857e-13
ENSG00000007545	CRAMP1	-0.150331	0.32216
ENSG00000007866	TEAD3	0.0933377	0.35632
ENSG00000007923	DNAJC11	0.0845409	0.39074
ENSG00000007944	MYLIP	-0.156606	0.450701
ENSG00000007968	E2F2	-1.21372	2.2266e-14	down-regulated
ENSG00000008018	PSMB1	-0.0922728	0.251398
ENSG00000008083	JARID2	-0.244641	0.0150984
ENSG00000008128	CDK11A	0.527925	0.175863
ENSG00000008130	NADK	-0.609515	5.61837e-12
ENSG00000008226	DLEC1	-1.26254	0.322571
ENSG00000008256	CYTH3	-0.322795	0.03733
ENSG00000008282	SYPL1	-0.00381049	0.97697
ENSG00000008283	CYB561	0.521169	0.00603
ENSG00000008294	SPAG9	0.893896	4.18519e-22
ENSG00000008300	CELSR3	-0.610298	4.65761e-10
ENSG00000008311	AASS	0.159817	0.287288
ENSG00000008323	PLEKHG6	-0.745117	2.26312e-12
ENSG00000008324	SS18L2	-0.667931	5.07964e-05
ENSG00000008382	MPND	-0.602325	8.01652e-05
ENSG00000008394	MGST1	-0.126966	0.12456
ENSG00000008405	CRY1	0.198937	0.177431
ENSG00000008441	NFIX	-1.48283	1.58471e-43	consistently down-regulated
ENSG00000008513	ST3GAL1	-1.65456	1.16414e-98	consistently down-regulated
ENSG00000008517	IL32	0.571418	6.85489e-13
ENSG00000008710	PKD1	-1.27206	3.60546e-29	down-regulated
ENSG00000008735	MAPK8IP2	-0.344449	0.0349604
ENSG00000008838	MED24	-0.198427	0.0118158
ENSG00000008853	RHOBTB2	0.318078	0.0436597
ENSG00000008869	HEATR5B	1.86552	5.09938e-56	consistently up-regulated
ENSG00000008952	SEC62	1.81174	9.53913e-52	up-regulated
ENSG00000008988	RPS20	0.0223974	0.820624
ENSG00000009307	CSDE1	0.720086	2.68631e-08
ENSG00000009335	UBE3C	0.0137398	0.887287
ENSG00000009413	REV3L	3.59898	1.2366e-31	consistently up-regulated
ENSG00000009724	MASP2	0.0356324	0.830521
ENSG00000009780	FAM76A	0.473827	0.00453337
ENSG00000009830	POMT2	-0.313407	0.00370076
ENSG00000009844	VTA1	0.702542	2.39244e-14
ENSG00000009950	MLXIPL	-0.282804	0.00210915
ENSG00000009954	BAZ1B	1.73665	1.41749e-76	consistently up-regulated
ENSG00000010017	RANBP9	0.124922	0.189887
ENSG00000010072	SPRTN	0.521517	0.00100845
ENSG00000010165	METTL13	-0.410224	2.36509e-05
ENSG00000010219	DYRK4	-0.424184	0.0187383
ENSG00000010244	ZNF207	0.656095	1.32533e-16
ENSG00000010256	UQCRC1	-0.760701	2.24928e-28
ENSG00000010270	STARD3NL	-0.450772	1.45337e-05
ENSG00000010278	CD9	-0.143713	0.218525
ENSG00000010292	NCAPD2	-0.31824	0.00280567
ENSG00000010295	IFFO1	0.274816	0.00909898
ENSG00000010318	PHF7	-0.398609	0.00806198
ENSG00000010319	SEMA3G	-0.916409	1.15679e-26
ENSG00000010322	NISCH	0.0179609	0.854134
ENSG00000010404	IDS	0.352091	0.128536
ENSG00000010539	ZNF200	0.787976	2.83593e-06
ENSG00000010610	CD4	-0.412209	0.0675169
ENSG00000010626	LRRC23	-0.370113	0.057473
ENSG00000010704	HFE	-0.331831	0.00902572
ENSG00000010803	SCMH1	-0.324816	0.00290484
ENSG00000010810	FYN	-0.576103	2.8309e-05
ENSG00000010818	HIVEP2	1.59693	1.0189e-39	up-regulated
ENSG00000011007	ELOA	1.07691	1.53293e-28	up-regulated
ENSG00000011009	LYPLA2	0.373194	4.62538e-07
ENSG00000011021	CLCN6	-0.423831	2.16056e-06
ENSG00000011105	TSPAN9	-1.12645	7.63533e-43	down-regulated
ENSG00000011114	BTBD7	1.26915	2.44466e-33	up-regulated
ENSG00000011132	APBA3	-0.499667	2.03062e-05
ENSG00000011143	MKS1	-0.432803	0.000228279
ENSG00000011198	ABHD5	1.09556	7.85545e-08	consistently up-regulated
ENSG00000011243	AKAP8L	0.0241525	0.816246
ENSG00000011258	MBTD1	0.707976	8.1661e-10
ENSG00000011260	UTP18	-0.0888996	0.460697
ENSG00000011275	RNF216	-0.272167	0.000709708
ENSG00000011295	TTC19	0.306233	0.0033701
ENSG00000011304	PTBP1	-1.03562	2.20617e-28	down-regulated
ENSG00000011347	SYT7	-0.580732	6.03822e-07
ENSG00000011376	LARS2	-0.321738	0.00015575
ENSG00000011405	PIK3C2A	2.51329	1.02819e-81	consistently up-regulated
ENSG00000011426	ANLN	1.75312	6.54396e-54	consistently up-regulated
ENSG00000011451	WIZ	-0.261833	0.0143189
ENSG00000011454	RABGAP1	1.23413	1.30374e-24	up-regulated
ENSG00000011478	QPCTL	-1.19891	5.41414e-39	down-regulated
ENSG00000011485	PPP5C	-0.887908	4.13082e-21
ENSG00000011523	CEP68	0.0562225	0.628303
ENSG00000011566	MAP4K3	0.490817	1.73665e-06
ENSG00000011638	LDAF1	-0.938781	9.86874e-08
ENSG00000012048	BRCA1	1.11659	2.67959e-12	up-regulated
ENSG00000012061	ERCC1	-0.295828	0.00678624
ENSG00000012171	SEMA3B	-0.645277	6.94438e-18
ENSG00000012174	MBTPS2	1.07953	3.32016e-28	up-regulated
ENSG00000012211	PRICKLE3	-0.416662	0.0270669
ENSG00000012232	EXTL3	0.0808352	0.408811
ENSG00000012504	NR1H4	1.6703	6.32855e-52	consistently up-regulated
ENSG00000012660	ELOVL5	0.124699	0.132174
ENSG00000012817	KDM5D	-0.194047	0.0641929
ENSG00000012822	CALCOCO1	0.1933	0.0947889
ENSG00000012963	UBR7	0.11716	0.405634
ENSG00000012983	MAP4K5	1.19985	5.16645e-27	up-regulated
ENSG00000013275	PSMC4	0.278945	0.000245433
ENSG00000013288	MAN2B2	0.272608	0.00299559
ENSG00000013306	SLC25A39	-0.290021	9.31524e-05
ENSG00000013364	MVP	-0.910288	4.80607e-22
ENSG00000013374	NUB1	0.703106	5.76965e-10
ENSG00000013375	PGM3	1.82957	1.14882e-55	consistently up-regulated
ENSG00000013392	RWDD2A	1.05728	2.36959e-09	up-regulated
ENSG00000013441	CLK1	2.01711	6.76952e-37	up-regulated
ENSG00000013523	ANGEL1	-0.271108	0.0111549
ENSG00000013561	RNF14	0.269944	0.0278335
ENSG00000013563	DNASE1L1	-0.0705774	0.733319
ENSG00000013573	DDX11	-0.687133	3.39288e-13
ENSG00000013583	HEBP1	0.0265189	0.837165
ENSG00000013810	TACC3	-1.14684	1.56278e-45	down-regulated
ENSG00000014123	UFL1	1.48296	1.02931e-30	up-regulated
ENSG00000014138	POLA2	-0.142763	0.54609
ENSG00000014164	ZC3H3	-1.05964	7.766e-25	down-regulated
ENSG00000014216	CAPN1	0.00587497	0.953813
ENSG00000014641	MDH1	0.565038	3.91903e-10
ENSG00000014824	SLC30A9	2.03325	4.30095e-108	consistently up-regulated
ENSG00000014914	MTMR11	-0.831962	0.00408406
ENSG00000014919	COX15	0.425907	0.000181299
ENSG00000015133	CCDC88C	-1.02118	1.2855e-23	down-regulated
ENSG00000015153	YAF2	-0.0587586	0.711502
ENSG00000015171	ZMYND11	0.922424	1.1501e-14
ENSG00000015413	DPEP1	-1.02273	1.57727e-21	down-regulated
ENSG00000015475	BID	-0.159571	0.199228
ENSG00000015479	MATR3	1.39258	4.43393e-06	up-regulated
ENSG00000015520	NPC1L1	0.828696	7.369e-23
ENSG00000015532	XYLT2	-0.557655	1.64121e-09
ENSG00000015568	RGPD5	2.19943	4.41204e-05	consistently up-regulated
ENSG00000015676	NUDCD3	-0.63946	8.13457e-15
ENSG00000016391	CHDH	-0.223605	0.00615119
ENSG00000016864	GLT8D1	0.401644	2.55635e-06
ENSG00000017260	ATP2C1	1.16595	2.48521e-24	up-regulated
ENSG00000017483	SLC38A5	-1.23155	4.99288e-40	down-regulated
ENSG00000017797	RALBP1	-0.196451	0.0272544
ENSG00000018189	RUFY3	0.20778	0.116704
ENSG00000018408	WWTR1	-0.26791	0.0017666
ENSG00000018510	AGPS	0.568396	9.52078e-09
ENSG00000018610	STEEP1	-0.460789	0.000324205
ENSG00000018699	TTC27	1.12422	2.78821e-16	up-regulated
ENSG00000019102	VSIG2	-0.550178	0.0805454
ENSG00000019144	PHLDB1	0.2747	0.022857
ENSG00000019186	CYP24A1	0.950036	3.74635e-18
ENSG00000019485	PRDM11	-0.152021	0.367957
ENSG00000019582	CD74	-0.0189326	0.854139
ENSG00000019995	ZRANB1	0.239447	0.158813
ENSG00000020129	NCDN	-0.394922	0.000173661
ENSG00000020256	ZFP64	-0.870829	1.57645e-15
ENSG00000020426	MNAT1	0.131096	0.342736
ENSG00000020577	SAMD4A	0.247976	0.00292734
ENSG00000020922	MRE11	0.647069	1.51772e-08
ENSG00000021300	PLEKHB1	-1.52178	5.41284e-75	down-regulated
ENSG00000021355	SERPINB1	0.740898	2.77972e-13
ENSG00000021488	SLC7A9	-0.922081	7.44005e-06
ENSG00000021574	SPAST	-0.0337836	0.774197
ENSG00000021776	AQR	2.72927	5.00134e-102	consistently up-regulated
ENSG00000021826	CPS1	1.29782	1.73166e-17	up-regulated
ENSG00000021852	C8B	1.09719	1.17747e-07	up-regulated
ENSG00000022277	RTF2	-0.0262896	0.791509
ENSG00000022840	RNF10	-0.194078	0.0453505
ENSG00000022976	ZNF839	-0.526991	0.00188097
ENSG00000023041	ZDHHC6	-0.258156	0.00638009
ENSG00000023191	RNH1	-0.438086	3.055e-08
ENSG00000023228	NDUFS1	0.309746	0.000830624
ENSG00000023287	RB1CC1	2.11837	1.05658e-52	consistently up-regulated
ENSG00000023318	ERP44	0.969796	1.00135e-24
ENSG00000023330	ALAS1	0.277669	0.00192716
ENSG00000023445	BIRC3	-0.182791	0.401167
ENSG00000023516	AKAP11	2.77253	5.56991e-64	consistently up-regulated
ENSG00000023572	GLRX2	0.0370142	0.816987
ENSG00000023608	SNAPC1	0.850645	7.88416e-06
ENSG00000023697	DERA	0.303615	0.0112375
ENSG00000023734	STRAP	0.12545	0.151319
ENSG00000023839	ABCC2	0.599274	1.63361e-11
ENSG00000023892	DEF6	-0.0962314	0.529696
ENSG00000023902	PLEKHO1	-0.927961	8.86075e-13
ENSG00000023909	GCLM	0.33624	0.00167714
ENSG00000024048	UBR2	2.00991	4.33768e-55	consistently up-regulated
ENSG00000024526	DEPDC1	0.109162	0.568057
ENSG00000024862	CCDC28A	0.304139	0.0965154
ENSG00000025156	HSF2	0.70169	2.4193e-07
ENSG00000025293	PHF20	0.0935406	0.39154
ENSG00000025434	NR1H3	-0.609781	1.75272e-08
ENSG00000025708	TYMP	-0.196202	0.278034
ENSG00000025770	NCAPH2	-0.62714	7.16177e-12
ENSG00000025772	TOMM34	0.277237	0.00800147
ENSG00000025796	SEC63	0.716055	5.04509e-12
ENSG00000025800	KPNA6	0.183155	0.0443953
ENSG00000026036	RTEL1-TNFRSF6B	-0.132577	0.459381
ENSG00000026297	RNASET2	-0.121867	0.217486
ENSG00000026950	BTN3A1	-0.177452	0.250767
ENSG00000027001	MIPEP	-0.638733	5.42263e-07
ENSG00000027697	IFNGR1	-0.250842	0.00612715
ENSG00000027847	B4GALT7	0.329847	0.00153322
ENSG00000027869	SH2D2A	1.72508	3.57163e-12	consistently up-regulated
ENSG00000028116	VRK2	1.76	9.79358e-15	consistently up-regulated
ENSG00000028203	VEZT	1.6922	2.05835e-36	up-regulated
ENSG00000028310	BRD9	-0.222506	0.0409909
ENSG00000028528	SNX1	0.374811	2.36974e-05
ENSG00000028839	TBPL1	0.321424	0.0286169
ENSG00000029153	ARNTL2	-0.939542	5.70254e-12
ENSG00000029363	BCLAF1	2.62896	1.16414e-98	consistently up-regulated
ENSG00000029364	SLC39A9	0.298881	0.0018062
ENSG00000029639	TFB1M	0.471413	5.55477e-07
ENSG00000029725	RABEP1	2.02193	1.75917e-48	consistently up-regulated
ENSG00000029993	HMGB3	1.07814	3.22062e-24	up-regulated
ENSG00000030066	NUP160	1.04432	5.21366e-12	up-regulated
ENSG00000030110	BAK1	0.126661	0.256429
ENSG00000030582	GRN	0.15066	0.0546528
ENSG00000031003	FAM13B	0.870325	1.6109e-10
ENSG00000031691	CENPQ	0.457451	0.0198074
ENSG00000031698	SARS1	0.336945	0.00386495
ENSG00000031823	RANBP3	-0.497309	3.24273e-08
ENSG00000032389	EIPR1	-0.398275	6.45395e-06
ENSG00000032444	PNPLA6	-0.274297	0.00317244
ENSG00000032742	IFT88	0.954042	2.2303e-08
ENSG00000033011	ALG1	-0.366	1.97709e-05
ENSG00000033030	ZCCHC8	0.0145146	0.917076
ENSG00000033050	ABCF2	0.366523	0.00819416
ENSG00000033100	CHPF2	-0.0227084	0.868915
ENSG00000033170	FUT8	2.02487	2.6533e-42	up-regulated
ENSG00000033178	UBA6	1.69982	1.74765e-50	consistently up-regulated
ENSG00000033327	GAB2	-0.809736	8.65499e-15
ENSG00000033627	ATP6V0A1	0.195178	0.0171683
ENSG00000033800	PIAS1	2.21736	1.94004e-50	consistently up-regulated
ENSG00000033867	SLC4A7	1.07915	7.03119e-23	up-regulated
ENSG00000034152	MAP2K3	-0.00231164	0.987782
ENSG00000034510	TMSB10	-0.122521	0.165984
ENSG00000034533	ASTE1	1.03907	6.47969e-05	up-regulated
ENSG00000034677	RNF19A	1.08854	1.81961e-17	up-regulated
ENSG00000034693	PEX3	1.05002	3.0307e-14	up-regulated
ENSG00000034713	GABARAPL2	0.206191	0.0304171
ENSG00000035115	SH3YL1	-0.0513436	0.689702
ENSG00000035141	FAM136A	0.119936	0.235481
ENSG00000035403	VCL	0.311038	0.000365759
ENSG00000035499	DEPDC1B	-0.29612	0.033392
ENSG00000035681	NSMAF	-0.217776	0.0752445
ENSG00000035687	ADSS2	-0.269603	0.0295011
ENSG00000035862	TIMP2	-0.427598	4.09168e-06
ENSG00000035928	RFC1	1.68858	6.49679e-60	up-regulated
ENSG00000036054	TBC1D23	1.74529	2.54603e-50	up-regulated
ENSG00000036257	CUL3	0.77111	2.3375e-10
ENSG00000036549	ZZZ3	1.7228	1.77934e-36	up-regulated
ENSG00000036672	USP2	2.11937	9.88145e-47	up-regulated
ENSG00000037042	TUBG2	-0.333792	0.000968754
ENSG00000037241	RPL26L1	-0.0417134	0.749183
ENSG00000037474	NSUN2	0.449458	1.44074e-06
ENSG00000037637	FBXO42	-0.251323	0.00771909
ENSG00000037749	MFAP3	1.69709	6.30504e-42	consistently up-regulated
ENSG00000037757	MRI1	0.775458	1.22982e-14
ENSG00000037897	METTL1	-0.130196	0.498727
ENSG00000038002	AGA	0.231789	0.0397745
ENSG00000038210	PI4K2B	0.058367	0.611121
ENSG00000038219	BOD1L1	3.16148	3.2414e-21	consistently up-regulated
ENSG00000038274	MAT2B	0.344494	0.00112845
ENSG00000038358	EDC4	-0.437713	1.49507e-06
ENSG00000038382	TRIO	-0.0446658	0.637106
ENSG00000038532	CLEC16A	0.219265	0.0731662
ENSG00000039068	CDH1	0.437143	0.00257159
ENSG00000039123	MTREX	2.41422	1.07754e-14	consistently up-regulated
ENSG00000039319	ZFYVE16	2.671	3.75301e-88	consistently up-regulated
ENSG00000039523	RIPOR1	-0.661159	3.57834e-10
ENSG00000039650	PNKP	-0.00282165	0.983747
ENSG00000040199	PHLPP2	0.934237	6.9108e-20
ENSG00000040275	SPDL1	1.20048	2.36961e-16	up-regulated
ENSG00000040341	STAU2	1.20645	1.33539e-16	up-regulated
ENSG00000040487	SLC66A1	-0.245352	0.0517593
ENSG00000040531	CTNS	0.34018	0.00858227
ENSG00000040633	PHF23	-0.182683	0.0776489
ENSG00000040933	INPP4A	0.115707	0.375917
ENSG00000041357	PSMA4	0.831611	1.34274e-18
ENSG00000041802	LSG1	0.810886	4.47726e-12
ENSG00000041880	PARP3	-0.0691519	0.571086
ENSG00000041988	THAP3	-0.865001	5.61814e-10
ENSG00000042088	TDP1	-0.62175	1.03302e-07
ENSG00000042286	AIFM2	0.30348	0.000817544
ENSG00000042429	MED17	0.201456	0.398265
ENSG00000042445	RETSAT	0.538555	8.80558e-12
ENSG00000042493	CAPG	-0.29768	0.0965271
ENSG00000042753	AP2S1	-0.579368	7.65892e-10
ENSG00000043093	DCUN1D1	1.25466	2.62693e-25	up-regulated
ENSG00000043143	JADE2	-0.204256	0.0689144
ENSG00000043514	TRIT1	0.325559	0.0901264
ENSG00000044090	CUL7	-0.260904	0.00197055
ENSG00000044115	CTNNA1	0.417615	0.000562475
ENSG00000044446	PHKA2	-0.744483	1.23675e-16
ENSG00000044459	CNTLN	0.674695	0.00151498
ENSG00000044574	HSPA5	0.291752	0.00140184
ENSG00000046604	DSG2	0.815739	1.00281e-20
ENSG00000046647	GEMIN8	0.241352	0.152788
ENSG00000046651	OFD1	1.65389	5.18015e-33	consistently up-regulated
ENSG00000047056	WDR37	0.0651425	0.613091
ENSG00000047188	YTHDC2	1.44938	4.29304e-34	up-regulated
ENSG00000047230	CTPS2	0.704056	4.12112e-10
ENSG00000047249	ATP6V1H	0.438086	7.00801e-05
ENSG00000047315	POLR2B	1.86566	4.59746e-52	consistently up-regulated
ENSG00000047346	FAM214A	1.82014	1.35412e-39	consistently up-regulated
ENSG00000047410	TPR	2.95644	5.40392e-05	consistently up-regulated
ENSG00000047457	CP	2.14596	1.826e-61	up-regulated
ENSG00000047578	KATNIP	0.160919	0.148392
ENSG00000047579	DTNBP1	-0.569901	0.000343366
ENSG00000047634	SCML1	0.309446	0.00270244
ENSG00000047644	WWC3	-0.377739	0.00154513
ENSG00000047662	FAM184B	1.01433	0.228379
ENSG00000047849	MAP4	-0.264437	0.00024028
ENSG00000047932	GOPC	0.785415	1.3493e-11
ENSG00000048028	USP28	0.476401	0.000901039
ENSG00000048140	TSPAN17	-0.235919	0.0158682
ENSG00000048162	NOP16	-0.611224	6.76027e-06
ENSG00000048392	RRM2B	3.78163	0	consistently up-regulated
ENSG00000048405	ZNF800	0.927331	1.28282e-11
ENSG00000048471	SNX29	0.592673	1.43029e-08
ENSG00000048544	MRPS10	0.372522	0.00119409
ENSG00000048649	RSF1	2.46398	2.44531e-14	consistently up-regulated
ENSG00000048828	FAM120A	-0.212043	0.0225537
ENSG00000048991	R3HDM1	1.21689	3.94606e-26	up-regulated
ENSG00000049089	COL9A2	-0.29575	0.000191979
ENSG00000049167	ERCC8	0.457318	0.00112799
ENSG00000049239	H6PD	-0.795506	3.58414e-18
ENSG00000049245	VAMP3	1.02414	9.57633e-28	up-regulated
ENSG00000049449	RCN1	-0.417698	5.88639e-05
ENSG00000049541	RFC2	-0.874761	1.34996e-11
ENSG00000049618	ARID1B	-0.35319	0.000121803
ENSG00000049656	CLPTM1L	-0.83058	8.54168e-22
ENSG00000049759	NEDD4L	-0.819715	5.22292e-28
ENSG00000049860	HEXB	0.527402	1.16616e-08
ENSG00000050130	JKAMP	0.525254	1.98982e-05
ENSG00000050344	NFE2L3	-0.481601	2.17296e-06
ENSG00000050393	MCUR1	-0.745821	1.54991e-13
ENSG00000050405	LIMA1	3.10427	1.05897e-76	consistently up-regulated
ENSG00000050426	LETMD1	-0.450167	7.77542e-06
ENSG00000050748	MAPK9	0.0472305	0.658113
ENSG00000050820	BCAR1	-0.371932	5.53524e-06
ENSG00000051009	FHIP1B	-0.13951	0.241275
ENSG00000051108	HERPUD1	-0.318959	0.0005892
ENSG00000051128	HOMER3	0.435591	0.000376072
ENSG00000051180	RAD51	-0.414072	0.0279554
ENSG00000051382	PIK3CB	0.497072	2.10143e-07
ENSG00000051523	CYBA	-1.17903	1.04539e-62	down-regulated
ENSG00000051596	THOC3	-0.637219	4.29109e-05
ENSG00000051620	HEBP2	-0.373179	5.71032e-06
ENSG00000051825	MPHOSPH9	1.10471	7.86904e-12	up-regulated
ENSG00000052344	PRSS8	-0.660798	4.02698e-08
ENSG00000052723	SIKE1	0.883776	1.35888e-25
ENSG00000052749	RRP12	-0.110811	0.258871
ENSG00000052795	FNIP2	0.162033	0.243522
ENSG00000052802	MSMO1	0.414429	2.04811e-05
ENSG00000052841	TTC17	0.627963	6.47499e-08
ENSG00000053108	FSTL4	-0.936293	1.49864e-07
ENSG00000053254	FOXN3	-0.295018	0.000384008
ENSG00000053371	AKR7A2	-0.755623	1.65427e-19
ENSG00000053372	MRTO4	-0.634218	1.71898e-12
ENSG00000053438	NNAT	1.99678	1.14526e-11	consistently up-regulated
ENSG00000053501	USE1	-0.566714	0.00112974
ENSG00000053770	AP5M1	2.31381	2.41322e-66	consistently up-regulated
ENSG00000053900	ANAPC4	1.27334	1.97767e-21	up-regulated
ENSG00000054116	TRAPPC3	-0.275962	0.00275117
ENSG00000054118	THRAP3	0.0757065	0.463855
ENSG00000054148	PHPT1	0.248982	0.00345282
ENSG00000054179	ENTPD2	-1.44963	6.35319e-83	down-regulated
ENSG00000054267	ARID4B	1.91613	7.11826e-52	consistently up-regulated
ENSG00000054277	OPN3	-0.582771	0.0590949
ENSG00000054282	SDCCAG8	1.00327	9.34657e-09	up-regulated
ENSG00000054392	HHAT	1.74211	1.57191e-34	up-regulated
ENSG00000054523	KIF1B	1.10469	1.50774e-37	up-regulated
ENSG00000054598	FOXC1	-0.267067	0.286358
ENSG00000054611	TBC1D22A	-0.979113	1.9691e-22
ENSG00000054690	PLEKHH1	0.459009	1.61516e-05
ENSG00000054793	ATP9A	-0.495359	1.65042e-07
ENSG00000054965	FAM168A	-0.352958	2.84895e-05
ENSG00000054967	RELT	-0.385846	0.0043571
ENSG00000055044	NOP58	1.54853	1.51743e-58	up-regulated
ENSG00000055070	SZRD1	-0.0501833	0.601912
ENSG00000055130	CUL1	0.435851	0.00142591
ENSG00000055147	FAM114A2	1.16932	2.02602e-13	up-regulated
ENSG00000055163	CYFIP2	1.99298	8.26297e-74	consistently up-regulated
ENSG00000055208	TAB2	1.54304	7.25471e-59	up-regulated
ENSG00000055211	GINM1	0.239304	0.0167577
ENSG00000055332	EIF2AK2	0.458405	3.70317e-06
ENSG00000055483	USP36	-0.413541	2.70142e-06
ENSG00000055609	KMT2C	1.90326	3.52944e-08	up-regulated
ENSG00000055917	PUM2	0.848287	7.50178e-14
ENSG00000055950	MRPL43	-0.183427	0.060705
ENSG00000055955	ITIH4	0.217128	0.840234
ENSG00000055957	ITIH1	-1.15436	1.20058e-23	consistently down-regulated
ENSG00000056050	HPF1	0.528727	0.00363407
ENSG00000056097	ZFR	2.01221	1.56436e-96	consistently up-regulated
ENSG00000056558	TRAF1	0.799126	0.00023722
ENSG00000056586	RC3H2	1.78902	7.3562e-64	consistently up-regulated
ENSG00000056736	IL17RB	0.903288	9.67513e-18
ENSG00000056972	TRAF3IP2	-0.827763	1.20762e-07
ENSG00000056998	GYG2	-0.483486	2.09089e-06
ENSG00000057019	DCBLD2	0.862206	7.44975e-21
ENSG00000057252	SOAT1	0.283595	0.0124554
ENSG00000057294	PKP2	0.0293322	0.818144
ENSG00000057593	F7	-1.21445	2.868e-33	down-regulated
ENSG00000057608	GDI2	1.41507	9.21358e-05	consistently up-regulated
ENSG00000057663	ATG5	0.893981	6.37964e-14
ENSG00000057757	PITHD1	-0.137864	0.216298
ENSG00000057935	MTA3	0.179109	0.0403362
ENSG00000058056	USP13	0.108388	0.333291
ENSG00000058063	ATP11B	1.43155	1.13329e-28	up-regulated
ENSG00000058262	SEC61A1	0.145043	0.055116
ENSG00000058272	PPP1R12A	1.62974	6.48071e-53	consistently up-regulated
ENSG00000058453	CROCC	0.372408	0.00215674
ENSG00000058600	POLR3E	-0.385515	9.32792e-06
ENSG00000058668	ATP2B4	0.952727	3.49913e-14
ENSG00000058673	ZC3H11A	0.700752	0.500086
ENSG00000058729	RIOK2	1.92497	3.16231e-34	consistently up-regulated
ENSG00000058799	YIPF1	0.698376	1.03571e-07
ENSG00000058804	NDC1	0.348601	0.000228979
ENSG00000058866	DGKG	0.0197843	0.895684
ENSG00000059122	FLYWCH1	0.0263061	0.856581
ENSG00000059145	UNKL	-0.646169	2.98399e-07
ENSG00000059378	PARP12	-0.487225	1.73192e-06
ENSG00000059573	ALDH18A1	-0.674057	2.80307e-14
ENSG00000059588	TARBP1	0.596643	9.70094e-11
ENSG00000059691	GATB	-0.297302	0.00112364
ENSG00000059728	MXD1	0.524857	4.41341e-05
ENSG00000059758	CDK17	0.307312	0.00277468
ENSG00000059769	DNAJC25	0.390462	0.00668861
ENSG00000059804	SLC2A3	-1.45169	1.25168e-31	down-regulated
ENSG00000060069	CTDP1	-0.391582	6.70045e-05
ENSG00000060138	YBX3	-0.247074	0.00086275
ENSG00000060237	WNK1	1.29478	2.88906e-24	up-regulated
ENSG00000060339	CCAR1	2.10599	4.896e-71	consistently up-regulated
ENSG00000060491	OGFR	-1.05424	2.12565e-42	down-regulated
ENSG00000060566	CREB3L3	-0.389963	0.0151901
ENSG00000060642	PIGV	-0.0935922	0.446023
ENSG00000060656	PTPRU	0.97799	1.0334e-25
ENSG00000060688	SNRNP40	-0.466439	7.54257e-07
ENSG00000060749	QSER1	2.10594	3.20326e-12	consistently up-regulated
ENSG00000060762	MPC1	-0.195413	0.0296756
ENSG00000060971	ACAA1	-0.784691	2.90711e-23
ENSG00000060982	BCAT1	0.319931	0.00766381
ENSG00000061273	HDAC7	-0.390379	6.19006e-05
ENSG00000061656	SPAG4	0.429201	8.70215e-08
ENSG00000061676	NCKAP1	0.870548	4.02322e-19
ENSG00000061794	MRPS35	0.306765	0.00127082
ENSG00000061936	SFSWAP	-0.278216	0.00662018
ENSG00000061938	TNK2	-0.653799	5.11154e-11
ENSG00000061987	MON2	2.21932	2.41661e-94	consistently up-regulated
ENSG00000062194	GPBP1	1.7885	1.30605e-54	consistently up-regulated
ENSG00000062282	DGAT2	0.541239	8.63247e-08
ENSG00000062485	CS	0.0926649	0.392921
ENSG00000062582	MRPS24	0.416194	0.642202
ENSG00000062598	ELMO2	0.551815	8.28717e-08
ENSG00000062650	WAPL	0.747261	6.53882e-14
ENSG00000062716	VMP1	0.611521	1.61935e-15
ENSG00000062725	APPBP2	0.631274	1.80692e-13
ENSG00000062822	POLD1	-1.26888	3.02466e-31	down-regulated
ENSG00000063046	EIF4B	-0.317237	0.00178856
ENSG00000063169	BICRA	-0.316569	0.0255769
ENSG00000063176	SPHK2	-0.721429	7.84468e-08
ENSG00000063177	RPL18	-0.558559	5.02135e-09
ENSG00000063241	ISOC2	-0.323328	0.00012538
ENSG00000063244	U2AF2	-0.545871	1.24599e-10
ENSG00000063245	EPN1	-1.09686	3.94745e-34	down-regulated
ENSG00000063322	MED29	-0.342212	0.00163537
ENSG00000063587	ZNF275	0.305209	0.00543619
ENSG00000063601	MTMR1	0.475194	6.60995e-05
ENSG00000063660	GPC1	1.4586	1.71523e-29	up-regulated
ENSG00000063761	ADCK1	0.549698	0.000427572
ENSG00000063854	HAGH	-0.44407	4.11651e-09
ENSG00000063978	RNF4	0.0999854	0.373601
ENSG00000064012	CASP8	0.332735	0.00198618
ENSG00000064102	INTS13	1.23504	1.15091e-17	up-regulated
ENSG00000064115	TM7SF3	1.0709	4.90845e-41	up-regulated
ENSG00000064199	SPA17	0.00716857	0.990364
ENSG00000064225	ST3GAL6	0.293144	0.0177996
ENSG00000064300	NGFR	-0.381651	0.0417094
ENSG00000064309	CDON	-0.031545	0.813038
ENSG00000064313	TAF2	2.46786	7.21276e-74	consistently up-regulated
ENSG00000064393	HIPK2	-0.55913	7.87054e-06
ENSG00000064419	TNPO3	0.541977	2.27746e-07
ENSG00000064489	BORCS8-MEF2B	2.26709	0.250242
ENSG00000064490	RFXANK	-0.625582	1.73202e-05
ENSG00000064545	TMEM161A	-0.508506	5.20568e-09
ENSG00000064547	LPAR2	0.150381	0.503926
ENSG00000064601	CTSA	-0.0734253	0.375904
ENSG00000064607	SUGP2	-0.160925	0.104665
ENSG00000064651	SLC12A2	0.547339	0.000249162
ENSG00000064652	SNX24	-0.0446594	0.764
ENSG00000064666	CNN2	-0.846394	1.69607e-18
ENSG00000064687	ABCA7	-0.819221	7.81568e-18
ENSG00000064703	DDX20	0.801419	6.16087e-08
ENSG00000064726	BTBD1	-0.103834	0.269148
ENSG00000064932	SBNO2	-1.02825	1.23826e-26	down-regulated
ENSG00000064933	PMS1	1.08907	7.22765e-16	up-regulated
ENSG00000064961	HMG20B	-1.19944	1.07449e-36	down-regulated
ENSG00000064995	TAF11	0.145581	0.137967
ENSG00000064999	ANKS1A	-0.213159	0.0373202
ENSG00000065000	AP3D1	-0.266746	0.00208232
ENSG00000065029	ZNF76	-0.0083117	0.947103
ENSG00000065054	SLC9A3R2	-1.50609	2.07715e-45	consistently down-regulated
ENSG00000065057	NTHL1	-1.87305	4.98126e-76	consistently down-regulated
ENSG00000065060	UHRF1BP1	0.166956	0.0629285
ENSG00000065135	GNAI3	0.236211	0.0159973
ENSG00000065150	IPO5	1.22805	1.41305e-24	up-regulated
ENSG00000065154	OAT	0.142776	0.300709
ENSG00000065183	WDR3	0.769101	2.40882e-08
ENSG00000065243	PKN2	1.66857	2.78323e-67	consistently up-regulated
ENSG00000065268	WDR18	-1.15629	5.45533e-37	down-regulated
ENSG00000065308	TRAM2	0.322452	2.198e-05
ENSG00000065328	MCM10	1.38147	6.73438e-16	consistently up-regulated
ENSG00000065357	DGKA	1.93361	2.0313e-48	up-regulated
ENSG00000065361	ERBB3	-1.33864	1.08145e-71	consistently down-regulated
ENSG00000065427	KARS1	-0.376404	4.80956e-07
ENSG00000065457	ADAT1	0.746218	9.00105e-10
ENSG00000065485	PDIA5	-0.0671652	0.426515
ENSG00000065491	TBC1D22B	0.168018	0.0804573
ENSG00000065518	NDUFB4	-0.478078	7.94362e-06
ENSG00000065526	SPEN	1.03401	4.72837e-16	up-regulated
ENSG00000065534	MYLK	0.186105	0.120987
ENSG00000065548	ZC3H15	2.17138	2.17275e-106	consistently up-regulated
ENSG00000065559	MAP2K4	1.63846	1.36426e-27	consistently up-regulated
ENSG00000065600	PACC1	-0.406226	0.00625471
ENSG00000065613	SLK	2.26378	6.19986e-61	consistently up-regulated
ENSG00000065615	CYB5R4	0.633836	0.000210156
ENSG00000065665	SEC61A2	0.564294	0.000245879
ENSG00000065802	ASB1	0.308783	0.000486121
ENSG00000065809	FAM107B	-0.0580797	0.603774
ENSG00000065882	TBC1D1	-0.172661	0.0883377
ENSG00000065883	CDK13	0.263189	0.00264636
ENSG00000065911	MTHFD2	-0.309643	0.000653119
ENSG00000065923	SLC9A7	-0.19206	0.119271
ENSG00000065970	FOXJ2	-0.4924	8.49031e-05
ENSG00000065978	YBX1	-0.147411	0.0303431
ENSG00000066027	PPP2R5A	-0.793121	2.79676e-16
ENSG00000066044	ELAVL1	-0.300969	0.00104994
ENSG00000066084	DIP2B	0.490786	2.88951e-09
ENSG00000066117	SMARCD1	-0.106239	0.261318
ENSG00000066135	KDM4A	0.710884	3.17195e-05
ENSG00000066136	NFYC	0.140679	0.211659
ENSG00000066230	SLC9A3	1.02968	0.0401096	up-regulated
ENSG00000066248	NGEF	-1.35409	2.27437e-51	down-regulated
ENSG00000066322	ELOVL1	-0.185686	0.0397817
ENSG00000066379	POLR1H	-0.751092	2.88329e-07
ENSG00000066422	ZBTB11	2.52959	2.11227e-82	consistently up-regulated
ENSG00000066427	ATXN3	0.424951	0.000263717
ENSG00000066455	GOLGA5	1.76751	2.65951e-35	up-regulated
ENSG00000066557	LRRC40	0.933361	7.01209e-15
ENSG00000066583	ISOC1	0.0740164	0.513479
ENSG00000066651	TRMT11	0.635917	1.24729e-06
ENSG00000066654	THUMPD1	1.5061	1.36184e-36	consistently up-regulated
ENSG00000066697	MSANTD3	0.137009	0.285055
ENSG00000066777	ARFGEF1	2.55803	7.34545e-75	consistently up-regulated
ENSG00000066813	ACSM2B	-0.300668	0.0298036
ENSG00000066827	ZFAT	0.144842	0.491525
ENSG00000066855	MTFR1	-0.458843	8.14709e-07
ENSG00000066923	STAG3	0.789201	1.31416e-06
ENSG00000066926	FECH	-0.196613	0.126671
ENSG00000067048	DDX3Y	2.55073	1.43204e-120	consistently up-regulated
ENSG00000067057	PFKP	-1.42057	4.55271e-16	consistently down-regulated
ENSG00000067064	IDI1	0.668237	2.20127e-15
ENSG00000067066	SP100	1.19736	1.58144e-17	up-regulated
ENSG00000067082	KLF6	-0.379858	2.28732e-05
ENSG00000067113	PLPP1	0.534913	0.00855173
ENSG00000067141	NEO1	0.655235	6.71078e-11
ENSG00000067167	TRAM1	-0.0785362	0.389838
ENSG00000067177	PHKA1	0.480141	0.000638122
ENSG00000067182	TNFRSF1A	-0.792407	4.06722e-17
ENSG00000067208	EVI5	0.931757	6.7199e-10
ENSG00000067225	PKM	-0.0731356	0.358711
ENSG00000067248	DHX29	2.63779	8.9901e-68	consistently up-regulated
ENSG00000067334	DNTTIP2	3.10224	4.24443e-109	consistently up-regulated
ENSG00000067365	METTL22	-0.148288	0.129112
ENSG00000067369	TP53BP1	2.00678	1.87871e-57	consistently up-regulated
ENSG00000067445	TRO	0.294103	0.00635299
ENSG00000067533	RRP15	1.11447	8.36863e-14	up-regulated
ENSG00000067560	RHOA	-0.169784	0.0256109
ENSG00000067596	DHX8	0.715109	3.22435e-15
ENSG00000067606	PRKCZ	-1.10092	4.53495e-28	consistently down-regulated
ENSG00000067646	ZFY	1.272	1.91008e-14	up-regulated
ENSG00000067704	IARS2	0.937354	0.000183702
ENSG00000067829	IDH3G	-0.569296	3.39192e-06
ENSG00000067836	ROGDI	-0.705914	6.04243e-08
ENSG00000067900	ROCK1	2.27955	5.58024e-54	consistently up-regulated
ENSG00000067955	CBFB	0.160429	0.0761866
ENSG00000067992	PDK3	0.788338	1.135e-09
ENSG00000068001	HYAL2	-0.589292	1.44978e-13
ENSG00000068024	HDAC4	-0.694976	3.39714e-13
ENSG00000068028	RASSF1	-0.980718	3.42348e-21
ENSG00000068078	FGFR3	-0.692469	2.57877e-21
ENSG00000068079	IFI35	-0.663776	1.17009e-09
ENSG00000068097	HEATR6	0.665647	5.79349e-07
ENSG00000068120	COASY	-0.651636	7.11983e-17
ENSG00000068137	PLEKHH3	-1.23273	3.65914e-29	down-regulated
ENSG00000068305	MEF2A	0.87096	5.06779e-15
ENSG00000068308	OTUD5	-0.249992	0.00481275
ENSG00000068323	TFE3	-0.181367	0.0556451
ENSG00000068354	TBC1D25	-0.552733	0.000231102
ENSG00000068366	ACSL4	0.847453	3.57959e-17
ENSG00000068383	INPP5A	-0.705398	4.96606e-14
ENSG00000068394	GPKOW	-0.552151	9.46405e-08
ENSG00000068400	GRIPAP1	0.109035	0.275376
ENSG00000068438	FTSJ1	-0.494606	2.37821e-07
ENSG00000068489	PRR11	-0.800206	7.99892e-21
ENSG00000068650	ATP11A	-0.709896	1.44354e-20
ENSG00000068654	POLR1A	0.135686	0.223981
ENSG00000068697	LAPTM4A	-0.355291	7.72509e-06
ENSG00000068724	TTC7A	-0.337003	8.63171e-05
ENSG00000068745	IP6K2	0.192847	0.0280293
ENSG00000068784	SRBD1	2.84499	4.16102e-77	consistently up-regulated
ENSG00000068796	KIF2A	1.00657	2.84914e-12	up-regulated
ENSG00000068878	PSME4	2.73598	2.80055e-107	consistently up-regulated
ENSG00000068885	IFT80	1.64323	5.3374e-19	consistently up-regulated
ENSG00000068903	SIRT2	-0.409702	3.72593e-05
ENSG00000068912	ERLEC1	0.373004	3.57267e-05
ENSG00000068971	PPP2R5B	-0.276716	0.0276491
ENSG00000069011	PITX1	-0.860603	4.51276e-16
ENSG00000069248	NUP133	1.28118	1.02423e-15	up-regulated
ENSG00000069275	NUCKS1	0.246979	0.00283317
ENSG00000069329	VPS35	1.92931	4.51304e-50	consistently up-regulated
ENSG00000069345	DNAJA2	0.0358804	0.690425
ENSG00000069399	BCL3	-0.332583	0.016211
ENSG00000069424	KCNAB2	-0.423694	1.30833e-05
ENSG00000069509	FUNDC1	0.40162	0.00717507
ENSG00000069535	MAOB	-0.251311	0.0220329
ENSG00000069667	RORA	1.2571	5.86598e-29	up-regulated
ENSG00000069696	DRD4	-0.971705	5.31234e-06
ENSG00000069702	TGFBR3	0.118199	0.154453
ENSG00000069849	ATP1B3	0.545962	1.77177e-10
ENSG00000069869	NEDD4	1.46459	4.48226e-27	up-regulated
ENSG00000069943	PIGB	0.155772	0.461293
ENSG00000069956	MAPK6	1.58997	6.92002e-54	up-regulated
ENSG00000069966	GNB5	-0.325856	0.00211224
ENSG00000069974	RAB27A	0.868867	1.06797e-06
ENSG00000070010	UFD1	0.404602	1.75037e-05
ENSG00000070018	LRP6	1.05497	2.13739e-20	up-regulated
ENSG00000070031	SCT	-1.0858	0.0229756	down-regulated
ENSG00000070047	PHRF1	-0.372965	0.000389947
ENSG00000070061	ELP1	0.732709	4.01739e-15
ENSG00000070081	NUCB2	1.54636	2.09793e-34	consistently up-regulated
ENSG00000070087	PFN2	-0.400087	1.14747e-06
ENSG00000070159	PTPN3	1.12981	5.22409e-30	up-regulated
ENSG00000070214	SLC44A1	-0.312492	0.000239121
ENSG00000070269	TMEM260	0.148509	0.274077
ENSG00000070366	SMG6	0.310043	0.0218527
ENSG00000070367	EXOC5	1.37938	4.44142e-37	up-regulated
ENSG00000070371	CLTCL1	0.145632	0.229081
ENSG00000070404	FSTL3	-0.487665	3.76387e-06
ENSG00000070413	DGCR2	-0.747068	7.21915e-14
ENSG00000070423	RNF126	-0.748945	1.20876e-18
ENSG00000070444	MNT	-0.732624	7.06182e-11
ENSG00000070476	ZXDC	0.183251	0.0473915
ENSG00000070495	JMJD6	-0.369097	9.08785e-05
ENSG00000070501	POLB	0.500809	4.17184e-05
ENSG00000070540	WIPI1	-0.132126	0.256117
ENSG00000070610	GBA2	-0.337672	1.76072e-05
ENSG00000070614	NDST1	-0.743115	1.64533e-20
ENSG00000070669	ASNS	-1.6658	1.50229e-07	consistently down-regulated
ENSG00000070718	AP3M2	0.905284	1.21986e-08
ENSG00000070756	PABPC1	-0.182097	0.0222354
ENSG00000070759	TESK2	-0.58721	0.00208116
ENSG00000070761	CFAP20	-0.294389	0.0109561
ENSG00000070770	CSNK2A2	-0.238183	0.0152
ENSG00000070778	PTPN21	0.342937	0.0455704
ENSG00000070785	EIF2B3	1.11359	3.01321e-12	up-regulated
ENSG00000070814	TCOF1	-0.610285	1.10021e-10
ENSG00000070831	CDC42	0.24339	0.00787243
ENSG00000070882	OSBPL3	1.6501	7.49334e-76	consistently up-regulated
ENSG00000070961	ATP2B1	1.7618	4.07235e-53	consistently up-regulated
ENSG00000071051	NCK2	-1.11433	6.26872e-30	down-regulated
ENSG00000071054	MAP4K4	0.610201	2.78346e-15
ENSG00000071073	MGAT4A	1.10176	8.32229e-27	up-regulated
ENSG00000071082	RPL31	-0.318113	0.00153122
ENSG00000071127	WDR1	0.0309805	0.718492
ENSG00000071189	SNX13	2.0074	7.48285e-65	consistently up-regulated
ENSG00000071243	ING3	0.579385	0.0193066
ENSG00000071282	LMCD1	-0.842273	3.26831e-07
ENSG00000071462	BUD23	-0.27053	0.00344432
ENSG00000071537	SEL1L	1.37494	3.19185e-33	up-regulated
ENSG00000071539	TRIP13	-0.405877	0.00022151
ENSG00000071553	ATP6AP1	-0.212954	0.00363364
ENSG00000071564	TCF3	-1.04802	3.62809e-31	down-regulated
ENSG00000071575	TRIB2	-0.479053	0.000513646
ENSG00000071626	DAZAP1	-0.996988	7.10517e-32
ENSG00000071655	MBD3	-0.36871	0.000595167
ENSG00000071794	HLTF	1.54295	5.06328e-20	up-regulated
ENSG00000071859	FAM50A	0.416746	1.64024e-05
ENSG00000071889	FAM3A	-0.155264	0.186301
ENSG00000071894	CPSF1	-0.779819	2.14105e-25
ENSG00000071967	CYBRD1	0.224855	0.170493
ENSG00000071994	PDCD2	-0.433832	1.48511e-07
ENSG00000072042	RDH11	0.736385	8.19376e-20
ENSG00000072062	PRKACA	0.747704	2.42103e-11
ENSG00000072071	ADGRL1	0.0386886	0.819487
ENSG00000072110	ACTN1	-0.630837	4.37269e-14
ENSG00000072121	ZFYVE26	1.07979	9.31783e-24	up-regulated
ENSG00000072134	EPN2	-0.680043	3.01488e-10
ENSG00000072135	PTPN18	-1.04067	9.25473e-27	down-regulated
ENSG00000072163	LIMS2	-0.456696	0.0143222
ENSG00000072210	ALDH3A2	0.152793	0.133933
ENSG00000072274	TFRC	1.65191	2.10479e-43	consistently up-regulated
ENSG00000072310	SREBF1	-0.270589	0.00434267
ENSG00000072364	AFF4	1.27902	7.54063e-50	up-regulated
ENSG00000072401	UBE2D1	-0.211572	0.124501
ENSG00000072415	PALS1	0.801268	3.0312e-12
ENSG00000072422	RHOBTB1	0.965296	1.61842e-20
ENSG00000072501	SMC1A	1.14895	3.26933e-29	up-regulated
ENSG00000072506	HSD17B10	-0.379727	0.00026822
ENSG00000072518	MARK2	-0.34187	0.00163537
ENSG00000072571	HMMR	1.33274	1.08942e-14	up-regulated
ENSG00000072609	CHFR	0.261093	0.0202427
ENSG00000072682	P4HA2	0.359758	1.72344e-05
ENSG00000072736	NFATC3	1.11031	1.85413e-30	up-regulated
ENSG00000072756	TRNT1	1.43462	2.78811e-30	consistently up-regulated
ENSG00000072778	ACADVL	-0.013817	0.867075
ENSG00000072786	STK10	-0.439616	0.000656285
ENSG00000072803	FBXW11	0.240272	0.00438949
ENSG00000072818	ACAP1	-0.047052	0.874257
ENSG00000072840	EVC	-1.06533	7.81907e-17	down-regulated
ENSG00000072849	DERL2	-0.108245	0.333568
ENSG00000072864	NDE1	-0.671921	2.7532e-14
ENSG00000072954	TMEM38A	-0.351727	0.0141201
ENSG00000072958	AP1M1	-0.401747	1.87934e-05
ENSG00000073008	PVR	-0.741247	2.54574e-18
ENSG00000073050	XRCC1	-0.107161	0.437895
ENSG00000073060	SCARB1	-0.469343	2.06677e-10
ENSG00000073067	CYP2W1	-1.81265	4.4302e-81	down-regulated
ENSG00000073111	MCM2	-1.49312	4.23241e-79	down-regulated
ENSG00000073150	PANX2	-1.60549	2.50674e-31	consistently down-regulated
ENSG00000073169	SELENOO	-0.416249	7.67512e-05
ENSG00000073350	LLGL2	-0.690698	1.44064e-16
ENSG00000073417	PDE8A	0.488043	1.45867e-06
ENSG00000073464	CLCN4	0.115653	0.541584
ENSG00000073536	NLE1	-0.835448	3.06165e-16
ENSG00000073578	SDHA	0.0608271	0.683727
ENSG00000073584	SMARCE1	1.10137	7.37378e-07	up-regulated
ENSG00000073605	GSDMB	-1.13049	1.0236e-21	down-regulated
ENSG00000073614	KDM5A	2.27123	6.57379e-82	consistently up-regulated
ENSG00000073712	FERMT2	0.696164	2.09109e-09
ENSG00000073792	IGF2BP2	-0.211778	0.00701277
ENSG00000073803	MAP3K13	0.241935	0.0314181
ENSG00000073849	ST6GAL1	0.0534946	0.543559
ENSG00000073905	VDAC1P1	0.189556	0.431203
ENSG00000073921	PICALM	0.582908	5.0545e-10
ENSG00000073969	NSF	2.20738	4.57614e-73	consistently up-regulated
ENSG00000074054	CLASP1	1.37976	3.78939e-43	up-regulated
ENSG00000074071	MRPS34	-0.714808	4.93914e-15
ENSG00000074201	CLNS1A	-0.145414	0.124482
ENSG00000074219	TEAD2	-1.10096	5.93561e-11	down-regulated
ENSG00000074266	EED	1.18953	2.36425e-25	up-regulated
ENSG00000074276	CDHR2	-1.11116	1.76575e-37	down-regulated
ENSG00000074319	TSG101	0.693249	3.0166e-08
ENSG00000074356	NCBP3	0.410787	5.3723e-06
ENSG00000074527	NTN4	0.934768	4.03173e-19
ENSG00000074582	BCS1L	-0.260301	0.0306749
ENSG00000074590	NUAK1	0.514172	0.0149902
ENSG00000074603	DPP8	1.53073	9.1134e-32	up-regulated
ENSG00000074621	SLC24A1	-0.115346	0.37976
ENSG00000074695	LMAN1	1.19242	1.06052e-29	up-regulated
ENSG00000074696	HACD3	0.281055	0.00741639
ENSG00000074755	ZZEF1	1.00183	2.19089e-20	up-regulated
ENSG00000074800	ENO1	-0.658285	4.72864e-17
ENSG00000074842	MYDGF	-0.582075	1.90396e-13
ENSG00000074855	ANO8	-0.499054	2.19181e-05
ENSG00000074935	TUBE1	-1.09327	6.16122e-12	down-regulated
ENSG00000074964	ARHGEF10L	-0.459628	1.47327e-08
ENSG00000075089	ACTR6	-0.131489	0.37954
ENSG00000075131	TIPIN	0.625739	0.0116636
ENSG00000075151	EIF4G3	1.90735	2.13461e-60	up-regulated
ENSG00000075188	NUP37	-0.235357	0.044088
ENSG00000075218	GTSE1	-0.836511	1.90829e-18
ENSG00000075234	TTC38	-1.10492	1.07807e-40	down-regulated
ENSG00000075239	ACAT1	0.230951	0.0615733
ENSG00000075240	GRAMD4	-1.03414	6.39426e-23	consistently down-regulated
ENSG00000075292	ZNF638	2.63199	1.54682e-10	consistently up-regulated
ENSG00000075303	SLC25A40	-0.337673	0.018804
ENSG00000075336	TIMM21	2.36107	8.06377e-73	consistently up-regulated
ENSG00000075399	VPS9D1	0.239253	0.0728046
ENSG00000075407	ZNF37A	2.91856	4.24716e-133	consistently up-regulated
ENSG00000075413	MARK3	0.216752	0.0214042
ENSG00000075415	SLC25A3	0.00537109	0.957471
ENSG00000075420	FNDC3B	0.661083	5.09076e-15
ENSG00000075426	FOSL2	-0.682711	8.0283e-16
ENSG00000075568	TMEM131	1.64952	9.00387e-76	consistently up-regulated
ENSG00000075618	FSCN1	-0.632025	7.43038e-12
ENSG00000075624	ACTB	-0.541988	2.23104e-07
ENSG00000075643	MOCOS	0.322354	0.000795693
ENSG00000075651	PLD1	2.24517	1.59282e-71	up-regulated
ENSG00000075702	WDR62	-0.748432	4.76907e-10
ENSG00000075711	DLG1	0.688479	9.40393e-11
ENSG00000075785	RAB7A	0.231968	0.00453297
ENSG00000075790	BCAP29	0.0990067	0.90077
ENSG00000075826	SEC31B	0.447392	0.00382824
ENSG00000075856	SART3	0.370996	1.1015e-05
ENSG00000075914	EXOSC7	-0.263749	0.0492085
ENSG00000075945	KIFAP3	0.8492	1.06797e-06
ENSG00000075975	MKRN2	-0.0863113	0.504556
ENSG00000076003	MCM6	0.308666	0.20788
ENSG00000076043	REXO2	0.687621	5.82959e-11
ENSG00000076053	RBM7	0.771798	3.80576e-10
ENSG00000076067	RBMS2	-0.721161	2.86784e-10
ENSG00000076108	BAZ2A	-0.48016	3.27416e-08
ENSG00000076201	PTPN23	-0.453204	1.13324e-06
ENSG00000076242	MLH1	0.945032	1.21465e-13
ENSG00000076248	UNG	-1.19205	5.04514e-43	down-regulated
ENSG00000076321	KLHL20	0.734434	3.06639e-07
ENSG00000076351	SLC46A1	-0.232691	0.110418
ENSG00000076356	PLXNA2	-0.772496	4.73215e-09
ENSG00000076382	SPAG5	0.38981	0.0163155
ENSG00000076513	ANKRD13A	0.0388432	0.683532
ENSG00000076554	TPD52	-0.642845	9.46752e-09
ENSG00000076555	ACACB	-0.478229	8.64169e-05
ENSG00000076604	TRAF4	-0.14252	0.156322
ENSG00000076650	GPATCH1	0.927321	8.6655e-07
ENSG00000076662	ICAM3	-2.81972	0.147359
ENSG00000076685	NT5C2	-0.0726715	0.549921
ENSG00000076706	MCAM	0.202743	0.0443761
ENSG00000076770	MBNL3	2.63168	1.13917e-154	consistently up-regulated
ENSG00000076826	CAMSAP3	-0.551097	2.37519e-10
ENSG00000076864	RAP1GAP	-0.722781	2.46374e-17
ENSG00000076924	XAB2	-0.696034	3.2313e-11
ENSG00000076928	ARHGEF1	-0.821147	3.49943e-19
ENSG00000076944	STXBP2	-0.0304864	0.822125
ENSG00000076984	MAP2K7	-1.19442	1.63504e-38	consistently down-regulated
ENSG00000077044	DGKD	-0.67576	1.42738e-14
ENSG00000077097	TOP2B	1.75063	8.1138e-55	consistently up-regulated
ENSG00000077147	TM9SF3	0.460753	3.61816e-08
ENSG00000077150	NFKB2	-0.517368	1.32827e-06
ENSG00000077152	UBE2T	-0.747209	7.19747e-11
ENSG00000077157	PPP1R12B	0.618163	5.13184e-07
ENSG00000077232	DNAJC10	1.79225	1.34285e-85	consistently up-regulated
ENSG00000077235	GTF3C1	0.100029	0.28393
ENSG00000077238	IL4R	0.150736	0.132995
ENSG00000077254	USP33	0.592948	3.47893e-08
ENSG00000077312	SNRPA	-0.739196	9.79834e-13
ENSG00000077348	EXOSC5	-1.40817	2.05689e-27	consistently down-regulated
ENSG00000077380	DYNC1I2	2.02486	3.87211e-51	consistently up-regulated
ENSG00000077454	LRCH4	-0.564822	0.000639473
ENSG00000077458	FAM76B	0.334942	0.0143236
ENSG00000077463	SIRT6	-0.368205	0.000792474
ENSG00000077514	POLD3	-0.1441	0.484249
ENSG00000077549	CAPZB	-0.697153	1.40142e-14
ENSG00000077616	NAALAD2	1.09154	3.99598e-09	up-regulated
ENSG00000077684	JADE1	-0.854751	2.41381e-11
ENSG00000077713	SLC25A43	-0.929561	1.02739e-15
ENSG00000077721	UBE2A	0.3119	0.00494827
ENSG00000077782	FGFR1	-0.282063	0.00166789
ENSG00000077942	FBLN1	-0.479334	5.21941e-12
ENSG00000078043	PIAS2	0.433597	0.000371332
ENSG00000078061	ARAF	-0.799001	6.00808e-16
ENSG00000078070	MCCC1	-0.229968	0.0591822
ENSG00000078124	ACER3	1.04352	4.89536e-10	up-regulated
ENSG00000078140	UBE2K	0.00137477	0.991496
ENSG00000078142	PIK3C3	2.35964	1.07653e-75	consistently up-regulated
ENSG00000078177	N4BP2	2.27666	3.1948e-15	consistently up-regulated
ENSG00000078237	TIGAR	3.63195	9.43188e-66	consistently up-regulated
ENSG00000078246	TULP3	0.513057	4.00272e-05
ENSG00000078269	SYNJ2	-0.0405826	0.667578
ENSG00000078304	PPP2R5C	0.454177	1.30753e-07
ENSG00000078319	PMS2P1	-0.8103	2.74358e-06
ENSG00000078369	GNB1	-0.410029	1.33698e-08
ENSG00000078401	EDN1	-0.591786	0.00886557
ENSG00000078403	MLLT10	0.267536	0.00403036
ENSG00000078487	ZCWPW1	0.250816	0.374784
ENSG00000078618	NRDC	1.03295	3.23848e-18	up-regulated
ENSG00000078668	VDAC3	0.195923	0.0728606
ENSG00000078674	PCM1	3.07484	1.86302e-10	consistently up-regulated
ENSG00000078687	TNRC6C	0.293709	0.0738734
ENSG00000078699	CBFA2T2	-0.107845	0.239455
ENSG00000078747	ITCH	1.55134	2.03427e-44	up-regulated
ENSG00000078804	TP53INP2	0.514564	5.08028e-07
ENSG00000078808	SDF4	-0.455383	6.49509e-09
ENSG00000078898	BPIFB2	-0.147364	0.0394235
ENSG00000078902	TOLLIP	-0.538802	3.79444e-08
ENSG00000078967	UBE2D4	-0.437889	0.0658811
ENSG00000079134	THOC1	1.11305	6.31437e-13	up-regulated
ENSG00000079150	FKBP7	0.270543	0.220569
ENSG00000079246	XRCC5	2.01956	2.44361e-78	consistently up-regulated
ENSG00000079277	MKNK1	0.0374962	0.773801
ENSG00000079308	TNS1	-1.19916	9.80464e-30	down-regulated
ENSG00000079313	REXO1	-0.501581	2.13878e-05
ENSG00000079332	SAR1A	0.324026	0.000118061
ENSG00000079335	CDC14A	-0.0025487	0.991834
ENSG00000079385	CEACAM1	0.731631	8.42752e-16
ENSG00000079387	SENP1	1.25834	1.85291e-15	up-regulated
ENSG00000079393	DUSP13	0.182661	0.531419
ENSG00000079432	CIC	-0.10956	0.299189
ENSG00000079459	FDFT1	-0.0961009	0.350623
ENSG00000079462	PAFAH1B3	-1.12062	1.44643e-14	down-regulated
ENSG00000079616	KIF22	-1.34831	7.92512e-57	down-regulated
ENSG00000079689	SCGN	-0.727304	9.51994e-05
ENSG00000079739	PGM1	-0.585442	2.12232e-09
ENSG00000079785	DDX1	2.22831	3.30696e-110	consistently up-regulated
ENSG00000079805	DNM2	-0.861793	4.60483e-29
ENSG00000079819	EPB41L2	1.07565	3.39406e-27	up-regulated
ENSG00000079950	STX7	-0.0552933	0.628986
ENSG00000079974	RABL2B	1.21533	4.02256e-34	consistently up-regulated
ENSG00000079999	KEAP1	-0.750559	8.81334e-16
ENSG00000080031	PTPRH	-0.43292	1.69662e-07
ENSG00000080189	SLC35C2	-0.240505	0.00457261
ENSG00000080298	RFX3	1.47886	4.89486e-22	up-regulated
ENSG00000080345	RIF1	2.57968	3.82148e-15	consistently up-regulated
ENSG00000080371	RAB21	0.469912	2.84361e-06
ENSG00000080503	SMARCA2	1.10991	6.67945e-30	up-regulated
ENSG00000080546	SESN1	2.25811	3.34442e-113	consistently up-regulated
ENSG00000080603	SRCAP	0.300455	0.23855
ENSG00000080608	PUM3	2.2431	2.07378e-44	consistently up-regulated
ENSG00000080618	CPB2	-0.366483	0.000366326
ENSG00000080802	CNOT4	1.17597	4.31545e-17	up-regulated
ENSG00000080815	PSEN1	0.646264	1.99138e-09
ENSG00000080819	CPOX	-0.453171	1.77917e-08
ENSG00000080822	CLDND1	0.848755	8.34225e-14
ENSG00000080823	MOK	-0.555531	0.000436581
ENSG00000080824	HSP90AA1	3.01776	1.77325e-28	consistently up-regulated
ENSG00000080839	RBL1	1.0239	1.14569e-15	up-regulated
ENSG00000080845	DLGAP4	-0.313902	0.0090805
ENSG00000080947	CROCCP3	1.78818	2.15505e-18	consistently up-regulated
ENSG00000080986	NDC80	0.578512	0.0011836
ENSG00000081014	AP4E1	1.50954	6.53554e-52	consistently up-regulated
ENSG00000081019	RSBN1	0.23456	0.0829191
ENSG00000081026	MAGI3	1.15745	4.61078e-13	up-regulated
ENSG00000081041	CXCL2	-0.797307	0.0210394
ENSG00000081051	AFP	2.2054	1.37243e-115	consistently up-regulated
ENSG00000081059	TCF7	0.310446	0.0155065
ENSG00000081087	OSTM1	1.36659	1.0135e-45	up-regulated
ENSG00000081154	PCNP	0.306862	0.000950344
ENSG00000081177	EXD2	-0.434552	3.48504e-05
ENSG00000081181	ARG2	0.426906	0.000206877
ENSG00000081307	UBA5	0.792661	7.52057e-15
ENSG00000081377	CDC14B	-0.726323	3.66765e-14
ENSG00000081386	ZNF510	0.726354	0.000149066
ENSG00000081692	JMJD4	0.141785	0.585369
ENSG00000081721	DUSP12	-0.286716	0.0214659
ENSG00000081760	AACS	-0.511681	8.59712e-09
ENSG00000081791	DELE1	-0.360289	5.74786e-05
ENSG00000081803	CADPS2	1.64278	1.01646e-37	consistently up-regulated
ENSG00000081870	HSPB11	-0.226878	0.0829638
ENSG00000081913	PHLPP1	0.0084696	0.942009
ENSG00000082068	WDR70	1.23315	1.98554e-12	up-regulated
ENSG00000082146	STRADB	-0.0706381	0.530701
ENSG00000082153	BZW1	2.26724	1.83498e-114	consistently up-regulated
ENSG00000082196	C1QTNF3	0.271115	0.508999
ENSG00000082212	ME2	0.19167	0.120579
ENSG00000082213	C5orf22	0.927735	3.3086e-15
ENSG00000082258	CCNT2	0.718408	4.73428e-12
ENSG00000082269	FAM135A	2.75714	1.03393e-136	consistently up-regulated
ENSG00000082438	COBLL1	2.62088	2.22185e-65	consistently up-regulated
ENSG00000082458	DLG3	-0.806223	7.27582e-10
ENSG00000082515	MRPL22	-0.368415	0.00198966
ENSG00000082516	GEMIN5	0.950922	8.779e-20
ENSG00000082641	NFE2L1	-0.602852	2.29843e-12
ENSG00000082701	GSK3B	1.07261	4.27974e-32	up-regulated
ENSG00000082781	ITGB5	-0.538613	1.82015e-13
ENSG00000082805	ERC1	1.39059	2.0207e-42	up-regulated
ENSG00000082898	XPO1	0.443977	1.64382e-05
ENSG00000082996	RNF13	1.18522	1.20666e-28	up-regulated
ENSG00000083093	PALB2	1.8221	5.06604e-56	consistently up-regulated
ENSG00000083099	LYRM2	0.74208	3.38768e-08
ENSG00000083123	BCKDHB	-0.0368157	0.811385
ENSG00000083168	KAT6A	1.50207	5.30028e-41	up-regulated
ENSG00000083223	TUT7	2.55163	1.29779e-54	consistently up-regulated
ENSG00000083312	TNPO1	1.74988	1.6657e-40	consistently up-regulated
ENSG00000083444	PLOD1	-0.460968	4.16546e-10
ENSG00000083454	P2RX5	0.0228224	0.953038
ENSG00000083457	ITGAE	-0.618217	1.10161e-05
ENSG00000083520	DIS3	2.48129	1.72038e-68	consistently up-regulated
ENSG00000083635	NUFIP1	-0.285868	0.0731046
ENSG00000083642	PDS5B	2.12969	1.62627e-72	consistently up-regulated
ENSG00000083750	RRAGB	0.303283	0.0483569
ENSG00000083799	CYLD	1.27546	7.23392e-33	consistently up-regulated
ENSG00000083807	SLC27A5	-0.576219	0.000419381
ENSG00000083812	ZNF324	0.177496	0.348711
ENSG00000083817	ZNF416	0.103849	0.74763
ENSG00000083838	ZNF446	-0.393997	0.0884691
ENSG00000083844	ZNF264	0.163442	0.195983
ENSG00000083845	RPS5	-0.55094	1.04163e-14
ENSG00000083857	FAT1	3.09761	4.54043e-17	consistently up-regulated
ENSG00000083896	YTHDC1	1.13003	4.60424e-25	up-regulated
ENSG00000083937	CHMP2B	0.601722	2.32933e-07
ENSG00000084070	SMAP2	-0.454658	1.55699e-07
ENSG00000084072	PPIE	-0.236277	0.0400765
ENSG00000084073	ZMPSTE24	1.36506	2.02584e-43	consistently up-regulated
ENSG00000084090	STARD7	-0.377651	7.27683e-05
ENSG00000084092	NOA1	-0.87063	8.41349e-18
ENSG00000084093	REST	1.45018	5.9379e-34	up-regulated
ENSG00000084110	HAL	-0.337864	0.0104596
ENSG00000084112	SSH1	0.251853	0.0353402
ENSG00000084234	APLP2	0.250424	0.000285393
ENSG00000084444	FAM234B	-0.728551	3.36074e-06
ENSG00000084463	WBP11	-0.337279	0.000875212
ENSG00000084623	EIF3I	-0.0356435	0.787383
ENSG00000084636	COL16A1	-0.580194	9.30803e-11
ENSG00000084652	TXLNA	0.0551138	0.536965
ENSG00000084674	APOB	3.62945	8.39064e-12	consistently up-regulated
ENSG00000084693	AGBL5	0.461789	2.06857e-10
ENSG00000084731	KIF3C	-0.977935	8.49938e-25
ENSG00000084733	RAB10	-0.361509	4.91934e-07
ENSG00000084734	GCKR	-0.342578	0.00532044
ENSG00000084754	HADHA	0.395299	0.000660817
ENSG00000084764	MAPRE3	0.769457	0.000681052
ENSG00000084774	CAD	-0.487984	6.39107e-09
ENSG00000085063	CD59	0.576799	5.70123e-09
ENSG00000085185	BCORL1	-0.524629	8.09402e-06
ENSG00000085231	AK6	0.657294	2.55146e-07
ENSG00000085274	MYNN	0.869654	7.99558e-07
ENSG00000085365	SCAMP1	0.807029	1.02515e-11
ENSG00000085377	PREP	-0.578435	5.68508e-10
ENSG00000085382	HACE1	0.687252	1.7528e-06
ENSG00000085415	SEH1L	0.127974	0.287751
ENSG00000085433	WDR47	1.61055	4.22516e-13	consistently up-regulated
ENSG00000085449	WDFY1	1.58804	2.60407e-63	consistently up-regulated
ENSG00000085465	OVGP1	0.165589	0.575653
ENSG00000085491	SLC25A24	-0.485573	0.000755773
ENSG00000085511	MAP3K4	0.858349	2.2032e-12
ENSG00000085563	ABCB1	0.679413	5.65631e-07
ENSG00000085644	ZNF213	-0.809296	6.28087e-07
ENSG00000085662	AKR1B1	-0.573178	6.85138e-15
ENSG00000085719	CPNE3	0.551216	1.65742e-09
ENSG00000085721	RRN3	1.3195	2.90991e-30	consistently up-regulated
ENSG00000085733	CTTN	0.620668	7.98651e-19
ENSG00000085741	WNT11	-0.87226	0.00106924
ENSG00000085760	MTIF2	1.73286	2.45311e-51	consistently up-regulated
ENSG00000085788	DDHD2	-0.108277	0.314235
ENSG00000085832	EPS15	0.715753	9.32831e-10
ENSG00000085840	ORC1	-0.525131	0.00185417
ENSG00000085871	MGST2	-0.463139	7.18124e-10
ENSG00000085872	CHERP	-0.511772	1.19481e-05
ENSG00000085978	ATG16L1	0.360439	4.31134e-05
ENSG00000085982	USP40	0.708703	4.52898e-13
ENSG00000085998	POMGNT1	-0.184993	0.0389899
ENSG00000085999	RAD54L	-0.787081	2.65704e-12
ENSG00000086015	MAST2	-0.433165	1.09524e-07
ENSG00000086061	DNAJA1	1.95631	5.28815e-16	consistently up-regulated
ENSG00000086062	B4GALT1	-0.869388	1.19259e-32
ENSG00000086065	CHMP5	0.185949	0.0616361
ENSG00000086102	NFX1	1.30219	2.18939e-28	up-regulated
ENSG00000086189	DIMT1	-0.467768	0.000754301
ENSG00000086200	IPO11	1.35166	1.79049e-18	consistently up-regulated
ENSG00000086232	EIF2AK1	1.16272	5.49982e-31	up-regulated
ENSG00000086289	EPDR1	-0.101068	0.206921
ENSG00000086300	SNX10	0.393601	5.50604e-05
ENSG00000086475	SEPHS1	-1.00754	6.78936e-33	down-regulated
ENSG00000086504	MRPL28	-0.633005	2.25223e-15
ENSG00000086506	HBQ1	-0.840134	0.000175054
ENSG00000086544	ITPKC	-0.165297	0.240569
ENSG00000086589	RBM22	0.39001	0.000133721
ENSG00000086598	TMED2	0.193143	0.0277282
ENSG00000086619	ERO1B	1.15704	1.72211e-15	up-regulated
ENSG00000086666	ZFAND6	0.597449	3.73833e-11
ENSG00000086696	HSD17B2	0.0833925	0.523033
ENSG00000086712	TXLNG	0.964915	5.59443e-10
ENSG00000086758	HUWE1	1.29447	7.44726e-34	up-regulated
ENSG00000086827	ZW10	1.14343	2.78547e-11	up-regulated
ENSG00000086848	ALG9	0.745639	1.27684e-07
ENSG00000087008	ACOX3	-0.471382	0.00034271
ENSG00000087053	MTMR2	0.879288	3.36846e-10
ENSG00000087074	PPP1R15A	-0.612719	8.18026e-06
ENSG00000087076	HSD17B14	-0.519367	0.158934
ENSG00000087086	FTL	-0.295494	8.34921e-05
ENSG00000087087	SRRT	-0.150836	0.166441
ENSG00000087088	BAX	0.481158	7.70664e-08
ENSG00000087095	NLK	0.452495	0.000761725
ENSG00000087111	PIGS	-0.165502	0.0692118
ENSG00000087152	ATXN7L3	-0.598284	2.00107e-10
ENSG00000087157	PGS1	-0.210039	0.0230506
ENSG00000087191	PSMC5	0.387352	0.000249513
ENSG00000087206	UIMC1	0.291137	0.0167874
ENSG00000087253	LPCAT2	0.579399	7.65793e-06
ENSG00000087263	OGFOD1	0.639813	1.84732e-09
ENSG00000087266	SH3BP2	-1.1155	9.65677e-26	consistently down-regulated
ENSG00000087269	NOP14	-0.596971	1.57298e-10
ENSG00000087274	ADD1	-0.487635	8.30657e-10
ENSG00000087299	L2HGDH	-0.657628	2.48962e-06
ENSG00000087301	TXNDC16	1.09671	1.78416e-15	up-regulated
ENSG00000087302	RTRAF	0.37002	1.61998e-05
ENSG00000087338	GMCL1	-0.0782567	0.480495
ENSG00000087365	SF3B2	-0.617083	1.73503e-15
ENSG00000087448	KLHL42	0.536786	7.76302e-06
ENSG00000087460	GNAS	-0.208341	0.00464759
ENSG00000087470	DNM1L	1.51231	6.41391e-33	consistently up-regulated
ENSG00000087502	ERGIC2	1.78422	1.51809e-27	consistently up-regulated
ENSG00000087586	AURKA	-0.979823	5.80063e-25
ENSG00000087842	PIR	-1.11096	3.34887e-18	down-regulated
ENSG00000087884	AAMDC	-0.198129	0.433841
ENSG00000087995	METTL2A	-0.146968	0.196246
ENSG00000088035	ALG6	0.643166	0.000470752
ENSG00000088038	CNOT3	-0.574495	1.23732e-08
ENSG00000088205	DDX18	1.81346	1.52083e-48	consistently up-regulated
ENSG00000088247	KHSRP	-0.673482	3.93983e-11
ENSG00000088256	GNA11	-0.469443	7.76767e-06
ENSG00000088280	ASAP3	-0.8465	5.41082e-19
ENSG00000088298	EDEM2	-0.511666	7.15624e-11
ENSG00000088305	DNMT3B	-0.556654	2.78079e-08
ENSG00000088325	TPX2	0.187687	0.201083
ENSG00000088340	FER1L4	0.722987	5.69495e-09
ENSG00000088356	PDRG1	-0.237797	0.07101
ENSG00000088367	EPB41L1	-0.299722	0.000123019
ENSG00000088448	ANKRD10	0.208022	0.0202184
ENSG00000088451	TGDS	0.0777823	0.601967
ENSG00000088543	C3orf18	-0.366048	0.0528428
ENSG00000088682	COQ9	-0.249728	0.0047066
ENSG00000088727	KIF9	-0.212971	0.374568
ENSG00000088766	CRLS1	-0.807807	2.89432e-15
ENSG00000088808	PPP1R13B	0.175739	0.175593
ENSG00000088812	ATRN	0.537042	3.719e-10
ENSG00000088826	SMOX	-0.160309	0.174038
ENSG00000088832	FKBP1A	0.0152175	0.864423
ENSG00000088833	NSFL1C	-0.025845	0.775285
ENSG00000088836	SLC4A11	0.0742867	0.555532
ENSG00000088854	DNAAF9	-0.0472733	0.643539
ENSG00000088876	ZNF343	0.466672	0.000228979
ENSG00000088881	EBF4	0.373093	0.0546347
ENSG00000088888	MAVS	-0.209031	0.0194667
ENSG00000088899	LZTS3	-1.02687	2.49887e-33	down-regulated
ENSG00000088926	F11	2.39601	9.4346e-175	consistently up-regulated
ENSG00000088930	XRN2	0.355674	0.000245879
ENSG00000088970	KIZ	1.07163	4.04039e-16	up-regulated
ENSG00000088986	DYNLL1	-0.099908	0.317012
ENSG00000088992	TESC	-0.868034	2.62161e-22
ENSG00000089006	SNX5	0.797215	3.85622e-13
ENSG00000089009	RPL6	0.930154	1.13048e-25
ENSG00000089022	MAPKAPK5	-0.00910427	0.940157
ENSG00000089048	ESF1	3.36666	5.26561e-39	consistently up-regulated
ENSG00000089050	RBBP9	-0.666996	5.60483e-13
ENSG00000089053	ANAPC5	-0.490075	4.84037e-10
ENSG00000089057	SLC23A2	0.274653	0.00132991
ENSG00000089060	SLC8B1	-0.804415	8.91398e-10
ENSG00000089063	TMEM230	0.207177	0.00543404
ENSG00000089094	KDM2B	-0.445371	1.18748e-06
ENSG00000089123	TASP1	0.577378	3.95823e-05
ENSG00000089127	OAS1	-0.623404	0.000932296
ENSG00000089154	GCN1	0.0344026	0.695089
ENSG00000089157	RPLP0	-0.161964	0.0705445
ENSG00000089159	PXN	-0.462744	5.18928e-06
ENSG00000089163	SIRT4	-0.581336	0.0369003
ENSG00000089177	KIF16B	1.22888	1.31048e-20	up-regulated
ENSG00000089195	TRMT6	1.2583	1.13184e-28	up-regulated
ENSG00000089220	PEBP1	-0.0958466	0.183064
ENSG00000089234	BRAP	1.00468	7.79434e-13	up-regulated
ENSG00000089248	ERP29	-0.400539	1.71548e-08
ENSG00000089280	FUS	0.461961	1.75621e-08
ENSG00000089289	IGBP1	0.876751	2.53441e-12
ENSG00000089351	GRAMD1A	-0.941246	1.34495e-38
ENSG00000089486	CDIP1	1.78179	4.79347e-73	up-regulated
ENSG00000089597	GANAB	-0.22869	0.00174798
ENSG00000089639	GMIP	0.0669395	0.712604
ENSG00000089682	RBM41	2.2392	2.40615e-57	consistently up-regulated
ENSG00000089685	BIRC5	-1.37526	1.23763e-80	down-regulated
ENSG00000089693	MLF2	0.344997	3.3006e-06
ENSG00000089723	OTUB2	0.275885	0.123688
ENSG00000089737	DDX24	0.468877	5.21228e-07
ENSG00000089775	ZBTB25	-0.304239	0.0173091
ENSG00000089818	NECAP1	0.06362	0.635634
ENSG00000089820	ARHGAP4	0.742625	0.0377611
ENSG00000089876	DHX32	0.796397	5.73401e-12
ENSG00000089902	RCOR1	-0.0732896	0.547596
ENSG00000089916	GPATCH2L	1.97166	6.3549e-70	consistently up-regulated
ENSG00000090006	LTBP4	0.322896	0.170074
ENSG00000090013	BLVRB	0.0846694	0.392344
ENSG00000090020	SLC9A1	0.673593	2.15478e-08
ENSG00000090054	SPTLC1	0.310502	0.000540036
ENSG00000090060	PAPOLA	1.43541	7.29834e-64	up-regulated
ENSG00000090061	CCNK	0.0118046	0.94182
ENSG00000090097	PCBP4	0.240805	0.00748563
ENSG00000090238	YPEL3	-0.583964	7.46818e-10
ENSG00000090263	MRPS33	0.0604304	0.633461
ENSG00000090266	NDUFB2	-0.204923	0.0915209
ENSG00000090273	NUDC	0.26173	0.00173831
ENSG00000090316	MAEA	-0.318263	6.71969e-05
ENSG00000090339	ICAM1	-0.15571	0.0763252
ENSG00000090372	STRN4	-0.574016	2.64706e-11
ENSG00000090382	LYZ	-0.0199088	0.865699
ENSG00000090432	MUL1	-0.437474	8.1245e-06
ENSG00000090447	TFAP4	-1.61019	3.80006e-38	consistently down-regulated
ENSG00000090470	PDCD7	-0.229918	0.0242356
ENSG00000090487	SPG21	-0.179842	0.0327881
ENSG00000090512	FETUB	0.754924	0.00415597
ENSG00000090520	DNAJB11	0.368237	2.30997e-06
ENSG00000090534	THPO	0.483169	0.000126364
ENSG00000090539	CHRD	0.43999	4.00393e-08
ENSG00000090554	FLT3LG	-0.388198	0.691832
ENSG00000090565	RAB11FIP3	-1.1787	4.28814e-52	down-regulated
ENSG00000090581	GNPTG	-0.161484	0.117125
ENSG00000090612	ZNF268	3.17956	1.16921e-62	consistently up-regulated
ENSG00000090615	GOLGA3	0.0978718	0.291322
ENSG00000090621	PABPC4	-0.265862	0.000279351
ENSG00000090661	CERS4	-0.889489	3.27628e-26
ENSG00000090674	MCOLN1	0.245697	0.113712
ENSG00000090686	USP48	1.32144	9.51413e-35	up-regulated
ENSG00000090776	EFNB1	1.00237	1.91723e-17	up-regulated
ENSG00000090857	PDPR	0.612787	4.93435e-15
ENSG00000090861	AARS1	-0.777869	1.16582e-23
ENSG00000090863	GLG1	0.535799	7.62071e-11
ENSG00000090889	KIF4A	0.349062	0.0533825
ENSG00000090905	TNRC6A	1.79182	1.04304e-83	consistently up-regulated
ENSG00000090924	PLEKHG2	-0.171077	0.169274
ENSG00000090971	NAT14	-0.738155	1.50533e-10
ENSG00000090975	PITPNM2	-0.920549	5.05639e-15
ENSG00000090989	EXOC1	1.88199	8.35324e-40	consistently up-regulated
ENSG00000091009	RBM27	0.687398	1.97997e-05
ENSG00000091039	OSBPL8	1.79557	1.06788e-38	consistently up-regulated
ENSG00000091073	DTX2	-0.672166	2.92403e-07
ENSG00000091127	PUS7	0.327882	0.00317466
ENSG00000091136	LAMB1	0.807811	1.89642e-12
ENSG00000091140	DLD	1.63195	4.46107e-62	consistently up-regulated
ENSG00000091164	TXNL1	-0.401279	1.49884e-05
ENSG00000091262	ABCC6	-0.0593469	0.543494
ENSG00000091317	CMTM6	0.13153	0.143461
ENSG00000091409	ITGA6	0.479911	2.70696e-06
ENSG00000091436	MAP3K20	0.0536482	0.717923
ENSG00000091483	FH	0.068066	0.549185
ENSG00000091513	TF	0.209483	0.0296234
ENSG00000091527	CDV3	0.276481	0.00390778
ENSG00000091542	ALKBH5	-0.592385	4.76277e-08
ENSG00000091583	APOH	0.18126	0.024948
ENSG00000091640	SPAG7	-1.12851	8.2502e-37	down-regulated
ENSG00000091651	ORC6	-0.503776	4.60831e-05
ENSG00000091732	ZC3HC1	0.210002	0.112828
ENSG00000091947	TMEM101	-0.520099	6.14118e-10
ENSG00000092010	PSME1	-0.0367687	0.668855
ENSG00000092020	PPP2R3C	0.524673	0.00176693
ENSG00000092036	HAUS4	-1.47413	9.36902e-17	down-regulated
ENSG00000092094	OSGEP	-0.202317	0.154625
ENSG00000092098	RNF31	-0.176611	0.693945
ENSG00000092108	SCFD1	1.47903	1.85338e-69	consistently up-regulated
ENSG00000092140	G2E3	0.639893	4.14566e-05
ENSG00000092148	HECTD1	2.35337	2.49263e-98	consistently up-regulated
ENSG00000092199	HNRNPC	-0.324835	6.99378e-06
ENSG00000092201	SUPT16H	1.9466	2.56568e-66	consistently up-regulated
ENSG00000092203	TOX4	0.00483458	0.961097
ENSG00000092208	GEMIN2	-0.971209	6.3349e-10
ENSG00000092295	TGM1	0.0486733	0.876853
ENSG00000092330	TINF2	0.662774	1.37387e-11
ENSG00000092421	SEMA6A	0.466994	3.90325e-06
ENSG00000092439	TRPM7	2.09007	1.07921e-93	consistently up-regulated
ENSG00000092445	TYRO3	-1.67234	2.83729e-63	consistently down-regulated
ENSG00000092470	WDR76	-0.291299	0.264206
ENSG00000092531	SNAP23	-0.562409	0.00030865
ENSG00000092607	TBX15	0.491323	0.0141689
ENSG00000092621	PHGDH	-2.1007	1.13703e-117	down-regulated
ENSG00000092758	COL9A3	-0.567488	3.0165e-15
ENSG00000092820	EZR	-0.245939	0.00176822
ENSG00000092841	MYL6	0.232868	0.0305097
ENSG00000092847	AGO1	-0.0138493	0.90141
ENSG00000092853	CLSPN	1.06189	9.65703e-09	up-regulated
ENSG00000092871	RFFL	-1.02069	7.02957e-25	down-regulated
ENSG00000092929	UNC13D	-0.266774	0.00342937
ENSG00000092931	MFSD11	-0.352433	0.000706943
ENSG00000092964	DPYSL2	-1.64916	3.73216e-67	down-regulated
ENSG00000092978	GPATCH2	0.899552	1.35246e-08
ENSG00000093000	NUP50	0.770474	1.46813e-12
ENSG00000093009	CDC45	-0.689547	2.05834e-08
ENSG00000093010	COMT	-0.820202	9.14706e-28
ENSG00000093144	ECHDC1	0.932934	1.59828e-19
ENSG00000093167	LRRFIP2	-0.182402	0.100217
ENSG00000093183	SEC22C	0.00590287	0.965031
ENSG00000093217	XYLB	-0.618821	8.8149e-11
ENSG00000094631	HDAC6	-0.419692	5.49254e-08
ENSG00000094804	CDC6	0.324936	0.00364868
ENSG00000094841	UPRT	-0.934761	2.0029e-10
ENSG00000094880	CDC23	0.543985	4.03409e-05
ENSG00000094914	AAAS	-0.791416	6.79628e-19
ENSG00000094916	CBX5	0.33367	0.00116795
ENSG00000094975	SUCO	1.43049	9.38963e-39	consistently up-regulated
ENSG00000095002	MSH2	0.496567	1.12013e-05
ENSG00000095015	MAP3K1	1.64122	1.84707e-40	consistently up-regulated
ENSG00000095059	DHPS	0.140017	0.688562
ENSG00000095066	HOOK2	-0.181782	0.129078
ENSG00000095139	ARCN1	0.678919	1.44591e-14
ENSG00000095203	EPB41L4B	0.305951	0.000335578
ENSG00000095209	TMEM38B	-0.396604	5.29528e-05
ENSG00000095261	PSMD5	0.432263	7.26488e-05
ENSG00000095319	NUP188	0.533595	6.38322e-08
ENSG00000095321	CRAT	-0.259072	0.00365798
ENSG00000095380	NANS	-0.933831	8.03213e-23
ENSG00000095383	TBC1D2	-0.25744	0.176449
ENSG00000095397	WHRN	0.880016	6.76544e-12
ENSG00000095485	CWF19L1	-0.336283	0.00675779
ENSG00000095539	SEMA4G	-0.458053	6.20639e-09
ENSG00000095564	BTAF1	1.97713	3.85937e-66	consistently up-regulated
ENSG00000095574	IKZF5	0.783241	2.12927e-07
ENSG00000095637	SORBS1	0.223663	0.0215265
ENSG00000095739	BAMBI	-0.508288	1.42464e-06
ENSG00000095752	IL11	-0.410963	0.0205771
ENSG00000095787	WAC	0.814094	4.7991e-19
ENSG00000095794	CREM	0.826691	8.70117e-13
ENSG00000095906	NUBP2	-0.67983	5.71942e-09
ENSG00000095932	SMIM24	-1.28493	8.67701e-26	down-regulated
ENSG00000096060	FKBP5	0.379842	0.000255467
ENSG00000096063	SRPK1	0.692659	2.32646e-10
ENSG00000096070	BRPF3	0.130035	0.209046
ENSG00000096080	MRPS18A	-0.249315	0.0521709
ENSG00000096088	PGC	-0.0191094	0.83509
ENSG00000096092	TMEM14A	-0.274581	0.00309638
ENSG00000096384	HSP90AB1	0.710865	0.00338182
ENSG00000096401	CDC5L	1.83776	5.72184e-39	consistently up-regulated
ENSG00000096433	ITPR3	-0.0470516	0.666182
ENSG00000096696	DSP	1.80756	1.03652e-63	up-regulated
ENSG00000096717	SIRT1	-0.25122	0.06895
ENSG00000096746	HNRNPH3	0.972034	4.70128e-26
ENSG00000097007	ABL1	-1.22732	6.95764e-32	down-regulated
ENSG00000097021	ACOT7	-0.689845	1.10802e-14
ENSG00000097033	SH3GLB1	0.510868	1.54505e-09
ENSG00000097046	CDC7	0.793804	6.16304e-06
ENSG00000097096	SYDE2	-0.0320055	0.876853
ENSG00000099194	SCD	0.1209	0.190385
ENSG00000099203	TMED1	-0.767806	1.44258e-09
ENSG00000099204	ABLIM1	0.898759	4.72426e-19
ENSG00000099219	ERMP1	-0.158583	0.0629059
ENSG00000099246	RAB18	0.838126	1.69601e-15
ENSG00000099251	HSD17B7P2	1.03456	4.58597e-10	up-regulated
ENSG00000099260	PALMD	0.696052	0.000317306
ENSG00000099282	TSPAN15	-0.611443	0.0179328
ENSG00000099284	MACROH2A2	-0.455595	1.29511e-06
ENSG00000099290	WASHC2A	1.25848	6.25648e-20	up-regulated
ENSG00000099308	MAST3	0.214003	0.0650688
ENSG00000099326	MZF1	0.42011	0.00063118
ENSG00000099330	OCEL1	-0.822972	9.04305e-15
ENSG00000099331	MYO9B	0.302174	0.00240812
ENSG00000099341	PSMD8	-0.242506	0.00233715
ENSG00000099364	FBXL19	-0.771093	2.40001e-14
ENSG00000099365	STX1B	1.72858	5.61856e-30	up-regulated
ENSG00000099377	HSD3B7	-0.87934	7.66089e-12
ENSG00000099381	SETD1A	-0.616953	1.11537e-07
ENSG00000099385	BCL7C	-0.460149	0.000111519
ENSG00000099617	EFNA2	-0.652391	1.25249e-11
ENSG00000099622	CIRBP	0.10018	0.193474
ENSG00000099624	ATP5F1D	-0.879566	5.43229e-22
ENSG00000099625	CBARP	-0.821933	8.28901e-08
ENSG00000099725	PRKY	1.31734	2.79424e-20	consistently up-regulated
ENSG00000099769	IGFALS	1.31128	4.55543e-09	up-regulated
ENSG00000099783	HNRNPM	0.107478	0.182852
ENSG00000099785	MARCHF2	0.500425	0.00010068
ENSG00000099795	NDUFB7	-0.477248	5.45908e-07
ENSG00000099797	TECR	-0.594783	1.22492e-14
ENSG00000099800	TIMM13	-0.716754	9.67399e-18
ENSG00000099804	CDC34	-0.846083	6.57313e-24
ENSG00000099810	MTAP	-0.0955142	0.336739
ENSG00000099812	MISP	-1.34045	9.27463e-15	down-regulated
ENSG00000099814	CEP170B	0.691294	2.27363e-10
ENSG00000099817	POLR2E	-0.775743	3.47822e-20
ENSG00000099821	POLRMT	-1.13283	2.08461e-41	down-regulated
ENSG00000099834	CDHR5	-1.33507	0.0159723	down-regulated
ENSG00000099840	IZUMO4	-0.175527	0.508999
ENSG00000099849	RASSF7	-0.496409	1.32623e-07
ENSG00000099860	GADD45B	-0.654187	4.23218e-06
ENSG00000099864	PALM	-0.580771	5.22063e-08
ENSG00000099866	MADCAM1	-1.07192	1.82936e-06	down-regulated
ENSG00000099869	IGF2-AS	-0.163304	0.390094
ENSG00000099875	MKNK2	-0.461759	1.25594e-10
ENSG00000099889	ARVCF	0.913271	2.60479e-25
ENSG00000099899	TRMT2A	-0.19168	0.107221
ENSG00000099901	RANBP1	-0.61447	1.02123e-12
ENSG00000099904	ZDHHC8	-0.247139	0.0151096
ENSG00000099910	KLHL22	0.129871	0.414525
ENSG00000099917	MED15	-0.297638	0.000539928
ENSG00000099937	SERPIND1	0.430553	1.13081e-05
ENSG00000099940	SNAP29	0.00491976	0.973969
ENSG00000099942	CRKL	-0.683321	4.2519e-16
ENSG00000099949	LZTR1	-0.050244	0.741919
ENSG00000099953	MMP11	-0.180851	0.0811704
ENSG00000099956	SMARCB1	-0.918136	2.90956e-29
ENSG00000099968	BCL2L13	0.276269	0.00892334
ENSG00000099974	DDTL	-0.261156	0.347637
ENSG00000099977	DDT	-0.635324	0.453768
ENSG00000099991	CABIN1	-0.521877	3.11473e-11
ENSG00000099992	TBC1D10A	-0.163545	0.416578
ENSG00000099994	SUSD2	-0.355243	0.00528945
ENSG00000099995	SF3A1	-0.364222	0.000443754
ENSG00000099999	RNF215	-0.475421	0.00334605
ENSG00000100003	SEC14L2	-0.635633	7.39812e-06
ENSG00000100014	SPECC1L	1.16925	7.38599e-21	up-regulated
ENSG00000100023	PPIL2	-0.224454	0.0204328
ENSG00000100028	SNRPD3	0.223091	0.0255663
ENSG00000100029	PES1	-0.525261	2.21457e-11
ENSG00000100030	MAPK1	0.465807	3.95161e-09
ENSG00000100031	GGT1	-0.792261	1.73473e-05
ENSG00000100034	PPM1F	-0.192574	0.0582076
ENSG00000100038	TOP3B	1.14318	0.0347843	up-regulated
ENSG00000100053	CRYBB3	0.180741	0.741263
ENSG00000100056	ESS2	-0.541146	9.03529e-06
ENSG00000100058	CRYBB2P1	-0.0316271	0.826813
ENSG00000100060	MFNG	-0.997788	1.85039e-09
ENSG00000100065	CARD10	-0.52027	4.35846e-12
ENSG00000100068	LRP5L	-0.222985	0.134231
ENSG00000100075	SLC25A1	-0.403567	3.02418e-06
ENSG00000100077	GRK3	0.532945	1.09571e-08
ENSG00000100079	LGALS2	-0.389472	0.00153721
ENSG00000100083	GGA1	-0.492616	2.42398e-10
ENSG00000100084	HIRA	-0.259638	0.0528494
ENSG00000100092	SH3BP1	-0.913163	2.50515e-09
ENSG00000100097	LGALS1	-0.482923	1.1104e-05
ENSG00000100099	HPS4	-0.254793	0.00885502
ENSG00000100100	PIK3IP1	-0.546944	0.000107494
ENSG00000100104	SRRD	-0.0714057	0.683276
ENSG00000100105	PATZ1	-1.18286	2.31052e-32	down-regulated
ENSG00000100106	TRIOBP	0.171121	0.127207
ENSG00000100109	TFIP11	0.379558	0.00241352
ENSG00000100116	GCAT	-2.13569	2.77389e-85	down-regulated
ENSG00000100121	GGTLC2	0.0730878	0.988833
ENSG00000100124	ANKRD54	-0.689311	2.55729e-09
ENSG00000100129	EIF3L	0.78726	1.98447e-12
ENSG00000100138	SNU13	-0.0396321	0.662988
ENSG00000100139	MICALL1	1.43058	1.18647e-44	up-regulated
ENSG00000100142	POLR2F	-0.731966	1.64338e-15
ENSG00000100147	CCDC134	-0.32207	0.010814
ENSG00000100150	DEPDC5	0.733391	8.10568e-08
ENSG00000100151	PICK1	-0.151093	0.211696
ENSG00000100154	TTC28	-0.574213	7.42557e-07
ENSG00000100162	CENPM	-1.34191	1.41654e-24	down-regulated
ENSG00000100196	KDELR3	0.3795	0.000374741
ENSG00000100197	CYP2D6	-0.0520623	0.860527
ENSG00000100201	DDX17	0.783004	6.80968e-17
ENSG00000100207	TCF20	-0.276958	0.00313587
ENSG00000100209	HSCB	-0.644317	0.00751499
ENSG00000100211	CBY1	-0.223792	0.143323
ENSG00000100216	TOMM22	-0.333265	2.41776e-05
ENSG00000100219	XBP1	-0.41619	4.22512e-07
ENSG00000100220	RTCB	-0.192005	0.0166582
ENSG00000100221	JOSD1	-0.693594	2.29413e-17
ENSG00000100225	FBXO7	-0.173109	0.12296
ENSG00000100226	GTPBP1	0.035362	0.736249
ENSG00000100227	POLDIP3	0.668212	0.709832
ENSG00000100234	TIMP3	-1.17541	2.14459e-52	down-regulated
ENSG00000100239	PPP6R2	-0.923064	5.8696e-31
ENSG00000100241	SBF1	-0.0738059	0.510824
ENSG00000100242	SUN2	-0.57872	6.85582e-13
ENSG00000100243	CYB5R3	-0.502918	9.9435e-12
ENSG00000100246	DNAL4	-0.708295	4.03414e-06
ENSG00000100253	MIOX	0.488736	0.00843756
ENSG00000100258	LMF2	0.351803	1.89159e-05
ENSG00000100263	RHBDD3	0.178231	0.129403
ENSG00000100266	PACSIN2	-0.342517	3.79739e-06
ENSG00000100271	TTLL1	-0.185319	0.543364
ENSG00000100280	AP1B1	0.272119	0.00232445
ENSG00000100281	HMGXB4	-0.527627	8.45198e-06
ENSG00000100284	TOM1	-0.417314	6.55008e-06
ENSG00000100288	CHKB	-0.547601	0.466426
ENSG00000100290	BIK	1.11109	0.00159733	up-regulated
ENSG00000100292	HMOX1	-0.0725958	0.446004
ENSG00000100294	MCAT	-0.124711	0.305712
ENSG00000100296	THOC5	-0.547788	9.81193e-11
ENSG00000100297	MCM5	-1.57078	7.40255e-79	down-regulated
ENSG00000100299	ARSA	0.268319	0.00727425
ENSG00000100304	TTLL12	-0.340809	0.000153234
ENSG00000100311	PDGFB	-0.619518	8.04702e-12
ENSG00000100314	CABP7	0.0638658	0.952315
ENSG00000100316	RPL3	-0.625882	1.34334e-16
ENSG00000100319	ZMAT5	-0.162771	0.271332
ENSG00000100320	RBFOX2	-0.1635	0.0881029
ENSG00000100324	TAB1	-0.714364	2.28979e-11
ENSG00000100325	ASCC2	0.443013	2.24493e-06
ENSG00000100330	MTMR3	-0.0377275	0.870004
ENSG00000100335	MIEF1	-0.318068	0.00019871
ENSG00000100342	APOL1	-0.502814	4.14617e-06
ENSG00000100344	PNPLA3	-0.384165	0.000835457
ENSG00000100345	MYH9	0.0450043	0.606584
ENSG00000100347	SAMM50	-0.0590734	0.545188
ENSG00000100348	TXN2	-0.135549	0.115022
ENSG00000100350	FOXRED2	-1.10537	2.76508e-30	down-regulated
ENSG00000100353	EIF3D	-0.0117803	0.920775
ENSG00000100354	TNRC6B	1.05798	1.30414e-19	up-regulated
ENSG00000100359	SGSM3	0.607523	0.251341
ENSG00000100364	KIAA0930	-1.00905	1.09118e-25	down-regulated
ENSG00000100372	SLC25A17	0.16275	0.178063
ENSG00000100373	UPK3A	-3.56814	3.0309e-48	consistently down-regulated
ENSG00000100376	FAM118A	-1.22581	3.2231e-30	consistently down-regulated
ENSG00000100379	KCTD17	-0.590897	7.56204e-06
ENSG00000100380	ST13	0.32467	0.00120107
ENSG00000100387	RBX1	0.0331463	0.773801
ENSG00000100393	EP300	0.449021	3.52771e-05
ENSG00000100395	L3MBTL2	-0.229428	0.056103
ENSG00000100399	CHADL	-0.251716	0.0530547
ENSG00000100401	RANGAP1	-0.673284	5.98999e-13
ENSG00000100403	ZC3H7B	-0.792553	3.71557e-17
ENSG00000100410	PHF5A	-0.565627	1.60034e-08
ENSG00000100412	ACO2	-0.462878	2.31982e-09
ENSG00000100413	POLR3H	-0.548355	2.93821e-05
ENSG00000100416	TRMU	-0.347928	4.83175e-05
ENSG00000100417	PMM1	-1.48725	7.4325e-47	consistently down-regulated
ENSG00000100418	DESI1	0.0393235	0.684314
ENSG00000100422	CERK	-0.984482	4.14228e-34
ENSG00000100425	BRD1	-0.569938	2.18801e-10
ENSG00000100426	ZBED4	-0.539906	1.0924e-08
ENSG00000100429	HDAC10	-0.0972134	0.764
ENSG00000100439	ABHD4	0.261423	0.00262689
ENSG00000100441	KHNYN	-0.452167	1.234e-09
ENSG00000100442	FKBP3	1.08368	2.31238e-17	up-regulated
ENSG00000100445	SDR39U1	-0.212485	0.234402
ENSG00000100462	PRMT5	-0.371493	0.00196978
ENSG00000100473	COCH	-0.284412	0.0181489
ENSG00000100478	AP4S1	0.758612	2.05406e-07
ENSG00000100479	POLE2	-0.220928	0.34888
ENSG00000100483	VCPKMT	-0.133258	0.522974
ENSG00000100485	SOS2	2.12796	4.29723e-56	consistently up-regulated
ENSG00000100503	NIN	1.96214	1.13596e-32	consistently up-regulated
ENSG00000100504	PYGL	-0.0994689	0.349442
ENSG00000100519	PSMC6	1.39243	5.25779e-40	consistently up-regulated
ENSG00000100522	GNPNAT1	-0.649059	1.10735e-15
ENSG00000100523	DDHD1	1.20529	5.20563e-17	up-regulated
ENSG00000100526	CDKN3	0.0241697	0.87149
ENSG00000100528	CNIH1	0.0230354	0.814867
ENSG00000100532	CGRRF1	0.290015	0.0761561
ENSG00000100554	ATP6V1D	2.71084	8.27691e-96	consistently up-regulated
ENSG00000100564	PIGH	0.0248757	0.867075
ENSG00000100567	PSMA3	0.690716	6.65037e-11
ENSG00000100568	VTI1B	-0.00950235	0.945338
ENSG00000100575	TIMM9	-0.26584	0.0478828
ENSG00000100577	GSTZ1	0.208929	0.0619351
ENSG00000100580	TMED8	0.332533	0.0102618
ENSG00000100591	AHSA1	-0.241017	0.0182268
ENSG00000100592	DAAM1	1.07963	2.36401e-18	up-regulated
ENSG00000100593	ISM2	-2.66819	2.58984e-126	consistently down-regulated
ENSG00000100596	SPTLC2	0.00953649	0.939857
ENSG00000100599	RIN3	-0.945987	2.66961e-15
ENSG00000100600	LGMN	-0.0605284	0.546849
ENSG00000100601	ALKBH1	0.597544	0.000594649
ENSG00000100603	SNW1	1.39216	9.62925e-22	up-regulated
ENSG00000100605	ITPK1	-0.710359	5.53623e-12
ENSG00000100612	DHRS7	0.078691	0.523323
ENSG00000100614	PPM1A	0.441821	8.28619e-07
ENSG00000100625	SIX4	0.155413	0.248098
ENSG00000100628	ASB2	-0.596656	0.0672426
ENSG00000100632	ERH	0.251469	0.00527296
ENSG00000100644	HIF1A	3.00465	8.76106e-118	consistently up-regulated
ENSG00000100647	SUSD6	0.814302	3.8364e-14
ENSG00000100650	SRSF5	0.399613	0.000266085
ENSG00000100664	EIF5	1.45625	3.4957e-73	consistently up-regulated
ENSG00000100665	SERPINA4	0.554873	1.6075e-11
ENSG00000100697	DICER1	2.46073	1.05415e-89	consistently up-regulated
ENSG00000100711	ZFYVE21	-0.375404	0.00543379
ENSG00000100714	MTHFD1	-0.623257	6.14894e-06
ENSG00000100722	ZC3H14	1.44506	1.3477e-28	consistently up-regulated
ENSG00000100726	TELO2	-0.634045	6.38746e-08
ENSG00000100731	PCNX1	2.0752	1.9296e-98	consistently up-regulated
ENSG00000100744	GSKIP	1.38478	2.30029e-21	consistently up-regulated
ENSG00000100749	VRK1	0.578734	4.63559e-06
ENSG00000100764	PSMC1	1.09836	2.66935e-12	up-regulated
ENSG00000100796	PPP4R3A	0.174038	0.0409943
ENSG00000100802	C14orf93	0.0122957	0.956374
ENSG00000100804	PSMB5	-0.43108	1.26363e-09
ENSG00000100811	YY1	-0.611008	3.33216e-13
ENSG00000100813	ACIN1	0.0918009	0.290329
ENSG00000100814	CCNB1IP1	-0.619606	3.27054e-09
ENSG00000100815	TRIP11	2.64785	1.3684e-82	consistently up-regulated
ENSG00000100823	APEX1	-0.686173	4.28793e-17
ENSG00000100836	PABPN1	-0.335703	0.000311792
ENSG00000100852	ARHGAP5	2.3478	5.33273e-65	consistently up-regulated
ENSG00000100865	CINP	-0.214556	0.0723457
ENSG00000100867	DHRS2	-0.73878	9.9974e-19
ENSG00000100883	SRP54	1.33334	2.38948e-42	up-regulated
ENSG00000100888	CHD8	1.58446	1.82615e-54	up-regulated
ENSG00000100889	PCK2	-0.884565	1.30243e-26
ENSG00000100890	PRORP	0.279702	0.125423
ENSG00000100897	DCAF11	-0.627981	8.45862e-18
ENSG00000100902	PSMA6	-0.428688	0.0823414
ENSG00000100906	NFKBIA	-0.233642	0.0203641
ENSG00000100908	EMC9	-0.248899	0.0249369
ENSG00000100911	PSME2	0.142774	0.0811057
ENSG00000100916	BRMS1L	2.08369	6.25484e-58	up-regulated
ENSG00000100918	REC8	-0.323455	0.133621
ENSG00000100926	TM9SF1	-0.397167	0.00943553
ENSG00000100934	SEC23A	0.0556142	0.566838
ENSG00000100938	GMPR2	0.344267	0.000291715
ENSG00000100941	PNN	2.4138	6.7001e-66	consistently up-regulated
ENSG00000100949	RABGGTA	0.482382	6.17834e-07
ENSG00000100979	PLTP	1.32605	1.54934e-37	up-regulated
ENSG00000100982	PCIF1	-1.45667	1.50221e-37	consistently down-regulated
ENSG00000100983	GSS	-0.0462358	0.645359
ENSG00000100991	TRPC4AP	-0.229667	0.00113619
ENSG00000100994	PYGB	-0.431619	4.29429e-07
ENSG00000100997	ABHD12	-0.402	8.1136e-06
ENSG00000101000	PROCR	0.305221	0.258837
ENSG00000101003	GINS1	-0.784049	4.43946e-19
ENSG00000101004	NINL	-0.702585	1.31026e-20
ENSG00000101017	CD40	-0.171424	0.258574
ENSG00000101019	UQCC1	0.575297	6.71362e-14
ENSG00000101040	ZMYND8	0.59405	1.92391e-13
ENSG00000101049	SGK2	1.71714	1.2404e-56	up-regulated
ENSG00000101052	IFT52	0.00060546	0.996312
ENSG00000101057	MYBL2	-1.22075	1.06217e-54	down-regulated
ENSG00000101076	HNF4A	-0.704588	8.43777e-25
ENSG00000101079	NDRG3	-0.482105	3.63676e-08
ENSG00000101082	SLA2	-0.662253	0.000418211
ENSG00000101084	RAB5IF	-0.0697255	0.520722
ENSG00000101096	NFATC2	-0.698582	1.88308e-07
ENSG00000101104	PABPC1L	-0.110354	0.316123
ENSG00000101109	STK4	0.566312	5.49462e-10
ENSG00000101115	SALL4	0.0866337	0.674266
ENSG00000101126	ADNP	0.0819217	0.36833
ENSG00000101132	PFDN4	-0.272917	0.00162769
ENSG00000101138	CSTF1	0.768667	5.41054e-09
ENSG00000101146	RAE1	0.16909	0.0754276
ENSG00000101150	TPD52L2	-0.456685	5.55164e-10
ENSG00000101152	DNAJC5	-0.270758	0.000925038
ENSG00000101158	NELFCD	-2.4501	0.540363
ENSG00000101160	CTSZ	-0.0833659	0.778036
ENSG00000101161	PRPF6	-0.540548	2.54317e-14
ENSG00000101162	TUBB1	-1.07623	1.22317e-09	down-regulated
ENSG00000101166	PRELID3B	0.316367	0.00853789
ENSG00000101181	MTG2	-0.111907	0.314253
ENSG00000101182	PSMA7	-0.416986	1.1319e-07
ENSG00000101187	SLCO4A1	-1.89485	6.36939e-100	consistently down-regulated
ENSG00000101189	MRGBP	-0.914407	4.83009e-28
ENSG00000101190	TCFL5	-0.54272	4.24575e-09
ENSG00000101191	DIDO1	-0.0200528	0.822125
ENSG00000101193	GID8	-0.276822	0.000299451
ENSG00000101194	SLC17A9	-0.842693	1.96872e-32
ENSG00000101197	BIRC7	-0.715883	7.4296e-06
ENSG00000101199	ARFGAP1	0.151808	0.0574787
ENSG00000101210	EEF1A2	-1.47427	1.93321e-15	consistently down-regulated
ENSG00000101216	GMEB2	-0.376222	0.000174785
ENSG00000101220	C20orf27	-1.28818	1.33228e-42	down-regulated
ENSG00000101224	CDC25B	-1.7024	1.39876e-91	down-regulated
ENSG00000101230	ISM1	1.43543	5.05057e-12	up-regulated
ENSG00000101236	RNF24	-0.391138	0.00020276
ENSG00000101246	ARFRP1	-0.74189	7.4187e-15
ENSG00000101247	NDUFAF5	-0.171695	0.130856
ENSG00000101255	TRIB3	-1.11901	6.44858e-38	down-regulated
ENSG00000101266	CSNK2A1	-0.0443036	0.631456
ENSG00000101290	CDS2	-0.311664	5.44584e-05
ENSG00000101294	HM13	-0.0968869	0.191874
ENSG00000101310	SEC23B	0.216964	0.00649199
ENSG00000101311	FERMT1	-0.171471	0.142654
ENSG00000101335	MYL9	-0.77443	4.21811e-06
ENSG00000101337	TM9SF4	-0.0679189	0.436805
ENSG00000101342	TLDC2	-1.05431	0.0137968	down-regulated
ENSG00000101343	CRNKL1	2.2785	9.19738e-77	consistently up-regulated
ENSG00000101346	POFUT1	-0.690649	6.28731e-21
ENSG00000101347	SAMHD1	0.0627248	0.521397
ENSG00000101350	KIF3B	1.46316	2.35651e-69	up-regulated
ENSG00000101353	MROH8	0.974118	3.2039e-06
ENSG00000101361	NOP56	0.403217	6.61316e-05
ENSG00000101363	MANBAL	-0.579357	6.42939e-09
ENSG00000101365	IDH3B	-0.103983	0.204746
ENSG00000101367	MAPRE1	1.09394	1.3116e-23	up-regulated
ENSG00000101384	JAG1	0.0888447	0.420353
ENSG00000101391	CDK5RAP1	0.000402458	0.996829
ENSG00000101400	SNTA1	-0.942949	3.4763e-21
ENSG00000101407	TTI1	0.355054	0.0009192
ENSG00000101412	E2F1	-1.5601	5.45845e-59	down-regulated
ENSG00000101413	RPRD1B	0.0420161	0.662691
ENSG00000101421	CHMP4B	-0.34766	4.89155e-06
ENSG00000101439	CST3	0.522417	1.04771e-12
ENSG00000101442	ACTR5	-0.451788	1.52109e-05
ENSG00000101444	AHCY	-0.541478	3.59658e-16
ENSG00000101447	FAM83D	-0.845722	4.47235e-23
ENSG00000101452	DHX35	-0.135952	0.201556
ENSG00000101457	DNTTIP1	-0.695164	1.23446e-10
ENSG00000101464	PIGU	-0.4395	1.39397e-05
ENSG00000101470	TNNC2	-0.0855335	0.867075
ENSG00000101473	ACOT8	-0.0706413	0.522022
ENSG00000101474	APMAP	-0.128691	0.084065
ENSG00000101493	ZNF516	-0.817148	6.54723e-20
ENSG00000101544	ADNP2	-0.0764393	0.455569
ENSG00000101546	RBFA	-0.732826	1.43433e-07
ENSG00000101557	USP14	-0.020843	0.838589
ENSG00000101558	VAPA	0.266807	0.00043937
ENSG00000101574	METTL4	0.262138	0.139872
ENSG00000101577	LPIN2	0.428777	2.45335e-07
ENSG00000101596	SMCHD1	1.90797	6.54254e-64	consistently up-regulated
ENSG00000101605	MYOM1	1.88619	2.94801e-22	up-regulated
ENSG00000101608	MYL12A	0.600483	3.87203e-14
ENSG00000101624	CEP76	-0.546493	5.25135e-06
ENSG00000101639	CEP192	1.59455	4.78346e-27	up-regulated
ENSG00000101654	RNMT	1.19508	1.10807e-29	up-regulated
ENSG00000101665	SMAD7	-0.725105	1.21268e-14
ENSG00000101670	LIPG	0.728633	2.70942e-08
ENSG00000101751	POLI	1.2365	6.22729e-21	up-regulated
ENSG00000101752	MIB1	1.08353	7.13989e-26	up-regulated
ENSG00000101773	RBBP8	1.91833	1.01594e-37	consistently up-regulated
ENSG00000101782	RIOK3	0.97569	7.61102e-18
ENSG00000101811	CSTF2	0.230058	0.0899179
ENSG00000101843	PSMD10	0.518584	2.59827e-07
ENSG00000101844	ATG4A	2.65395	8.83456e-39	consistently up-regulated
ENSG00000101849	TBL1X	-1.05851	4.8753e-37	down-regulated
ENSG00000101856	PGRMC1	-0.0400226	0.714281
ENSG00000101882	NKAP	0.862632	8.40617e-10
ENSG00000101888	NXT2	0.922199	5.70008e-10
ENSG00000101901	ALG13	0.843075	1.60532e-11
ENSG00000101911	PRPS2	-0.506338	9.21589e-05
ENSG00000101928	MOSPD1	1.53534	2.29858e-23	consistently up-regulated
ENSG00000101935	AMMECR1	0.665633	3.1889e-05
ENSG00000101940	WDR13	-0.239224	0.0125783
ENSG00000101945	SUV39H1	-1.20134	4.62649e-16	down-regulated
ENSG00000101966	XIAP	0.0851294	0.470096
ENSG00000101972	STAG2	2.10484	1.22274e-49	consistently up-regulated
ENSG00000101974	ATP11C	1.5418	6.77088e-25	up-regulated
ENSG00000101986	ABCD1	0.187551	0.0709997
ENSG00000101997	CCDC22	-0.429778	0.000143107
ENSG00000102003	SYP	-1.06566	1.427e-09	consistently down-regulated
ENSG00000102007	PLP2	-0.822056	0.156232
ENSG00000102024	PLS3	1.34433	1.0464e-20	consistently up-regulated
ENSG00000102030	NAA10	0.0141689	0.929325
ENSG00000102034	ELF4	-0.107002	0.452436
ENSG00000102038	SMARCA1	2.339	6.06498e-113	consistently up-regulated
ENSG00000102048	ASB9	-1.00478	2.25854e-10	down-regulated
ENSG00000102054	RBBP7	-0.2033	0.0676733
ENSG00000102078	SLC25A14	-0.138983	0.518628
ENSG00000102081	FMR1	0.0975185	0.28774
ENSG00000102096	PIM2	-0.877164	1.8762e-18
ENSG00000102098	SCML2	0.125135	0.456126
ENSG00000102100	SLC35A2	0.153195	0.121701
ENSG00000102103	PQBP1	-0.582687	2.98377e-08
ENSG00000102109	PCSK1N	-0.115944	0.288595
ENSG00000102119	EMD	-0.46849	1.53569e-05
ENSG00000102125	TAFAZZIN	-0.550861	9.50128e-06
ENSG00000102144	PGK1	-0.550396	3.5013e-09
ENSG00000102158	MAGT1	0.131232	0.236472
ENSG00000102172	SMS	-0.25115	0.00773963
ENSG00000102178	UBL4A	-0.7509	7.29399e-10
ENSG00000102181	CD99L2	0.310541	0.00311726
ENSG00000102189	EEA1	3.13089	8.15061e-16	consistently up-regulated
ENSG00000102218	RP2	0.444216	0.00034774
ENSG00000102221	JADE3	0.683169	9.80699e-10
ENSG00000102225	CDK16	-0.580776	4.67537e-13
ENSG00000102226	USP11	0.473029	1.69311e-10
ENSG00000102230	PCYT1B	-0.625373	0.00183567
ENSG00000102241	HTATSF1	0.632805	7.0647e-07
ENSG00000102265	TIMP1	0.258043	0.0113727
ENSG00000102287	GABRE	1.92816	5.75614e-74	up-regulated
ENSG00000102302	FGD1	-0.601933	0.00240736
ENSG00000102309	PIN4	0.172697	0.132273
ENSG00000102312	PORCN	-0.129705	0.520797
ENSG00000102316	MAGED2	0.276465	0.00018207
ENSG00000102317	RBM3	-0.348674	0.00094215
ENSG00000102384	CENPI	-0.570526	0.000219296
ENSG00000102390	PBDC1	1.56882	5.54915e-22	consistently up-regulated
ENSG00000102393	GLA	0.17051	0.187813
ENSG00000102401	ARMCX3	1.14316	1.73452e-33	up-regulated
ENSG00000102471	NDFIP2	-0.358665	0.000312683
ENSG00000102531	FNDC3A	1.62893	5.69007e-56	up-regulated
ENSG00000102543	CDADC1	0.558984	0.0435803
ENSG00000102554	KLF5	0.528207	0.00964865
ENSG00000102572	STK24	-0.0468905	0.612929
ENSG00000102575	ACP5	-0.734319	0.00475469
ENSG00000102580	DNAJC3	1.11008	9.51467e-20	up-regulated
ENSG00000102595	UGGT2	1.97915	1.92974e-70	consistently up-regulated
ENSG00000102606	ARHGEF7	-0.0716586	0.495085
ENSG00000102699	PARP4	1.68533	6.7001e-66	up-regulated
ENSG00000102710	SUPT20H	1.62519	4.59397e-32	consistently up-regulated
ENSG00000102738	MRPS31	1.23442	5.57291e-19	up-regulated
ENSG00000102743	SLC25A15	-0.0824685	0.391037
ENSG00000102753	KPNA3	1.27274	1.16241e-35	up-regulated
ENSG00000102760	RGCC	0.53512	0.0468645
ENSG00000102763	VWA8	1.79159	2.26557e-60	up-regulated
ENSG00000102781	KATNAL1	0.535407	0.00102847
ENSG00000102786	INTS6	0.432079	6.1267e-06
ENSG00000102796	DHRS12	0.823665	0.000531928
ENSG00000102804	TSC22D1	-0.352201	0.000117442
ENSG00000102805	CLN5	0.458628	0.0327074
ENSG00000102854	MSLN	-0.559151	0.000321572
ENSG00000102858	MGRN1	0.00223947	0.982825
ENSG00000102870	ZNF629	-0.304722	0.0074644
ENSG00000102871	TRADD	-0.575601	2.59827e-07
ENSG00000102878	HSF4	-0.754404	9.4434e-05
ENSG00000102879	CORO1A	-1.23906	2.39796e-16	down-regulated
ENSG00000102882	MAPK3	-1.11687	2.08187e-43	consistently down-regulated
ENSG00000102886	GDPD3	-0.891037	1.52565e-10
ENSG00000102890	ELMO3	0.182768	0.380168
ENSG00000102893	PHKB	1.77159	3.78451e-65	consistently up-regulated
ENSG00000102897	LYRM1	0.714766	3.86125e-17
ENSG00000102898	NUTF2	0.360265	1.4061e-06
ENSG00000102900	NUP93	-0.258159	0.00319607
ENSG00000102901	CENPT	-0.320131	0.00111271
ENSG00000102908	NFAT5	2.14875	5.50917e-15	consistently up-regulated
ENSG00000102910	LONP2	0.822627	3.42879e-18
ENSG00000102921	N4BP1	0.288866	0.0103982
ENSG00000102931	ARL2BP	0.25197	0.593968
ENSG00000102934	PLLP	-0.0525397	0.587538
ENSG00000102967	DHODH	-1.12589	2.23857e-24	consistently down-regulated
ENSG00000102974	CTCF	0.502278	1.45519e-09
ENSG00000102977	ACD	-0.850847	1.34375e-18
ENSG00000102978	POLR2C	-0.392931	6.74193e-06
ENSG00000102981	PARD6A	0.08779	0.724953
ENSG00000102984	ZNF821	-0.247852	0.341939
ENSG00000102996	MMP15	-0.339624	0.000103473
ENSG00000103005	USB1	0.855366	1.22701e-27
ENSG00000103018	CYB5B	0.138167	0.105026
ENSG00000103024	NME3	-0.692654	1.63598e-05
ENSG00000103034	NDRG4	-0.37541	0.0358869
ENSG00000103035	PSMD7	0.350152	0.00521055
ENSG00000103037	SETD6	0.0800463	0.486769
ENSG00000103042	SLC38A7	0.0990093	0.362016
ENSG00000103043	VAC14	-0.300555	0.00269513
ENSG00000103047	TANGO6	0.11567	0.404672
ENSG00000103051	COG4	0.219931	0.00759169
ENSG00000103061	SLC7A6OS	0.0964751	0.5338
ENSG00000103064	SLC7A6	0.732328	6.41315e-14
ENSG00000103066	PLA2G15	-0.163276	0.0695879
ENSG00000103067	ESRP2	0.133044	0.123813
ENSG00000103091	WDR59	-0.34889	3.59992e-06
ENSG00000103111	MON1B	-0.0578207	0.575765
ENSG00000103121	CMC2	-0.176914	0.255276
ENSG00000103126	AXIN1	-1.65391	1.20366e-96	consistently down-regulated
ENSG00000103145	HCFC1R1	0.0699375	0.660107
ENSG00000103148	NPRL3	-0.985939	5.14597e-25
ENSG00000103150	MLYCD	-0.335142	0.0565456
ENSG00000103152	MPG	-0.752295	3.7209e-10
ENSG00000103160	HSDL1	0.187145	0.0720069
ENSG00000103168	TAF1C	0.0305163	0.76689
ENSG00000103174	NAGPA	-0.916739	3.49529e-26
ENSG00000103187	COTL1	-2.29424	6.01513e-88	down-regulated
ENSG00000103194	USP10	1.11699	1.61261e-27	up-regulated
ENSG00000103197	TSC2	-0.390182	7.51769e-06
ENSG00000103199	ZNF500	-0.302544	0.0132001
ENSG00000103202	NME4	-1.28087	1.46647e-70	down-regulated
ENSG00000103222	ABCC1	0.0176915	0.864091
ENSG00000103226	NOMO3	0.234686	0.0133527
ENSG00000103227	LMF1	-0.860016	2.18869e-06
ENSG00000103245	CIAO3	-0.907084	3.87571e-13
ENSG00000103248	MTHFSD	0.132214	0.259648
ENSG00000103249	CLCN7	-0.270636	0.00298099
ENSG00000103253	HAGHL	-1.59272	8.09e-29	consistently down-regulated
ENSG00000103254	ANTKMT	-1.36475	2.52644e-16	down-regulated
ENSG00000103257	SLC7A5	-0.713678	6.45061e-19
ENSG00000103260	METRN	-1.23456	2.57199e-37	down-regulated
ENSG00000103264	FBXO31	-0.652225	8.08025e-20
ENSG00000103266	STUB1	-0.745413	1.17575e-11
ENSG00000103269	RHBDL1	-0.572836	0.000999243
ENSG00000103274	NUBP1	-0.412785	0.0047994
ENSG00000103275	UBE2I	-0.476798	1.95992e-08
ENSG00000103316	CRYM	-0.283256	0.248262
ENSG00000103319	EEF2K	-0.523456	4.0889e-09
ENSG00000103326	CAPN15	-1.29012	2.0446e-36	down-regulated
ENSG00000103335	PIEZO1	-0.809573	2.71846e-19
ENSG00000103342	GSPT1	1.32659	3.08339e-45	up-regulated
ENSG00000103343	ZNF174	-0.299095	0.143148
ENSG00000103353	UBFD1	-0.15057	0.0359755
ENSG00000103356	EARS2	0.0957703	0.247442
ENSG00000103363	ELOB	-0.00112269	0.992068
ENSG00000103365	GGA2	0.085299	0.296605
ENSG00000103381	CPPED1	-0.0316277	0.74703
ENSG00000103404	USP31	0.393615	2.82894e-05
ENSG00000103415	HMOX2	-0.187702	0.0389895
ENSG00000103423	DNAJA3	-0.623706	2.04629e-15
ENSG00000103429	BFAR	-0.332782	1.34585e-05
ENSG00000103449	SALL1	-0.218437	0.109287
ENSG00000103460	TOX3	-0.956882	2.41844e-19
ENSG00000103479	RBL2	0.896413	2.34962e-20
ENSG00000103485	QPRT	-0.119487	0.118721
ENSG00000103490	PYCARD	0.450747	0.0461582
ENSG00000103494	RPGRIP1L	1.15533	4.62371e-13	up-regulated
ENSG00000103495	MAZ	-1.26924	2.09646e-29	down-regulated
ENSG00000103496	STX4	-0.15594	0.143907
ENSG00000103502	CDIPT	-0.228421	0.014306
ENSG00000103507	BCKDK	-0.472962	1.74525e-08
ENSG00000103510	KAT8	-0.716233	1.76059e-19
ENSG00000103512	NOMO1	0.1508	0.0630358
ENSG00000103522	IL21R	0.442147	0.0215551
ENSG00000103540	CCP110	2.05653	1.39413e-64	consistently up-regulated
ENSG00000103549	RNF40	-0.251436	0.00170652
ENSG00000103550	KNOP1	-0.488083	9.48e-07
ENSG00000103569	AQP9	2.24528	2.19746e-27	up-regulated
ENSG00000103591	AAGAB	1.55713	4.41419e-17	consistently up-regulated
ENSG00000103642	LACTB	-0.097851	0.36565
ENSG00000103653	CSK	-0.625809	1.0714e-10
ENSG00000103657	HERC1	2.49628	1.18907e-55	up-regulated
ENSG00000103671	TRIP4	0.928283	1.22486e-09
ENSG00000103707	MTFMT	0.195184	0.196861
ENSG00000103740	ACSBG1	0.342684	0.448107
ENSG00000103769	RAB11A	0.129409	0.129167
ENSG00000103811	CTSH	-0.0752164	0.375917
ENSG00000103852	TTC23	-0.17323	0.361731
ENSG00000103855	CD276	-0.597162	2.18895e-15
ENSG00000103876	FAH	-0.297844	0.00092587
ENSG00000103888	CEMIP	-1.20793	1.1988e-52	down-regulated
ENSG00000103932	RPAP1	-0.0692722	0.447773
ENSG00000103942	HOMER2	-0.426741	0.000499626
ENSG00000103966	EHD4	0.0109197	0.943996
ENSG00000103978	TMEM87A	0.435956	0.00447679
ENSG00000103994	ZNF106	1.63134	1.09273e-53	up-regulated
ENSG00000104047	DTWD1	0.103613	0.607562
ENSG00000104064	GABPB1	0.32709	0.0122376
ENSG00000104067	TJP1	2.38012	1.09894e-59	consistently up-regulated
ENSG00000104081	BMF	-1.332	1.53899e-23	down-regulated
ENSG00000104093	DMXL2	2.54146	1.23535e-08	consistently up-regulated
ENSG00000104129	DNAJC17	-0.561974	0.000747062
ENSG00000104131	EIF3J	0.344171	0.00155459
ENSG00000104133	SPG11	2.03639	5.58642e-52	consistently up-regulated
ENSG00000104142	VPS18	0.10583	0.358593
ENSG00000104147	OIP5	-0.6738	0.00887021
ENSG00000104164	BLOC1S6	0.659237	1.89264e-08
ENSG00000104177	MYEF2	1.36885	2.96385e-23	up-regulated
ENSG00000104205	SGK3	0.262944	0.318396
ENSG00000104213	PDGFRL	-0.628829	0.00455853
[truncated: 10,390 more rows]

## Sheet: Genes in Response to DNA Damage
"Signal transduction in response to DNA damage" pathway	"DNA integrity checkpoint signaling"pathway	"DNA damage checkpoint signaling"pathway	"Double-strand break repair"pathway
ATM	ATM	ATM	ATM
CDC5L	MDM2	CDC5L	DDX1
FANCD2	EIF2AK4	FANCD2	ERCC4
MDM2	TP53BP1	MDM2	EYA3
FOXO4	RPS27L	FOXO4	FANCD2
MYO6	PLK1	PLK1	PRKDC
PLK1	TAOK1	PRKDC	RAD51C
PRKDC	ETAA1	TP53BP1	RBBP8
TFAP4	SETMAR	CLOCK	RECQL
TP53BP1	FANCD2	TOPBP1	REV3L
CLOCK	TOPBP1	RPS27L	SETMAR
ZMPSTE24	CEP63	ETAA1	TP53BP1
TOPBP1	CLOCK	TAOK1	XRCC5
PAXIP1	CDC5L	RINT1	TRIP12
ZNF385A	RINT1	BRCC3	DCLRE1A
RPS27L	PRKDC	CEP63	SETX
ETAA1	FOXO4	EIF2AK4	SMC5
TAOK1	BRCC3		SMCHD1
RINT1			NIPBL
BRCC3			SETD2
CEP63			UBR5
ACER2			RIF1
EIF2AK4			SMARCAD1
MAPK3			NABP1
			BRCC3
			SMC6
			PALB2
