# Supplementary material for: Dynamic properties of enhancer and promoter during DNA damage in hepatocellular carcinoma
Source: iScience. 2025 May 2;28(6):112565. doi: 10.1016/j.isci.2025.112565 (PMC12178793; doi:10.1016/j.isci.2025.112565)
Supplement: Table S4. The activity of enhancers and promoters at 0h, 8h, 16h based on H3K27ac ChIP-seq, related to Figure 3 [file mmc5.xlsx]

## Sheet: The Activity of Enhancers
Enhancer-id	Chr	Start	End	Enhancer type	Activity in 0h (RPM)	Activity in 8h (RPM)	Activity in 16h (RPM)	0h active enhancers	0h inactive enhancers	"Consistently active" enhancers	"Consistently inactive" enhancers
EH38E2776816	chr1	1017509	1017810	Distal enhancer	0.231414	-0.00654523	0.0817596	yes		yes
EH38E2776817	chr1	1017841	1018136	Distal enhancer	0.245574	0.101043	0.0419922	yes
EH38E2776888	chr1	1058319	1058580	Proximal enhancer	0.26152	0.204001	0.301053	yes		yes
EH38E2777002	chr1	1124778	1125071	Distal enhancer	0.828476	0.511373	0.398813	yes		yes
EH38E2777003	chr1	1125230	1125579	Distal enhancer	0.950209	0.571826	0.387742	yes		yes
EH38E2777011	chr1	1128513	1128857	Distal enhancer	1.44376	0.716606	0.955108	yes		yes
EH38E1310507	chr1	1130175	1130480	Distal enhancer	0.24315	0.102458	0.164774	yes
EH38E1310547	chr1	1158136	1158445	Distal enhancer	0.591878	0.0887569	0.183518	yes		yes
EH38E2777057	chr1	1158453	1158642	Distal enhancer	0.327469	0.0881027	0.220456	yes
EH38E2777210	chr1	1238102	1238445	Distal enhancer	0.313791	0.25697	0.349497	yes		yes
EH38E2777213	chr1	1239503	1239662	Distal enhancer	0.525907	0.225135	0.113814	yes
EH38E2777458	chr1	1376391	1376608	Proximal enhancer	0.344757	0.124019	0.224906	yes		yes
EH38E2777883	chr1	1748630	1748964	Distal enhancer	0.228037	0.0880867	0.237249	yes		yes
EH38E2778057	chr1	1909056	1909402	Distal enhancer	0.146759	0.20174	0.194263	yes		yes
EH38E2778082	chr1	1920616	1920849	Proximal enhancer	0.777348	0.329995	0.644911	yes		yes
EH38E2778240	chr1	2046492	2046831	Distal enhancer	0.124282	0.105218	0.129925	yes		yes
EH38E2778242	chr1	2047224	2047567	Distal enhancer	0.536314	0.415732	0.665207	yes		yes
EH38E2778243	chr1	2047616	2047837	Distal enhancer	0.488644	0.357081	0.40704	yes		yes
EH38E1312100	chr1	2575801	2576113	Distal enhancer	0	0	0		yes		yes
EH38E2779155	chr1	2576172	2576408	Distal enhancer	0	0	0		yes		yes
EH38E2779162	chr1	2578306	2578648	Distal enhancer	0	0	0		yes		yes
EH38E2780128	chr1	3441471	3441816	Distal enhancer	0.199104	0.0353103	0.101067	yes
EH38E2780137	chr1	3453143	3453442	Proximal enhancer	0.331875	-0.112186	0.149557	yes
EH38E2780980	chr1	4265721	4265886	Distal enhancer	0.224212	0.188213	0.226994	yes		yes
EH38E1313286	chr1	4265895	4266242	Distal enhancer	0.160092	0.23281	0.286996	yes		yes
EH38E2780981	chr1	4267457	4267806	Distal enhancer	0.676789	0.231595	0.427724	yes		yes
EH38E2780982	chr1	4267891	4268149	Distal enhancer	1.4249	1.30248	1.18742	yes		yes
EH38E2780984	chr1	4271097	4271413	Distal enhancer	0.421347	0.219998	0.116116	yes		yes
EH38E2780985	chr1	4273823	4274063	Distal enhancer	0.134693	-0.0190395	0.11507	yes
EH38E1315789	chr1	8137819	8138164	Distal enhancer	0.332566	0.196112	0.191364	yes		yes
EH38E2783490	chr1	8141559	8141812	Distal enhancer	0.28644	0.102546	0.115667	yes
EH38E2783502	chr1	8154670	8155017	Distal enhancer	0.341895	0.182943	0.392524	yes		yes
EH38E2783504	chr1	8155551	8155806	Distal enhancer	0.642191	0.48484	0.329272	yes		yes
EH38E1315813	chr1	8162187	8162536	Distal enhancer	0.296667	0.166444	0.260777	yes		yes
EH38E1315817	chr1	8165687	8165955	Distal enhancer	0.134062	0.0294518	0.0389984	yes
EH38E2783516	chr1	8169765	8170111	Distal enhancer	0.611671	0.516962	0.579365	yes		yes
EH38E2783517	chr1	8170119	8170453	Distal enhancer	1.53005	0.964862	1.57404	yes		yes
EH38E1315827	chr1	8170479	8170679	Distal enhancer	1.30656	1.12111	1.13589	yes		yes
EH38E2783525	chr1	8182174	8182373	Distal enhancer	0.25612	0.116145	0.204268	yes		yes
EH38E2783526	chr1	8182374	8182723	Distal enhancer	0.214103	0.113217	0.0822987	yes
EH38E1315848	chr1	8197731	8198080	Distal enhancer	0.48644	0.295709	0.213389	yes		yes
EH38E2783578	chr1	8230060	8230311	Distal enhancer	0.102971	0.0331591	0.018868	yes
EH38E1315894	chr1	8238180	8238516	Distal enhancer	0.282964	0.157043	0.176691	yes		yes
EH38E2783587	chr1	8238996	8239333	Distal enhancer	1.09491	0.486828	0.92763	yes		yes
EH38E1315897	chr1	8239335	8239653	Distal enhancer	1.12334	0.672145	0.912195	yes		yes
EH38E2783588	chr1	8239685	8240033	Distal enhancer	0.516315	0.641254	0.694081	yes		yes
EH38E2783589	chr1	8240137	8240383	Distal enhancer	0.702236	0.764736	0.70501	yes		yes
EH38E2783591	chr1	8241559	8241902	Distal enhancer	0.552682	0.473421	0.486847	yes		yes
EH38E2783605	chr1	8258608	8258911	Distal enhancer	1.28106	1.09672	0.868765	yes		yes
EH38E2783606	chr1	8259132	8259478	Distal enhancer	0.141355	0.163087	0.146122	yes		yes
EH38E2783607	chr1	8259540	8259887	Distal enhancer	0.727705	0.473361	0.445475	yes		yes
EH38E2783608	chr1	8260815	8261065	Distal enhancer	0.305228	0.256463	0.136594	yes
EH38E2783609	chr1	8263236	8263539	Distal enhancer	0.176051	0.079922	0.101758	yes
EH38E2783638	chr1	8312269	8312605	Distal enhancer	0.130985	0.130899	0.221086	yes		yes
EH38E2784055	chr1	8857133	8857467	Distal enhancer	0.318601	0.0673629	0.243229	yes		yes
EH38E1316542	chr1	8858132	8858463	Distal enhancer	0.158963	0.042614	0.0227911	yes
EH38E2784057	chr1	8858473	8858647	Distal enhancer	0.00240869	0.0113441	0.0652967		yes		yes
EH38E2784098	chr1	8889153	8889429	Distal enhancer	0.540606	0.0726382	0.197215	yes
EH38E2784393	chr1	9233057	9233226	Proximal enhancer	0.466859	0.18854	0.482756	yes		yes
EH38E1316899	chr1	9233326	9233675	Proximal enhancer	0.650071	0.242869	0.487524	yes		yes
EH38E2784723	chr1	9532744	9533090	Distal enhancer	1.14933	0.36083	0.485421	yes		yes
EH38E2784727	chr1	9537888	9538232	Proximal enhancer	0.314338	0.24777	0.11298	yes		yes
EH38E2785158	chr1	9912699	9912900	Distal enhancer	0.343603	0.257794	0.156141	yes		yes
EH38E2785159	chr1	9913988	9914293	Distal enhancer	0.919554	0.87168	0.709852	yes		yes
EH38E2785160	chr1	9914336	9914678	Distal enhancer	0.272693	0.271402	0.142915	yes		yes
EH38E2785398	chr1	10388506	10388673	Proximal enhancer	0.0921027	0.0375254	0.0720633		yes
EH38E1318740	chr1	11267671	11268017	Distal enhancer	0.352248	0.284801	0.306051	yes		yes
EH38E1318741	chr1	11268583	11268852	Distal enhancer	0.263449	0.0880226	0.110991	yes
EH38E2786709	chr1	11927921	11928267	Proximal enhancer	0.6936	0.383551	0.479921	yes		yes
EH38E2786710	chr1	11928429	11928642	Distal enhancer	0.63358	0.443952	0.452432	yes		yes
EH38E1319237	chr1	11929852	11930200	Distal enhancer	0.478245	0.160913	0.15584	yes		yes
EH38E2786793	chr1	12034320	12034668	Distal enhancer	0.295251	0.0167396	0.0920604	yes
EH38E1321871	chr1	15795137	15795476	Distal enhancer	0.0500549	0.067735	0.0740423	yes
EH38E2788910	chr1	15796500	15796740	Distal enhancer	0.109605	0.124945	0.16108	yes		yes
EH38E2788911	chr1	15796762	15797110	Distal enhancer	0.257362	0.170932	0.102184	yes		yes
EH38E2788913	chr1	15799032	15799380	Distal enhancer	0.329481	0.246867	0.360898	yes		yes
EH38E2788914	chr1	15799480	15799829	Distal enhancer	0.635395	0.540054	0.741741	yes		yes
EH38E2788915	chr1	15799942	15800149	Distal enhancer	0.650754	0.689313	0.909412	yes		yes
EH38E2788916	chr1	15800297	15800639	Distal enhancer	0.0891623	0.137381	0.314264	yes		yes
EH38E2788917	chr1	15800802	15801098	Distal enhancer	0.506893	0.408698	0.494211	yes		yes
EH38E2788940	chr1	15831963	15832263	Distal enhancer	0.253012	0.191877	0.146087	yes		yes
EH38E1322239	chr1	16164262	16164609	Distal enhancer	-0.0262889	0.0582349	0.165988		yes
EH38E1322241	chr1	16165080	16165342	Distal enhancer	0.16031	0.201359	0.14552	yes		yes
EH38E2789346	chr1	16178512	16178834	Distal enhancer	0.59764	0.463129	0.389921	yes		yes
EH38E2789347	chr1	16178850	16179030	Distal enhancer	0.30315	0.224109	0.32789	yes		yes
EH38E2789348	chr1	16179191	16179516	Distal enhancer	0.309264	0.176004	0.197007	yes		yes
EH38E2789352	chr1	16181883	16182229	Distal enhancer	0.527648	0.0874156	0.337195	yes		yes
EH38E1322273	chr1	16182444	16182659	Distal enhancer	0.484986	0.319804	0.191293	yes		yes
EH38E2791239	chr1	19007129	19007297	Distal enhancer	0.0592088	0.0575497	0.13767		yes
EH38E2791240	chr1	19007525	19007864	Distal enhancer	0.205193	0.167888	0.240827	yes		yes
EH38E2791244	chr1	19009894	19010241	Distal enhancer	0.139306	0.0794703	0.154622	yes		yes
EH38E1324225	chr1	19010889	19011058	Distal enhancer	0.866626	0.761865	1.06555	yes		yes
EH38E2791246	chr1	19011082	19011427	Distal enhancer	0.475416	0.201692	0.523417	yes		yes
EH38E2791249	chr1	19012371	19012564	Distal enhancer	0.148472	0.131457	0.142202	yes		yes
EH38E1324252	chr1	19045403	19045752	Distal enhancer	0.31966	0.0617263	0.15565	yes		yes
EH38E2791273	chr1	19045901	19046250	Distal enhancer	0.34105	0.189962	0.121789	yes		yes
EH38E2791274	chr1	19046485	19046827	Distal enhancer	0.0755616	0.0531519	0.0765863	yes
EH38E2791923	chr1	19925317	19925665	Proximal enhancer	0.478661	0.214317	0.282406	yes		yes
EH38E2791926	chr1	19926607	19926953	Distal enhancer	0.422926	0.247484	0.402059	yes		yes
EH38E2791927	chr1	19927068	19927412	Distal enhancer	0.552082	0.400025	0.56747	yes		yes
EH38E2791928	chr1	19927447	19927652	Distal enhancer	0.441432	0.473238	0.520345	yes		yes
EH38E2791931	chr1	19936386	19936722	Distal enhancer	0.142405	-0.0457159	0.168897	yes
EH38E2791933	chr1	19945948	19946236	Distal enhancer	0.0942054	0.0331343	0.0446395	yes
EH38E2791934	chr1	19946360	19946693	Distal enhancer	0.0888307	0.086986	-0.0117727		yes		yes
EH38E1325072	chr1	19981550	19981898	Proximal enhancer	0.126851	0.158414	0.0276227	yes
EH38E2791945	chr1	19981935	19982207	Proximal enhancer	0.511251	0.35405	0.334855	yes		yes
EH38E2791948	chr1	19987745	19988087	Distal enhancer	0.0443382	0.0358565	-0.0120249		yes		yes
EH38E1325409	chr1	20474563	20474751	Proximal enhancer	0.280095	0.228226	0.223307	yes		yes
EH38E2793394	chr1	21973341	21973641	Distal enhancer	0.372641	0.608339	0.56889	yes		yes
EH38E2793397	chr1	21974768	21975111	Distal enhancer	0.248413	0.143624	0.298728	yes		yes
EH38E1327594	chr1	23187659	23188006	Distal enhancer	-0.0785874	0.0354742	0.023434		yes		yes
EH38E2794255	chr1	23188499	23188831	Distal enhancer	0.36883	0.287489	0.133817	yes		yes
EH38E2794256	chr1	23188898	23189240	Distal enhancer	0.50334	0.220765	0.335825	yes		yes
EH38E2794275	chr1	23223416	23223728	Distal enhancer	-0.0455775	-0.0119461	-0.00616192		yes
EH38E2794341	chr1	23377027	23377351	Proximal enhancer	0.412309	0.451498	0.790788	yes		yes
EH38E1327911	chr1	23554483	23554738	Distal enhancer	2.67729	1.05281	1.46148	yes		yes
EH38E2794516	chr1	23554809	23555157	Distal enhancer	0.668378	0.31367	0.361887	yes		yes
EH38E2794519	chr1	23556087	23556420	Distal enhancer	0.55084	0.398563	0.405504	yes		yes
EH38E1327917	chr1	23556427	23556608	Distal enhancer	0.37568	0.636292	0.649259	yes		yes
EH38E2794530	chr1	23562150	23562302	Distal enhancer	0.897099	0.75444	0.848909	yes		yes
EH38E1327932	chr1	23562361	23562706	Distal enhancer	0.121202	-0.00774806	0.134005	yes		yes
EH38E2794534	chr1	23563952	23564301	Distal enhancer	0.187273	0.208042	0.350683	yes		yes
EH38E1328275	chr1	23951632	23951980	Distal enhancer	0.178902	0.140854	0.173734	yes		yes
EH38E2794868	chr1	24001716	24001948	Distal enhancer	0.503482	0.166854	0.355205	yes		yes
EH38E1328328	chr1	24003370	24003711	Distal enhancer	0.332612	0.24887	0.481554	yes		yes
EH38E1328340	chr1	24018533	24018795	Distal enhancer	0.652722	0.534773	0.596928	yes		yes
EH38E1328341	chr1	24018828	24019177	Distal enhancer	0.52905	0.341747	0.258485	yes		yes
EH38E2794880	chr1	24021441	24021790	Distal enhancer	0.273408	0.234846	0.324569	yes		yes
EH38E2794881	chr1	24021912	24022257	Distal enhancer	2.28626	1.1106	1.30916	yes		yes
EH38E2794882	chr1	24022773	24023116	Distal enhancer	0.803524	0.556315	0.542878	yes		yes
EH38E1328350	chr1	24023415	24023568	Distal enhancer	0.56422	0.696977	0.452815	yes		yes
EH38E1328352	chr1	24028162	24028336	Distal enhancer	-0.00918735	0.0427264	-0.0238967		yes		yes
EH38E1328408	chr1	24117801	24118149	Distal enhancer	0.456523	0.13984	0.278827	yes		yes
EH38E2794947	chr1	24118366	24118712	Distal enhancer	0.173677	0.0463849	0.205248	yes
EH38E2795394	chr1	24720123	24720472	Distal enhancer	0.17782	0.0631844	0.101255	yes
EH38E2795400	chr1	24724329	24724494	Distal enhancer	1.30559	0.524621	0.825256	yes		yes
EH38E1328914	chr1	24724702	24725041	Distal enhancer	0.654157	0.466179	0.781962	yes		yes
EH38E2795401	chr1	24725094	24725247	Distal enhancer	0.329573	0.35199	0.52839	yes		yes
EH38E2795402	chr1	24725302	24725639	Distal enhancer	0.666412	0.385318	0.372363	yes		yes
EH38E1328936	chr1	24742368	24742689	Distal enhancer	0.0835793	-0.0253283	0.086551		yes
EH38E2795817	chr1	25167388	25167726	Distal enhancer	0.803674	0.438164	0.736095	yes		yes
EH38E1329344	chr1	25167822	25168053	Distal enhancer	0.877705	0.920913	0.926297	yes		yes
EH38E2795818	chr1	25168189	25168406	Distal enhancer	0.832689	1.11332	0.831161	yes		yes
EH38E2795819	chr1	25168497	25168839	Distal enhancer	0.372439	0.253647	0.441874	yes		yes
EH38E2795820	chr1	25168857	25169091	Distal enhancer	1.86825	1.31293	1.13994	yes		yes
EH38E1329349	chr1	25174338	25174664	Distal enhancer	0.274946	0.298028	0.240839	yes		yes
EH38E2795824	chr1	25174992	25175340	Distal enhancer	0.532389	0.430634	0.4674	yes		yes
EH38E1329364	chr1	25197351	25197523	Distal enhancer	0.588688	0.192232	0.227261	yes		yes
EH38E2795839	chr1	25197952	25198301	Distal enhancer	0.394477	0.179778	0.196364	yes		yes
EH38E2797029	chr1	26500224	26500516	Distal enhancer	0.825015	0.238428	0.370846	yes		yes
EH38E2797030	chr1	26500539	26500739	Distal enhancer	1.3066	0.736733	0.892859	yes		yes
EH38E2797031	chr1	26500852	26501201	Distal enhancer	0.829983	0.391965	0.617132	yes		yes
EH38E2797032	chr1	26501210	26501381	Distal enhancer	1.31965	0.48283	0.66633	yes		yes
EH38E1330561	chr1	26501489	26501833	Distal enhancer	0.777322	0.194213	0.376655	yes		yes
EH38E1330805	chr1	26784034	26784382	Distal enhancer	-0.118463	0.0155607	-0.0907247		yes
EH38E2797351	chr1	26948206	26948433	Distal enhancer	0.162626	0.105875	0.182217	yes		yes
EH38E2797369	chr1	26970876	26971219	Distal enhancer	0.120169	0.0913746	0.132724	yes
EH38E2797374	chr1	26990610	26990953	Distal enhancer	0.220439	0.282089	0.17844	yes		yes
EH38E1330973	chr1	26990962	26991139	Distal enhancer	1.12986	1.26713	1.17075	yes		yes
EH38E2797375	chr1	26991189	26991348	Distal enhancer	1.74252	1.42147	1.97814	yes		yes
EH38E1330975	chr1	26991464	26991811	Distal enhancer	0.85709	0.694831	0.995364	yes		yes
EH38E2797395	chr1	27002191	27002381	Distal enhancer	0.138753	0.184524	0.204577	yes		yes
EH38E1331455	chr1	27504473	27504760	Distal enhancer	0.427101	0.291963	0.363354	yes		yes
EH38E2797806	chr1	27504895	27505142	Distal enhancer	0.680921	0.753889	0.869619	yes		yes
EH38E1331457	chr1	27505172	27505500	Distal enhancer	0.550862	0.750532	1.44777	yes		yes
EH38E2797821	chr1	27520705	27521047	Distal enhancer	0.328988	0.0648996	0.194363	yes		yes
EH38E2797823	chr1	27522418	27522766	Distal enhancer	0.409762	0.289513	0.414868	yes		yes
EH38E2797824	chr1	27522769	27523104	Distal enhancer	0.66849	0.35339	0.601505	yes		yes
EH38E2797825	chr1	27523203	27523376	Distal enhancer	0.643867	0.345333	0.402017	yes		yes
EH38E2797975	chr1	27606858	27607148	Distal enhancer	0.364022	0.265193	0.390579	yes		yes
EH38E2797976	chr1	27607230	27607558	Distal enhancer	0.37791	0.224719	0.284292	yes		yes
EH38E2797977	chr1	27607592	27607917	Distal enhancer	0.638928	0.479814	0.35665	yes		yes
EH38E2798412	chr1	28248977	28249325	Distal enhancer	0.244174	0.0607768	0.0621988	yes
EH38E2798454	chr1	28295991	28296300	Distal enhancer	0.0822889	0.24409	0.129626	yes		yes
EH38E1332184	chr1	28296498	28296661	Distal enhancer	0.250409	0.2654	0.182533	yes		yes
EH38E1332185	chr1	28296670	28297018	Distal enhancer	0.332302	0.245689	0.266212	yes		yes
EH38E2798460	chr1	28313825	28313992	Distal enhancer	0.289576	0.109974	0.0532692	yes
EH38E2798461	chr1	28314014	28314360	Distal enhancer	0.0933031	-0.00138559	0.0449724	yes
EH38E2798487	chr1	28351655	28351975	Distal enhancer	0.156034	0.183896	0.196298	yes		yes
EH38E2798813	chr1	28885001	28885349	Proximal enhancer	0.15072	0.026557	0.0674851	yes
EH38E1332803	chr1	29186224	29186554	Distal enhancer	0.596323	0.141218	0.139237	yes		yes
EH38E2799137	chr1	29472164	29472320	Distal enhancer	0.33989	0.174925	0.214135	yes		yes
EH38E2799756	chr1	30782888	30783221	Distal enhancer	0.033447	-0.016502	0.253973	yes
EH38E2799758	chr1	30783587	30783929	Distal enhancer	0.0788122	0.031035	0.079539	yes
EH38E2799761	chr1	30786617	30786931	Distal enhancer	0.0709953	0.136511	-0.0994625	yes
EH38E1333651	chr1	30847455	30847804	Distal enhancer	0.0590123	0.075304	0.171608	yes
EH38E1333881	chr1	31099739	31100002	Distal enhancer	0.146189	0.13641	0.0571648	yes		yes
EH38E2800030	chr1	31101129	31101471	Distal enhancer	0.295028	0.0784085	0.147285	yes
EH38E2800060	chr1	31154673	31155014	Distal enhancer	0.33211	0.155855	0.295048	yes		yes
EH38E2800061	chr1	31155370	31155716	Distal enhancer	0.958065	0.356767	0.552024	yes		yes
EH38E1334124	chr1	31437292	31437522	Distal enhancer	0.299202	0.192642	0.269536	yes		yes
EH38E1334127	chr1	31441102	31441407	Distal enhancer	0.461813	0.237197	0.181458	yes		yes
EH38E2800241	chr1	31441959	31442287	Distal enhancer	1.18452	0.540136	0.636	yes		yes
EH38E2800242	chr1	31442451	31442785	Distal enhancer	0.468162	0.274248	0.350371	yes		yes
EH38E1334131	chr1	31442796	31443008	Distal enhancer	0.487157	0.283191	0.18782	yes		yes
EH38E2800243	chr1	31444776	31445122	Distal enhancer	0.347362	0.191779	0.290795	yes		yes
EH38E2800244	chr1	31445229	31445466	Distal enhancer	0.824094	0.472784	0.874616	yes		yes
EH38E2800246	chr1	31447348	31447589	Distal enhancer	0.204725	-0.0159514	-0.00187946	yes
EH38E2800249	chr1	31449771	31450105	Distal enhancer	0.155836	0.0254128	0.0587464	yes		yes
EH38E2800259	chr1	31471507	31471851	Distal enhancer	0.074369	0.00287196	-0.0271765		yes		yes
EH38E2800512	chr1	31715052	31715401	Distal enhancer	0.357339	0.234814	0.259032	yes		yes
EH38E2800513	chr1	31715411	31715631	Distal enhancer	1.41473	0.479599	0.990079	yes		yes
EH38E2800514	chr1	31715637	31715955	Distal enhancer	0.425674	0.116582	0.415446	yes		yes
EH38E2801040	chr1	32345526	32345835	Distal enhancer	0.314253	0.130246	0.340543	yes		yes
EH38E1335099	chr1	32448406	32448738	Distal enhancer	0.0731527	0.0386204	0.395375	yes
EH38E1335100	chr1	32448872	32449123	Distal enhancer	0.218017	0.0602606	0.210767	yes
EH38E1335101	chr1	32449156	32449459	Distal enhancer	0.220734	0.0323678	0.258593	yes
EH38E1335275	chr1	32737414	32737638	Distal enhancer	0.78864	0.555428	0.481047	yes		yes
EH38E1335678	chr1	33126996	33127166	Distal enhancer	1.04063	0.756199	0.708841	yes		yes
EH38E2801586	chr1	33127237	33127585	Distal enhancer	0.0656792	-0.0378823	0.0765627	yes		yes
EH38E2801670	chr1	33244126	33244475	Distal enhancer	0.0392861	-0.0451029	0.120925		yes
EH38E2803103	chr1	36386930	36387164	Proximal enhancer	0.930889	0.455619	0.459285	yes		yes
EH38E2803104	chr1	36387166	36387443	Proximal enhancer	0.616371	0.313744	0.32097	yes		yes
EH38E2803121	chr1	36400645	36400927	Distal enhancer	0.888936	0.581258	0.96609	yes		yes
EH38E2803122	chr1	36400961	36401309	Proximal enhancer	0.44643	0.240564	0.535709	yes		yes
EH38E2803190	chr1	36485610	36485958	Distal enhancer	0.47341	0.104129	0.195737	yes		yes
EH38E2803192	chr1	36486662	36486928	Distal enhancer	0.855394	0.649703	0.555546	yes		yes
EH38E2803193	chr1	36486966	36487315	Distal enhancer	0.198871	0.14558	0.175648	yes		yes
EH38E2803701	chr1	37532616	37532955	Distal enhancer	0.255718	0.0976564	0.1195	yes		yes
EH38E2803702	chr1	37532958	37533182	Distal enhancer	0.787741	0.476577	0.696149	yes		yes
EH38E2804470	chr1	38969101	38969446	Distal enhancer	0.0227814	0.022014	0.00628214		yes		yes
EH38E2804471	chr1	38969476	38969676	Distal enhancer	0.196184	0.152214	0.3145	yes		yes
EH38E2804481	chr1	38985441	38985743	Distal enhancer	0.79957	0.562562	0.391986	yes		yes
EH38E2804482	chr1	38985758	38986094	Distal enhancer	0.345364	0.246606	0.170228	yes		yes
EH38E1339009	chr1	38986718	38987066	Distal enhancer	0.303163	0.0999246	0.240888	yes		yes
EH38E2805752	chr1	40919484	40919828	Distal enhancer	0.567988	0.306608	0.588343	yes		yes
EH38E2807087	chr1	43008243	43008409	Distal enhancer	0.385056	0.100189	0.248518	yes		yes
EH38E2807088	chr1	43008494	43008843	Distal enhancer	0.480037	0.26585	0.413547	yes		yes
EH38E2807089	chr1	43008876	43009214	Distal enhancer	0.340337	0.0304978	0.43568	yes		yes
EH38E1342200	chr1	43031715	43032000	Distal enhancer	0.13488	0.156115	0.130139	yes
EH38E1342201	chr1	43034066	43034310	Distal enhancer	0.512851	0.162716	0.231484	yes		yes
EH38E1342202	chr1	43034350	43034679	Distal enhancer	0.393614	0.156553	0.247888	yes		yes
EH38E2807106	chr1	43035640	43035958	Distal enhancer	1.15971	0.448737	0.965064	yes		yes
EH38E2807107	chr1	43036032	43036375	Distal enhancer	1.38838	0.439279	0.98237	yes		yes
EH38E1342205	chr1	43036549	43036802	Distal enhancer	1.13135	0.502045	0.940133	yes		yes
EH38E2807109	chr1	43039189	43039370	Distal enhancer	0.934092	0.361756	0.693507	yes		yes
EH38E1342209	chr1	43039373	43039714	Distal enhancer	0.340714	0.215124	0.219986	yes		yes
EH38E2807134	chr1	43069426	43069645	Distal enhancer	0.281077	0.0318764	0.218009	yes
EH38E2807135	chr1	43069732	43070027	Distal enhancer	0.366202	0.086426	0.117244	yes
EH38E1342343	chr1	43276730	43277028	Distal enhancer	0.370147	0.238899	0.294537	yes		yes
EH38E2808059	chr1	44401531	44401744	Distal enhancer	0.207561	0.36629	0.190091	yes		yes
EH38E1343293	chr1	44401887	44402236	Distal enhancer	0.227517	0.155547	0.176821	yes		yes
EH38E2808787	chr1	45543760	45544109	Proximal enhancer	0.38104	0.0482613	0.118139	yes
EH38E1344086	chr1	45545579	45545887	Distal enhancer	0.312224	0.00252232	0.322537	yes
EH38E2808908	chr1	45752348	45752691	Proximal enhancer	0.368852	0.0868762	0.286373	yes
EH38E1344217	chr1	45752774	45753121	Distal enhancer	0.257614	0.16787	0.108464	yes		yes
EH38E1344637	chr1	46339384	46339575	Proximal enhancer	0.905486	0.373529	0.425086	yes		yes
EH38E1344638	chr1	46339626	46339781	Proximal enhancer	0.797661	0.728318	0.590636	yes		yes
EH38E1345097	chr1	47192543	47192701	Proximal enhancer	1.24313	0.344958	0.498405	yes		yes
EH38E2809640	chr1	47192836	47193162	Proximal enhancer	1.61076	0.498573	0.60459	yes		yes
EH38E2809641	chr1	47193202	47193354	Distal enhancer	0.478023	0.0635415	0.233652	yes		yes
EH38E2810284	chr1	48494121	48494297	Distal enhancer	0.315827	0.195317	0.256516	yes		yes
EH38E2810285	chr1	48494342	48494687	Distal enhancer	0.302543	0.0835413	0.0904951	yes		yes
EH38E2810820	chr1	50977669	50977873	Distal enhancer	2.28311	1.51532	1.84053	yes		yes
EH38E1346670	chr1	50978258	50978471	Distal enhancer	1.67545	0.689135	1.09879	yes		yes
EH38E2810823	chr1	50978727	50979073	Distal enhancer	0.789652	0.303718	0.578335	yes		yes
EH38E2811584	chr1	52703089	52703438	Distal enhancer	0.579406	0.259534	0.524522	yes		yes
EH38E2811835	chr1	53145969	53146161	Distal enhancer	0.581256	0.300617	0.472567	yes		yes
EH38E2811836	chr1	53146241	53146589	Distal enhancer	0.980955	0.426431	0.648864	yes		yes
EH38E1347995	chr1	53159007	53159253	Distal enhancer	0.0101029	-0.0172867	0.0255018		yes		yes
EH38E2811844	chr1	53160949	53161297	Distal enhancer	0.125258	0.0353943	0.0631763	yes		yes
EH38E2812377	chr1	53982530	53982820	Distal enhancer	0.726056	0.266632	0.341311	yes		yes
EH38E1349056	chr1	54488014	54488228	Distal enhancer	0.739571	0.323419	0.26165	yes		yes
EH38E2812764	chr1	54488239	54488587	Distal enhancer	0.272066	0.120577	0.162224	yes		yes
EH38E2812766	chr1	54489110	54489313	Distal enhancer	0.293302	0.264335	0.32576	yes		yes
EH38E2812767	chr1	54489347	54489694	Distal enhancer	0.238109	0.26874	0.336001	yes		yes
EH38E2813877	chr1	56821080	56821372	Proximal enhancer	-0.0201461	0.023465	0.111374		yes		yes
EH38E2813878	chr1	56821388	56821735	Distal enhancer	0.00940573	0.0713948	0.0548194		yes		yes
EH38E2813887	chr1	56835735	56836074	Distal enhancer	0.146333	0.0377188	0.270159	yes		yes
EH38E1350699	chr1	56852583	56852782	Distal enhancer	-0.00333279	0.129015	-0.0307898		yes
EH38E2813916	chr1	56919370	56919569	Distal enhancer	0.532402	0.283881	0.125078	yes
EH38E1350737	chr1	56919684	56920033	Distal enhancer	0.350108	0.096584	0.136414	yes		yes
EH38E2815066	chr1	59936279	59936505	Distal enhancer	0.49295	0.0665888	0.255958	yes		yes
EH38E2815067	chr1	59936517	59936861	Distal enhancer	0.148626	0.097555	0.165826	yes		yes
EH38E2815923	chr1	62386417	62386764	Distal enhancer	0.281336	0.018376	0.0402471	yes
EH38E2815924	chr1	62386817	62387152	Distal enhancer	0.180761	0.0916333	0.0180732	yes
EH38E2815939	chr1	62423851	62424168	Distal enhancer	0.182184	0.0925563	0.387349	yes		yes
EH38E2815940	chr1	62424457	62424800	Distal enhancer	0.217827	0.230834	0.216877	yes		yes
EH38E2815941	chr1	62425131	62425366	Distal enhancer	0.108515	0.18509	0.0801498	yes
EH38E2816019	chr1	62733994	62734343	Distal enhancer	0.278014	0.157972	0.0476373	yes
EH38E1354189	chr1	62869419	62869688	Distal enhancer	0.0134763	0.00756942	0.0135015		yes		yes
EH38E2816132	chr1	63124830	63125150	Distal enhancer	0.0649171	-0.0447169	-0.0763574		yes		yes
EH38E2816294	chr1	63674473	63674822	Distal enhancer	0.148131	0.0584981	0.184677	yes
EH38E1357005	chr1	67513764	67514022	Distal enhancer	0.46454	0.188471	0.229342	yes
EH38E1357006	chr1	67514145	67514312	Distal enhancer	0.17118	0.124034	0.297535	yes		yes
EH38E2817867	chr1	67534632	67534977	Distal enhancer	0.123927	0.148926	0.125995	yes		yes
EH38E2817868	chr1	67535434	67535739	Distal enhancer	0.0161429	0.34855	0.259647	yes		yes
EH38E2817945	chr1	67664130	67664460	Distal enhancer	0.0269736	-0.00712339	-0.0402238	yes
EH38E2817955	chr1	67683360	67683587	Proximal enhancer	0.160225	0.0852082	0.0933877	yes
EH38E2817973	chr1	67697744	67698093	Distal enhancer	0.0996109	0.0905919	0.0121167	yes
EH38E1363342	chr1	84720449	84720762	Distal enhancer	0.199232	0.0467731	0.117804	yes		yes
EH38E2822350	chr1	85607231	85607580	Distal enhancer	0.10216	0.040786	0.10035	yes		yes
EH38E2822351	chr1	85607581	85607755	Distal enhancer	0.0647201	0.118992	0.0690454		yes		yes
EH38E2822357	chr1	85611911	85612251	Distal enhancer	0.0575818	0.0564327	0.0461224		yes
EH38E2822359	chr1	85612804	85613144	Distal enhancer	0.216671	0.0976928	0.120546	yes		yes
EH38E2822367	chr1	85628816	85629164	Distal enhancer	0.705227	0.331166	0.509755	yes		yes
EH38E1364035	chr1	85629356	85629696	Distal enhancer	0.345085	0.157582	0.416259	yes		yes
EH38E2822370	chr1	85642185	85642532	Distal enhancer	0.389341	0.294902	0.177235	yes		yes
EH38E2822655	chr1	86773556	86773904	Distal enhancer	0.27977	0.108349	0.168634	yes		yes
EH38E1364480	chr1	86774299	86774648	Distal enhancer	0.395548	0.101339	0.223817	yes		yes
EH38E1364481	chr1	86774660	86774840	Distal enhancer	0.144077	-0.0286401	0.0453417	yes
EH38E2822656	chr1	86775493	86775693	Distal enhancer	0.341085	0.470371	0.203917	yes		yes
EH38E1364492	chr1	86780788	86780996	Distal enhancer	-0.0103729	0.1814	0.17045		yes
EH38E1364493	chr1	86781001	86781156	Distal enhancer	-0.0242879	0.20263	0.0801384		yes
EH38E1364494	chr1	86782611	86782763	Distal enhancer	0.0888278	0.160625	0.117747	yes		yes
EH38E1364497	chr1	86788370	86788550	Distal enhancer	0.0562524	-0.040552	0.0575401		yes		yes
EH38E1364498	chr1	86788554	86788903	Distal enhancer	-0.012196	0.142144	0.102365		yes
EH38E2822666	chr1	86792873	86793027	Distal enhancer	0.317063	0.609191	0.48386	yes		yes
EH38E2822667	chr1	86793043	86793391	Distal enhancer	0.012992	0.0898811	0.0977145	yes		yes
EH38E2822668	chr1	86793439	86793642	Distal enhancer	0.227045	0.169387	0.328836	yes		yes
EH38E1364510	chr1	86805799	86806148	Distal enhancer	0.255543	0.112095	0.205915	yes		yes
EH38E2822692	chr1	86860073	86860363	Distal enhancer	0.0789021	0.112764	0.0219632		yes		yes
EH38E2822693	chr1	86860494	86860809	Distal enhancer	0.185904	0.0156434	-0.000783624	yes
EH38E2823404	chr1	88920857	88921201	Distal enhancer	0.128874	-0.00440631	0.0843021	yes
EH38E1365685	chr1	89045322	89045611	Distal enhancer	0.0295662	-0.0298618	0.0771977		yes
EH38E2823913	chr1	89938297	89938587	Proximal enhancer	0.130559	0.0562481	0.0199737	yes
EH38E1366317	chr1	89942906	89943239	Distal enhancer	0.264104	0.181899	0.148201	yes		yes
EH38E1366319	chr1	89943471	89943694	Distal enhancer	0.431658	0.539176	0.521888	yes		yes
EH38E1366328	chr1	89950091	89950279	Distal enhancer	0.501299	0.385434	0.344651	yes		yes
EH38E1366329	chr1	89950296	89950585	Distal enhancer	0.449369	0.292994	0.297079	yes		yes
EH38E2824229	chr1	91026397	91026568	Distal enhancer	-0.0217675	-0.091287	0.0567205		yes		yes
EH38E1367534	chr1	92441816	92442164	Distal enhancer	0.575705	0.236628	0.422466	yes		yes
EH38E2824724	chr1	92442168	92442325	Distal enhancer	0.406694	0.0604838	0.226863	yes
EH38E2824725	chr1	92442553	92442709	Distal enhancer	0.244889	0.0794991	0.130878	yes
EH38E2824766	chr1	92505137	92505483	Distal enhancer	0.119151	0.0935555	0.0425308	yes		yes
EH38E1368611	chr1	93979775	93980119	Distal enhancer	0.16292	0.103128	0.0941395	yes		yes
EH38E2825508	chr1	93980122	93980307	Distal enhancer	0.35755	0.275455	0.480858	yes		yes
EH38E2825509	chr1	93980381	93980652	Distal enhancer	0.526574	0.334423	0.768271	yes		yes
EH38E1368777	chr1	94125872	94126206	Distal enhancer	0.394458	0.106461	0.165448	yes		yes
EH38E2825611	chr1	94126252	94126598	Distal enhancer	0.545841	0.444315	0.398848	yes		yes
EH38E1369633	chr1	95086894	95087192	Distal enhancer	0.023861	0.125195	0.169145		yes
EH38E1369634	chr1	95087195	95087537	Distal enhancer	0.0711298	-0.0225681	0.0427692		yes
EH38E1370170	chr1	96632029	96632378	Distal enhancer	0.191226	0.000997394	0.0457299	yes		yes
EH38E1371790	chr1	100582972	100583297	Distal enhancer	0.0944324	0.0524966	0.108424	yes
EH38E1371792	chr1	100584772	100585120	Distal enhancer	0.23594	0.18751	0.0701052	yes
EH38E1371793	chr1	100585171	100585321	Distal enhancer	0.474943	0.11359	0.165549	yes		yes
EH38E2827709	chr1	101136795	101137043	Distal enhancer	0.0943292	0.0204494	0.163016		yes
EH38E1372148	chr1	101137613	101137820	Distal enhancer	0.0794136	0.0268245	-0.0187842		yes		yes
EH38E1372249	chr1	101257886	101258234	Proximal enhancer	0.166549	0.14444	0.0844175	yes		yes
EH38E2827795	chr1	101291738	101292041	Distal enhancer	0.039206	0.0542928	-0.0149521		yes		yes
EH38E1372993	chr1	104468406	104468624	Distal enhancer	0.0294288	0.0122072	0.118046	yes
EH38E2828373	chr1	105632207	105632424	Distal enhancer	0.885853	0.343357	0.605805	yes		yes
EH38E1373120	chr1	105632508	105632722	Distal enhancer	0.885057	0.274473	0.704923	yes		yes
EH38E1373121	chr1	105632724	105632980	Distal enhancer	0.318258	0.199926	0.372838	yes		yes
EH38E1373122	chr1	105632984	105633166	Distal enhancer	0.00272885	0.149217	0.132259		yes
EH38E2828718	chr1	107525182	107525524	Distal enhancer	0.210282	0.139299	0.036922	yes
EH38E2828719	chr1	107525950	107526235	Distal enhancer	0.261508	0.274811	0.257678	yes		yes
EH38E2828720	chr1	107526716	107527063	Distal enhancer	-0.0534293	-0.0582819	-0.0329502		yes		yes
EH38E2828721	chr1	107527100	107527300	Distal enhancer	0.207846	0.081701	0.149777	yes
EH38E2829125	chr1	108646736	108647084	Distal enhancer	0.26812	0.074896	0.201365	yes
EH38E2829477	chr1	109277402	109277747	Distal enhancer	0.474993	0.260449	0.140473	yes		yes
EH38E2829910	chr1	109790754	109791102	Distal enhancer	0.383114	-0.00681561	0.146169	yes		yes
EH38E2829911	chr1	109791205	109791554	Distal enhancer	0.22319	0.193614	0.188998	yes		yes
EH38E2829973	chr1	109823963	109824311	Distal enhancer	0.894445	0.327183	0.583987	yes		yes
EH38E2830012	chr1	109882628	109882976	Distal enhancer	0.144674	0.118862	0.129416	yes		yes
EH38E2830082	chr1	109934291	109934632	Distal enhancer	0.82492	0.266818	0.364945	yes		yes
EH38E1375293	chr1	109935510	109935757	Distal enhancer	0.400501	0.312145	0.214754	yes		yes
EH38E2830091	chr1	109947661	109947964	Distal enhancer	0.251378	0.216362	0.205886	yes		yes
EH38E1375301	chr1	109948380	109948553	Distal enhancer	0.0621814	0.00753851	-0.0577081	yes
EH38E1375309	chr1	109959997	109960297	Distal enhancer	0.220074	0.13772	0.222226	yes		yes
EH38E1375310	chr1	109960308	109960471	Distal enhancer	0.406485	0.398382	0.377938	yes		yes
EH38E1375311	chr1	109960476	109960823	Distal enhancer	0.303117	0.141099	0.173687	yes		yes
EH38E2830096	chr1	109961469	109961811	Distal enhancer	0.141551	0.0982674	0.256913	yes
EH38E2830716	chr1	111045295	111045644	Distal enhancer	0.630915	0.140415	0.269908	yes		yes
EH38E1376228	chr1	111247145	111247417	Distal enhancer	0.151351	-0.0554859	0.051549	yes
EH38E1377516	chr1	113146288	113146633	Distal enhancer	0.199362	0.229902	0.474611	yes		yes
EH38E1377517	chr1	113146807	113147147	Distal enhancer	0.675499	0.515103	0.940358	yes		yes
EH38E1377643	chr1	113388624	113388972	Proximal enhancer	0.0386092	-0.0233636	0.0464035		yes		yes
EH38E1378478	chr1	115037131	115037479	Distal enhancer	0.146513	0.121085	0.108665	yes		yes
EH38E2833059	chr1	116109642	116109986	Proximal enhancer	0.270639	0.0565437	0.147211	yes
EH38E2833092	chr1	116153116	116153460	Distal enhancer	0.164238	0.143892	0.0837581	yes		yes
EH38E2833110	chr1	116172730	116173034	Distal enhancer	0.106292	0.0946104	0.144364	yes
EH38E1379274	chr1	116176412	116176616	Distal enhancer	0.404972	0.0969354	0.184445	yes		yes
EH38E1379276	chr1	116179616	116179885	Distal enhancer	0.284942	0.0144965	0.0954902	yes
EH38E2833197	chr1	116311839	116312181	Distal enhancer	0.413654	0.147483	0.181365	yes		yes
EH38E2833198	chr1	116312200	116312528	Distal enhancer	0.175762	0.10542	0.174734	yes		yes
EH38E2833201	chr1	116314589	116314862	Distal enhancer	-0.0168064	-0.0295831	-0.0120476		yes		yes
EH38E2833356	chr1	116485087	116485258	Distal enhancer	0.225498	0.383757	0.363281	yes		yes
EH38E2833357	chr1	116485299	116485566	Distal enhancer	0.112624	0.0805431	0.218775	yes		yes
EH38E2833360	chr1	116487707	116487858	Distal enhancer	0.302634	0.230615	0.163854	yes		yes
EH38E1379608	chr1	116489273	116489622	Distal enhancer	0.433567	0.211417	0.385347	yes		yes
EH38E2833386	chr1	116504034	116504357	Distal enhancer	0.24237	0.0328623	0.198097	yes
EH38E1379633	chr1	116504427	116504776	Distal enhancer	0.169374	0.112831	0.273262	yes		yes
EH38E2833392	chr1	116508962	116509299	Distal enhancer	0.0185744	0.0671076	0.14748	yes		yes
EH38E2833393	chr1	116509304	116509604	Distal enhancer	0.324343	0.507536	0.664983	yes		yes
EH38E2834254	chr1	117846743	117847084	Distal enhancer	0.275023	0.191617	0.137219	yes		yes
EH38E2834255	chr1	117847176	117847418	Distal enhancer	0.293458	0.544066	0.442793	yes		yes
EH38E1381664	chr1	119816466	119816804	Distal enhancer	0.0658337	0.0866709	0.08731	yes		yes
EH38E2835204	chr1	121586438	121586780	Distal enhancer	0.599328	0.43566	0.502113	yes		yes
EH38E2835205	chr1	121586878	121587124	Distal enhancer	1.53093	0.67217	0.920378	yes		yes
EH38E1382089	chr1	145711223	145711570	Distal enhancer	0.283696	0.0504187	0.205099	yes		yes
EH38E1382092	chr1	145714496	145714833	Distal enhancer	0.71067	0.186255	0.23407	yes		yes
EH38E1382093	chr1	145714907	145715082	Distal enhancer	0.747861	0.260103	0.165013	yes		yes
EH38E2835716	chr1	146037938	146038280	Proximal enhancer	0.322629	0.272809	0.243228	yes		yes
EH38E2835718	chr1	146038820	146038999	Distal enhancer	0.425957	0.181835	0.300311	yes		yes
EH38E2835719	chr1	146039129	146039364	Distal enhancer	0.369249	0.167371	0.0436499	yes		yes
EH38E2835720	chr1	146039385	146039593	Distal enhancer	0.0732526	-0.0472108	-0.0507754	yes
EH38E1382372	chr1	146043200	146043510	Distal enhancer	0.462196	0.398382	0.538168	yes		yes
EH38E1382373	chr1	146043870	146044218	Distal enhancer	0.482656	0.158898	0.311489	yes		yes
EH38E2835726	chr1	146048756	146049081	Distal enhancer	0.202449	0.286878	0.0990308	yes		yes
EH38E1382777	chr1	147676294	147676642	Distal enhancer	-0.0880808	0.0419213	-0.00188035		yes		yes
EH38E2836077	chr1	147676751	147677093	Distal enhancer	0.0403401	0.049452	-0.00636077		yes		yes
EH38E2836612	chr1	150021095	150021304	Distal enhancer	0.133514	0.194111	0.247229		yes
EH38E2836613	chr1	150021306	150021635	Distal enhancer	0.0657299	-0.0136377	0.196955		yes
EH38E2836856	chr1	150479926	150480268	Distal enhancer	0.220185	0.111701	0.137765	yes		yes
EH38E2836889	chr1	150532276	150532609	Distal enhancer	0.542353	0.450381	0.476491	yes		yes
EH38E2836890	chr1	150532620	150532851	Distal enhancer	0.654207	0.584429	0.731047	yes		yes
EH38E2837190	chr1	150979477	150979826	Distal enhancer	0.216258	0.0805386	0.242374	yes		yes
EH38E2837356	chr1	151196341	151196612	Distal enhancer	0.585002	0.359635	0.366982	yes		yes
EH38E1384755	chr1	151975408	151975635	Distal enhancer	0.2533	0.166553	0.0789526	yes		yes
EH38E2837891	chr1	151977640	151977988	Distal enhancer	0.0739941	0.0621157	0.0195788		yes		yes
EH38E2838658	chr1	153783458	153783611	Distal enhancer	0	0	0		yes		yes
EH38E2838659	chr1	153783626	153783938	Distal enhancer	0	0	0		yes		yes
EH38E2839484	chr1	154941444	154941786	Distal enhancer	0.12882	0.0424308	0.10947	yes		yes
EH38E1386853	chr1	155107403	155107578	Distal enhancer	0.02169	-0.0606901	0.051659		yes
EH38E2839759	chr1	155124599	155124939	Distal enhancer	1.05118	0.221186	0.412376	yes		yes
EH38E2839761	chr1	155125489	155125805	Distal enhancer	1.23499	0.802029	0.614994	yes		yes
EH38E2839762	chr1	155125950	155126295	Proximal enhancer	0.605967	0.667997	0.681825	yes		yes
EH38E2839763	chr1	155126335	155126535	Proximal enhancer	1.4376	1.43628	1.20283	yes		yes
EH38E1387066	chr1	155304593	155304940	Distal enhancer	0.0113678	0	0		yes		yes
EH38E1387069	chr1	155305855	155306184	Distal enhancer	0.586072	0.333193	0.407298	yes		yes
EH38E2839980	chr1	155307437	155307727	Proximal enhancer	0.0550375	0.181723	0.0738415	yes		yes
EH38E2840286	chr1	155944731	155945074	Distal enhancer	0.64859	0.305736	0.481393	yes		yes
EH38E1387756	chr1	156184227	156184531	Distal enhancer	0.399811	0.037707	0.219164	yes		yes
EH38E1388256	chr1	156664410	156664747	Distal enhancer	0.491589	0.234692	0.395542	yes		yes
EH38E2841079	chr1	156664956	156665305	Distal enhancer	0.240212	0.139745	0.188869	yes		yes
EH38E2841080	chr1	156665380	156665613	Distal enhancer	0.357135	0.260222	0.409419	yes		yes
EH38E2841430	chr1	157046747	157047081	Proximal enhancer	0.198071	0.0959928	0.00452219	yes
EH38E1388641	chr1	157047085	157047332	Proximal enhancer	0.145442	0.00350155	0.0707816	yes
EH38E1388781	chr1	157240679	157241026	Distal enhancer	0.0235611	-0.0588384	-0.00408587	yes
EH38E2842751	chr1	160108982	160109264	Distal enhancer	0.138789	0.132961	0.130491		yes
EH38E2843780	chr1	161398038	161398384	Proximal enhancer	0.158675	0.0944776	-0.0316924	yes
EH38E2844500	chr1	162788810	162789113	Proximal enhancer	0.73472	0.252328	0.579547	yes		yes
EH38E1393472	chr1	165137565	165137888	Distal enhancer	0.115139	0.00794911	0.0254499	yes
EH38E2845181	chr1	165137984	165138329	Distal enhancer	-0.117477	-0.0454072	0.0709711		yes		yes
EH38E2846312	chr1	167714332	167714548	Distal enhancer	1.19109	0.564178	0.787086	yes		yes
EH38E2846313	chr1	167714552	167714850	Distal enhancer	0.745621	0.391558	0.62785	yes		yes
EH38E2846314	chr1	167714924	167715262	Distal enhancer	0.525651	0.423024	0.516725	yes		yes
EH38E2846315	chr1	167715409	167715743	Distal enhancer	0.221098	0.115497	0.152515	yes		yes
EH38E2846316	chr1	167716294	167716583	Distal enhancer	0.641292	0.253343	0.391662	yes		yes
EH38E1395481	chr1	168497546	168497779	Proximal enhancer	0.280671	-0.0630787	0.0417508	yes
EH38E2846722	chr1	168551688	168552031	Distal enhancer	0.0936632	0.0264788	-0.0754195		yes		yes
EH38E1395524	chr1	168555586	168555934	Distal enhancer	0.187022	0.0308205	0.0060789	yes
EH38E2846727	chr1	168557422	168557672	Distal enhancer	0.0474442	0.115831	0.0613845		yes
EH38E1395601	chr1	168686664	168687009	Distal enhancer	0.112421	0.0947301	0.210097	yes		yes
EH38E1395602	chr1	168687857	168688144	Distal enhancer	0.479534	0.120518	0.207852	yes		yes
EH38E2846778	chr1	168688633	168688966	Distal enhancer	0.617674	0.532936	0.421187	yes		yes
EH38E1395605	chr1	168689255	168689558	Distal enhancer	0.320379	0.460736	0.376971	yes		yes
EH38E2846780	chr1	168689989	168690325	Distal enhancer	0.727413	0.350256	0.756538	yes		yes
EH38E1395607	chr1	168690331	168690672	Distal enhancer	0.575768	0.214479	0.385165	yes		yes
EH38E1395609	chr1	168693301	168693614	Distal enhancer	0.141506	0.186306	0.0852108	yes		yes
EH38E2847131	chr1	169508428	169508628	Distal enhancer	0.567522	0.245791	0.26316	yes		yes
EH38E2848154	chr1	172470165	172470513	Distal enhancer	-0.00353175	0.151176	0.167364		yes
EH38E1398196	chr1	173123038	173123387	Distal enhancer	0.672332	0.557429	0.703874	yes		yes
EH38E2848445	chr1	173123390	173123715	Distal enhancer	0.464434	0.286209	0.423955	yes		yes
EH38E1398201	chr1	173127456	173127664	Distal enhancer	0.304367	0.25087	0.141101	yes		yes
EH38E2848446	chr1	173127930	173128132	Distal enhancer	0.363076	0.238814	0.142986	yes		yes
EH38E1398248	chr1	173210455	173210685	Distal enhancer	0.946972	0.674223	0.767078	yes		yes
EH38E2848476	chr1	173210776	173211123	Distal enhancer	0.515842	0.285614	0.562122	yes		yes
EH38E1398251	chr1	173213026	173213364	Distal enhancer	0.283515	0.0860914	0.159496	yes		yes
EH38E1398608	chr1	173925295	173925566	Distal enhancer	0.253917	0.148891	0.0658653	yes
EH38E2850047	chr1	178050154	178050489	Distal enhancer	0.172026	0.119623	0.21587	yes		yes
EH38E1400547	chr1	178052595	178052938	Distal enhancer	0.642553	0.631187	0.640455	yes		yes
EH38E2850048	chr1	178053026	178053183	Distal enhancer	0.678528	0.260658	0.359883	yes		yes
EH38E1400548	chr1	178053201	178053533	Distal enhancer	0.518093	0.300394	0.333728	yes		yes
EH38E2850051	chr1	178055834	178056175	Distal enhancer	0.343358	0.248378	0.258748	yes		yes
EH38E2850272	chr1	178551375	178551567	Distal enhancer	0.0813062	0.08166	-0.0493213		yes
EH38E2850314	chr1	178620832	178621178	Distal enhancer	0.0483529	0.000475651	0.0120556	yes
EH38E1401003	chr1	178684714	178685060	Distal enhancer	-0.0163061	-0.0165401	-0.0122981		yes		yes
EH38E2850427	chr1	178923536	178923881	Distal enhancer	-0.011573	-0.0329854	-0.0251732		yes		yes
EH38E2850929	chr1	180133207	180133536	Distal enhancer	0.0859488	0.0230442	0.0522424	yes
EH38E2851463	chr1	181104921	181105190	Distal enhancer	0.776659	0.39033	0.590317	yes		yes
EH38E1402497	chr1	181112477	181112826	Distal enhancer	0.0593936	0.0018139	0.0914831		yes
EH38E2851503	chr1	181135446	181135646	Distal enhancer	0.00362555	0.6051	0.292211		yes
EH38E2853521	chr1	185342898	185343242	Distal enhancer	0.13666	0.0645273	-0.048793	yes
EH38E1405366	chr1	185349101	185349256	Distal enhancer	0.266008	0.0884486	0.076279	yes
EH38E2853527	chr1	185350028	185350376	Distal enhancer	0.340735	0.0100069	0.051296	yes		yes
EH38E1406614	chr1	187933679	187933857	Distal enhancer	0.0452578	-0.0496223	-0.0204565		yes		yes
EH38E2855101	chr1	193007897	193008208	Distal enhancer	-0.0297087	-0.0669406	-0.0849145		yes		yes
EH38E2855139	chr1	193109676	193109950	Distal enhancer	0.274821	-0.00864673	0.142712	yes
EH38E2855142	chr1	193111655	193111931	Distal enhancer	0.493132	0.0310892	0.393619	yes		yes
EH38E2855143	chr1	193112141	193112465	Distal enhancer	0.241054	0.183255	0.109782	yes		yes
EH38E2855145	chr1	193114795	193115132	Distal enhancer	0.226946	0.0397915	0.0261674	yes
EH38E2855146	chr1	193115654	193116003	Distal enhancer	0.359758	0.196604	0.303878	yes		yes
EH38E1407915	chr1	193116035	193116245	Distal enhancer	0.201347	0.0724587	0.277114	yes		yes
EH38E2857578	chr1	201175195	201175543	Distal enhancer	0.060238	-0.0250258	0.0294954	yes
EH38E2858325	chr1	202018559	202018718	Distal enhancer	0.439223	0.215604	0.181405	yes		yes
EH38E2858326	chr1	202018722	202019035	Distal enhancer	0.164992	0.0209864	0.130392	yes		yes
EH38E2858327	chr1	202019092	202019340	Distal enhancer	0.425054	0.210714	0.0845314	yes
EH38E1412314	chr1	202034766	202035078	Distal enhancer	0.64942	0.251975	0.548132	yes		yes
EH38E2858351	chr1	202047024	202047372	Distal enhancer	0.0458939	0.18058	0.134269		yes
EH38E1412334	chr1	202057009	202057342	Distal enhancer	0.629393	0.603924	0.811504	yes		yes
EH38E2858359	chr1	202058255	202058603	Distal enhancer	0.218015	0.0921435	0.351638	yes		yes
EH38E1412352	chr1	202075045	202075301	Distal enhancer	0.070391	0.0773195	0.18376	yes		yes
EH38E2858370	chr1	202076101	202076447	Distal enhancer	0.193256	0.0990107	0.225452	yes		yes
EH38E1412359	chr1	202082134	202082284	Distal enhancer	0.227776	0.160922	0.0655949	yes
EH38E2858376	chr1	202084790	202084979	Distal enhancer	1.80012	1.23796	1.18252	yes		yes
EH38E2858377	chr1	202084994	202085276	Distal enhancer	1.43274	1.11005	1.25995	yes		yes
EH38E1412362	chr1	202085283	202085630	Distal enhancer	0.768815	0.558815	0.690053	yes		yes
EH38E1412363	chr1	202085756	202085923	Distal enhancer	1.20744	0.786062	0.794268	yes		yes
EH38E2858378	chr1	202085939	202086284	Distal enhancer	0.567518	0.285122	0.348057	yes		yes
EH38E1412368	chr1	202088270	202088451	Distal enhancer	0.0733298	0.0308171	0.264899	yes
EH38E2859909	chr1	204129405	204129585	Proximal enhancer	0.707601	0.274591	0.525287	yes		yes
EH38E2860297	chr1	204506111	204506430	Distal enhancer	0.348214	0.128713	0.151299	yes
EH38E1414575	chr1	204506439	204506742	Distal enhancer	0.161735	0.00613266	-0.0107619	yes
EH38E2860298	chr1	204506946	204507282	Distal enhancer	0.199167	0.0410008	0.00411664	yes
EH38E1414579	chr1	204507759	204507975	Distal enhancer	0.47816	0.308126	0.372376	yes		yes
EH38E2860300	chr1	204508090	204508308	Distal enhancer	0.438717	0.245446	0.354714	yes		yes
EH38E1415272	chr1	205294271	205294421	Distal enhancer	0.500294	0.3518	0.633543	yes		yes
EH38E2860897	chr1	205294430	205294765	Distal enhancer	0.541886	0.273017	0.480798	yes		yes
EH38E2860902	chr1	205298465	205298813	Distal enhancer	0.13363	0.0763438	0.204178		yes
EH38E1415644	chr1	205642861	205643173	Distal enhancer	0.0784791	0.0895822	0.0493755		yes		yes
EH38E2861288	chr1	205709730	205709993	Distal enhancer	0.0897541	0.0875649	0.136209	yes
EH38E2862121	chr1	206951419	206951756	Distal enhancer	0.127005	-0.000777964	0.12282	yes
EH38E1416662	chr1	206952192	206952512	Distal enhancer	0.278428	0.0956577	0.122055	yes		yes
EH38E1416702	chr1	207007380	207007726	Distal enhancer	0.140454	0.145177	0.111237	yes		yes
EH38E1416704	chr1	207009466	207009815	Distal enhancer	0.324098	0.117846	0.141182	yes		yes
EH38E1416843	chr1	207152923	207153226	Distal enhancer	0.349181	0.147332	0.331058	yes		yes
EH38E2862251	chr1	207153234	207153409	Distal enhancer	0.720284	0.20146	0.342645	yes		yes
EH38E2864175	chr1	211519581	211519924	Distal enhancer	0.198339	0.131324	0.100123	yes
EH38E2864176	chr1	211520581	211520910	Distal enhancer	0.133935	0.141551	0.198119	yes		yes
EH38E1419569	chr1	211521514	211521776	Distal enhancer	0.0513166	0.0934092	0.0812115	yes
EH38E1419646	chr1	211603169	211603342	Distal enhancer	0.200014	-0.0307021	0.151849	yes
EH38E1419647	chr1	211603439	211603717	Distal enhancer	0.265198	0.0472075	0.12719	yes
EH38E2864238	chr1	211609101	211609430	Distal enhancer	0.0239234	0.0277252	0.0377996	yes
EH38E2864239	chr1	211609520	211609771	Distal enhancer	0.570027	0.26118	0.435985	yes		yes
EH38E2864240	chr1	211609797	211610031	Distal enhancer	0.486003	0.325119	0.491505	yes		yes
EH38E2864241	chr1	211610034	211610218	Distal enhancer	0.214579	0.195877	0.280874	yes		yes
EH38E2864242	chr1	211610221	211610417	Distal enhancer	0.220199	0.234715	0.205959	yes		yes
EH38E2864251	chr1	211616602	211616945	Distal enhancer	0.342122	0.0761459	0.145629	yes
EH38E2864388	chr1	211886099	211886443	Distal enhancer	0.0719819	0.0611982	-0.00257806	yes
EH38E1419865	chr1	211895452	211895745	Distal enhancer	0.214436	0.159028	0.12076	yes		yes
EH38E1419882	chr1	211917988	211918314	Distal enhancer	0.0796149	-0.0895155	0.0156792	yes
EH38E1419885	chr1	211920637	211920923	Distal enhancer	0.238406	0.185201	0.20795	yes		yes
EH38E1419892	chr1	211929024	211929369	Distal enhancer	0.295676	0.167688	0.223969	yes		yes
EH38E1420489	chr1	212721553	212721902	Distal enhancer	0.0604521	0.0648036	0.0213748	yes
EH38E1420540	chr1	212827773	212828120	Distal enhancer	0.572112	0.209121	0.340822	yes		yes
EH38E2864957	chr1	212828134	212828332	Distal enhancer	1.2287	0.453324	0.564183	yes		yes
EH38E2864958	chr1	212828451	212828740	Distal enhancer	0.868105	0.324012	0.395851	yes		yes
EH38E1420591	chr1	212931066	212931361	Distal enhancer	0.300308	0.160822	0.111764	yes		yes
EH38E1420799	chr1	213276299	213276534	Distal enhancer	0.0286592	-0.133558	0.236522		yes
EH38E1420801	chr1	213277096	213277437	Distal enhancer	0.109921	0.16849	0.148954	yes		yes
EH38E1420802	chr1	213279431	213279753	Distal enhancer	0.103724	0.134788	0.0284124		yes
EH38E1420829	chr1	213371748	213371919	Distal enhancer	1.24222	0.793755	0.665504	yes		yes
EH38E2865158	chr1	213372199	213372548	Distal enhancer	0.612134	0.330742	0.505644	yes		yes
EH38E2865160	chr1	213374356	213374634	Distal enhancer	0.0608429	0.0480958	0.0425069	yes
EH38E1420832	chr1	213376875	213377223	Distal enhancer	0.349437	0.133391	0.242446	yes		yes
EH38E1420837	chr1	213385947	213386104	Distal enhancer	0.254767	0.134569	0.0297726	yes
EH38E2865167	chr1	213387366	213387711	Distal enhancer	0.247921	0.0344157	0.0413899	yes
EH38E2865175	chr1	213394040	213394263	Distal enhancer	0.143841	0.0165607	0.0547387	yes
EH38E1420843	chr1	213397731	213397957	Distal enhancer	0.158896	0.0450907	0.012398	yes
EH38E1420845	chr1	213399698	213400047	Distal enhancer	0.101885	0.0444599	0.059993		yes		yes
EH38E1420917	chr1	213656579	213656843	Distal enhancer	0.132471	0.0327973	0.0408825	yes
EH38E1420953	chr1	213728958	213729210	Distal enhancer	0.315921	0.111181	0.0649706	yes
EH38E2865390	chr1	214044550	214044833	Distal enhancer	0.487117	0.26548	0.259824	yes		yes
EH38E2865391	chr1	214044865	214045035	Distal enhancer	0.368534	0.214694	0.156956	yes		yes
EH38E1421127	chr1	214049730	214050069	Distal enhancer	0.647968	0.63549	0.694336	yes		yes
EH38E1421637	chr1	214670130	214670478	Distal enhancer	-0.0474121	0.0165957	0.0861487		yes		yes
EH38E2865706	chr1	214678397	214678745	Distal enhancer	0.115197	0.0236288	0.0062835	yes
EH38E1421955	chr1	215558111	215558329	Distal enhancer	0.0899202	0.0283144	0.1288	yes
EH38E1423533	chr1	219237249	219237587	Distal enhancer	0.0747699	0.0861548	0.0858284		yes		yes
EH38E2866908	chr1	219310310	219310658	Distal enhancer	0.295984	0.264132	0.188584	yes		yes
EH38E2866910	chr1	219313038	219313324	Distal enhancer	0.0657325	-0.00196889	0.0907884		yes		yes
EH38E2867352	chr1	220734548	220734885	Distal enhancer	0.0468808	0.0683945	0.0696096	yes
EH38E2867807	chr1	221743221	221743551	Proximal enhancer	0.853248	0.392709	0.649327	yes		yes
EH38E1425328	chr1	222465141	222465300	Distal enhancer	0.562408	0.3517	0.523238	yes		yes
EH38E1425329	chr1	222465352	222465701	Distal enhancer	0.533639	0.466961	0.590011	yes		yes
EH38E1425330	chr1	222465780	222465980	Distal enhancer	1.40656	0.931593	1.42639	yes		yes
EH38E2868075	chr1	222466188	222466440	Proximal enhancer	0.174393	0.203989	0.102892	yes		yes
EH38E2868276	chr1	223010869	223011209	Distal enhancer	0.10904	0.0215791	0.0498135	yes
EH38E2868301	chr1	223045624	223045892	Distal enhancer	0.223032	0.118217	0.089607	yes		yes
EH38E2868302	chr1	223046044	223046392	Distal enhancer	0.189084	0.0981937	0.0908006	yes		yes
EH38E1426903	chr1	225440482	225440655	Distal enhancer	0.210179	-0.00119809	-0.0446281	yes
EH38E1426905	chr1	225441415	225441760	Distal enhancer	0.264861	0.0260967	0.201577	yes		yes
EH38E1426910	chr1	225444926	225445275	Distal enhancer	0.0910701	0.0434347	0.104843	yes
EH38E2869407	chr1	225671401	225671745	Distal enhancer	0.280393	0.150188	0.0258127	yes
EH38E2869411	chr1	225691418	225691764	Distal enhancer	0.277066	0.069691	-0.0375035	yes
EH38E2869415	chr1	225694177	225694520	Distal enhancer	0.177644	0.0648935	0.153634	yes		yes
EH38E1427130	chr1	225695584	225695844	Distal enhancer	0.240057	0.144436	0.00279917	yes
EH38E1427131	chr1	225695872	225696219	Distal enhancer	0.203265	0.148159	0.0291016	yes
EH38E2869444	chr1	225754891	225755195	Distal enhancer	0.136181	0.15278	0.210561	yes		yes
EH38E1427169	chr1	225755318	225755660	Distal enhancer	0.209636	0.070745	0.240545	yes		yes
EH38E2869448	chr1	225762458	225762804	Distal enhancer	0.661837	0.197892	0.397403	yes		yes
EH38E2869452	chr1	225766290	225766639	Distal enhancer	0.253085	0.111421	0.232342	yes		yes
EH38E2869453	chr1	225767017	225767353	Distal enhancer	0.725777	0.588419	0.27941	yes		yes
EH38E1427183	chr1	225767586	225767931	Distal enhancer	0.799446	0.526791	0.928945	yes		yes
EH38E2869454	chr1	225767933	225768118	Distal enhancer	0.808945	0.342094	0.522809	yes		yes
EH38E2869455	chr1	225768194	225768543	Distal enhancer	0.904772	0.636524	0.834842	yes		yes
EH38E1427185	chr1	225768766	225769081	Distal enhancer	0.347067	0.276477	0.326278	yes		yes
EH38E2869456	chr1	225769089	225769395	Distal enhancer	0.54203	0.390294	0.437265	yes		yes
EH38E2869460	chr1	225770962	225771193	Distal enhancer	0.164336	0.0956289	0.142453	yes
EH38E2869461	chr1	225772156	225772308	Distal enhancer	0.31375	0.028475	0.0878742	yes
EH38E1427192	chr1	225772437	225772783	Distal enhancer	0.187338	0.0205141	0.117396	yes
EH38E1427193	chr1	225772931	225773243	Distal enhancer	0.204285	0.0700128	0.144778	yes
EH38E2869783	chr1	226121833	226122182	Distal enhancer	1.49508	0.550106	0.594683	yes		yes
EH38E2869785	chr1	226122484	226122636	Distal enhancer	1.17126	0.429583	0.439307	yes		yes
EH38E2869799	chr1	226128637	226128986	Proximal enhancer	0.291709	0.0605703	0.226263	yes		yes
EH38E2869857	chr1	226228464	226228770	Distal enhancer	0.0700242	0.0911994	0.00249985	yes
EH38E2871722	chr1	228656157	228656343	Distal enhancer	0.0106252	0.00489329	-0.0795881		yes		yes
EH38E1429360	chr1	228782886	228783212	Distal enhancer	0.161639	0.0398167	0.209054	yes
EH38E1429361	chr1	228783284	228783448	Distal enhancer	0.260005	0.0696863	0.179458	yes
EH38E1429362	chr1	228783699	228783856	Distal enhancer	0.309033	0.02015	0.098019	yes
EH38E1429407	chr1	228826159	228826505	Distal enhancer	0.4353	0.181398	0.170131	yes		yes
EH38E1429414	chr1	228831168	228831420	Distal enhancer	0.427283	0.305008	0.501873	yes		yes
EH38E2871832	chr1	228836488	228836829	Distal enhancer	0.271369	0.12609	0.390656	yes		yes
EH38E2871833	chr1	228837783	228838012	Distal enhancer	1.8151	0.968838	1.17384	yes		yes
EH38E2871834	chr1	228838062	228838215	Distal enhancer	0.59054	0.458507	0.800145	yes		yes
EH38E2871835	chr1	228838223	228838443	Distal enhancer	1.23492	0.911915	1.44405	yes		yes
EH38E1429424	chr1	228838475	228838795	Distal enhancer	0.744568	0.511585	0.670847	yes		yes
EH38E1429425	chr1	228838821	228838975	Distal enhancer	1.32648	0.727518	0.714063	yes		yes
EH38E2871836	chr1	228839206	228839555	Distal enhancer	0.580642	0.425777	0.494052	yes		yes
EH38E2871841	chr1	228849030	228849374	Distal enhancer	0.157205	0.174718	0.0985649	yes		yes
EH38E2871850	chr1	228860808	228861151	Distal enhancer	0.20597	0.201753	0.336533	yes		yes
EH38E2871851	chr1	228861164	228861512	Distal enhancer	0.1693	0.0870663	0.0726	yes
EH38E2871859	chr1	228864508	228864679	Distal enhancer	0.381014	0.159633	0.0966497	yes
EH38E1429457	chr1	228866476	228866824	Distal enhancer	0.567103	0.140783	0.312691	yes		yes
EH38E1429487	chr1	228903033	228903382	Distal enhancer	0.274662	0.11986	0.274966	yes		yes
EH38E1429516	chr1	228933852	228934146	Distal enhancer	0.454414	0.137601	0.230024	yes		yes
EH38E2871898	chr1	228935224	228935572	Distal enhancer	0.337237	0.153661	0.206349	yes		yes
EH38E2871905	chr1	228938337	228938632	Distal enhancer	0.609933	0.383465	0.442254	yes		yes
EH38E2871906	chr1	228938647	228938847	Distal enhancer	0.407807	0.276514	0.483121	yes		yes
EH38E1429538	chr1	228964087	228964432	Distal enhancer	0.449798	0.25812	0.128249	yes		yes
EH38E1429539	chr1	228964507	228964837	Distal enhancer	0.724536	0.302092	0.45541	yes		yes
EH38E2871952	chr1	228997850	228998198	Distal enhancer	0.121784	0.148354	0.0321679	yes		yes
EH38E2871955	chr1	229003595	229003940	Distal enhancer	0.413705	0.224391	0.280882	yes		yes
EH38E2871962	chr1	229015852	229016200	Distal enhancer	0.179933	0.231574	0.184184		yes
EH38E2871969	chr1	229019755	229019911	Distal enhancer	0.240111	0.187617	0.206685	yes		yes
EH38E1429641	chr1	229064361	229064706	Distal enhancer	0.166921	0.0281576	0.00434543	yes
EH38E1429808	chr1	229221172	229221501	Distal enhancer	0.530565	0.214704	0.321022	yes		yes
EH38E1429809	chr1	229221544	229221770	Distal enhancer	1.07761	0.490116	0.993215	yes		yes
EH38E2872123	chr1	229221797	229222060	Distal enhancer	0.773399	0.532074	0.630111	yes		yes
EH38E1430616	chr1	230299464	230299745	Distal enhancer	0.108041	-0.0124108	0.134373	yes
EH38E2874573	chr1	234327827	234328172	Distal enhancer	0.350929	0.104922	0.242555	yes		yes
EH38E2874643	chr1	234499092	234499396	Distal enhancer	0.386859	0.215486	0.235018	yes		yes
EH38E1433346	chr1	234508384	234508624	Distal enhancer	0.120765	0.062605	-0.0520552		yes		yes
EH38E1433367	chr1	234523107	234523426	Distal enhancer	0.466012	0.130796	0.17709	yes		yes
EH38E2874673	chr1	234523594	234523938	Distal enhancer	0.192942	0.1538	0.0852897	yes		yes
EH38E1433410	chr1	234544213	234544555	Distal enhancer	0.071725	0.303608	0.141374	yes		yes
EH38E2874704	chr1	234544557	234544851	Distal enhancer	0.0267782	0.0529806	0.142131		yes
EH38E1433412	chr1	234544866	234545084	Distal enhancer	0.1483	0.282181	0.211118	yes		yes
EH38E2874706	chr1	234545860	234546082	Distal enhancer	0.433253	0.351814	0.371391	yes		yes
EH38E1433416	chr1	234546095	234546311	Distal enhancer	0.387886	0.301359	0.217276	yes		yes
EH38E2874707	chr1	234546397	234546549	Distal enhancer	0.322366	0.272285	0.273672	yes		yes
EH38E2874760	chr1	234601341	234601504	Distal enhancer	0.461076	0.496449	0.53426	yes		yes
EH38E2874761	chr1	234601615	234601956	Distal enhancer	0.352996	0.411624	0.321335	yes		yes
EH38E1433478	chr1	234602821	234603138	Distal enhancer	0.532812	0.526425	0.424253	yes		yes
EH38E2874780	chr1	234611335	234611676	Proximal enhancer	1.42381	0.858209	1.16778	yes		yes
EH38E2874781	chr1	234611783	234611946	Proximal enhancer	1.72749	1.3044	1.80457	yes		yes
EH38E2874782	chr1	234611964	234612136	Proximal enhancer	1.97958	1.50646	1.92709	yes		yes
EH38E2874783	chr1	234612161	234612326	Distal enhancer	1.2771	1.43346	1.57826	yes		yes
EH38E2874784	chr1	234612329	234612574	Distal enhancer	1.13916	1.03871	1.0096	yes		yes
EH38E2874785	chr1	234612642	234612989	Distal enhancer	0.208114	0.225007	0.130625	yes		yes
EH38E2874786	chr1	234613140	234613454	Distal enhancer	1.44013	1.23159	1.12786	yes		yes
EH38E1433509	chr1	234613598	234613848	Distal enhancer	1.25415	0.729367	0.999988	yes		yes
EH38E1433512	chr1	234616714	234616963	Distal enhancer	0.606441	0.644735	0.566193	yes		yes
EH38E1433516	chr1	234618490	234618839	Distal enhancer	0.597094	0.710746	0.611208	yes		yes
EH38E2874791	chr1	234619269	234619483	Distal enhancer	1.0288	0.867181	1.0066	yes		yes
EH38E1433519	chr1	234619792	234620124	Distal enhancer	0.290616	0.327086	0.250829	yes		yes
EH38E1433520	chr1	234620402	234620672	Distal enhancer	1.42952	1.12728	0.985921	yes		yes
EH38E2874792	chr1	234621033	234621380	Distal enhancer	0.153604	0.264382	0.251164	yes		yes
EH38E2874794	chr1	234623835	234624172	Distal enhancer	0.800953	0.569527	0.319519	yes		yes
EH38E2874795	chr1	234624190	234624538	Distal enhancer	0.995564	0.697235	0.695032	yes		yes
EH38E1433528	chr1	234627629	234627811	Proximal enhancer	0.159442	0.112539	0.0786456	yes
EH38E2874804	chr1	234639042	234639385	Distal enhancer	0.643239	0.41664	0.408124	yes		yes
EH38E1433536	chr1	234639519	234639727	Distal enhancer	0.12991	0.28756	0.298981	yes		yes
EH38E2874807	chr1	234643192	234643541	Proximal enhancer	0.120148	0.024141	0.102799	yes		yes
EH38E2874880	chr1	234721369	234721527	Distal enhancer	0.330716	0.437796	0.368449	yes		yes
EH38E2874881	chr1	234721622	234721939	Distal enhancer	0.581372	0.245785	0.649543	yes		yes
EH38E1433635	chr1	234722008	234722308	Proximal enhancer	1.91237	1.4925	1.68839	yes		yes
EH38E2874913	chr1	234748077	234748422	Distal enhancer	0.345298	0.23161	0.208443	yes		yes
EH38E1433680	chr1	234751193	234751537	Distal enhancer	0.188416	0.0360743	0.209535	yes		yes
EH38E2874925	chr1	234764019	234764363	Distal enhancer	0.26165	0.0814063	0.283944	yes		yes
EH38E2874928	chr1	234767517	234767811	Distal enhancer	0.582551	0.268049	0.188368	yes		yes
EH38E2874929	chr1	234768373	234768529	Distal enhancer	0.820575	0.623688	0.590549	yes		yes
EH38E2874930	chr1	234768628	234768977	Distal enhancer	0.95899	0.73329	0.730253	yes		yes
EH38E2874931	chr1	234769130	234769316	Distal enhancer	0.771538	0.422867	0.552826	yes		yes
EH38E1433897	chr1	234955234	234955583	Proximal enhancer	0.532928	0.523444	0.620976	yes		yes
EH38E2875148	chr1	234971155	234971421	Distal enhancer	0.572261	0.461108	0.37817	yes		yes
EH38E2875156	chr1	234973767	234974115	Distal enhancer	1.23231	0.928015	1.10548	yes		yes
EH38E2875157	chr1	234974311	234974556	Distal enhancer	0.943481	1.01983	0.870165	yes		yes
EH38E2875158	chr1	234974901	234975065	Distal enhancer	1.03886	1.02281	0.907024	yes		yes
EH38E1433937	chr1	234975129	234975477	Distal enhancer	0.365441	0.068419	0.0996651	yes		yes
EH38E2875159	chr1	234975672	234975877	Distal enhancer	1.59775	1.4849	1.81767	yes		yes
EH38E2875160	chr1	234975979	234976186	Distal enhancer	2.16902	1.62727	1.75539	yes		yes
EH38E2875161	chr1	234976193	234976540	Distal enhancer	0.937648	0.783034	0.974276	yes		yes
EH38E2875162	chr1	234976599	234976785	Distal enhancer	1.27194	0.986242	1.08939	yes		yes
EH38E2875179	chr1	234984409	234984751	Distal enhancer	0.244209	0.296651	0.242769	yes		yes
EH38E2875185	chr1	234986935	234987260	Distal enhancer	0.855873	0.724968	0.816091	yes		yes
EH38E1433964	chr1	234987424	234987773	Distal enhancer	0.948334	0.583582	0.659784	yes		yes
EH38E1433966	chr1	234989047	234989283	Distal enhancer	0.127926	0.32015	0.133444	yes		yes
EH38E2875196	chr1	234997284	234997633	Distal enhancer	0.501437	0.241792	0.598399	yes		yes
EH38E1433975	chr1	234998338	234998687	Distal enhancer	0.737754	0.545234	0.563092	yes		yes
EH38E2875259	chr1	235060701	235061045	Distal enhancer	0.295762	0.157448	0.469305	yes		yes
EH38E2875260	chr1	235061117	235061437	Distal enhancer	0.158841	0.201533	0.375248	yes		yes
EH38E1434048	chr1	235062431	235062780	Distal enhancer	0.340774	0.315828	0.239097	yes		yes
EH38E1434065	chr1	235075318	235075653	Proximal enhancer	1.3838	0.885252	1.22199	yes		yes
EH38E2875276	chr1	235075746	235075929	Proximal enhancer	1.06233	0.787179	0.911741	yes		yes
EH38E2875277	chr1	235075943	235076261	Proximal enhancer	0.631924	0.8763	0.877154	yes		yes
EH38E1434073	chr1	235079075	235079320	Distal enhancer	0.32138	0.363042	0.271971	yes		yes
EH38E2875281	chr1	235079327	235079503	Distal enhancer	0.324488	0.354006	0.386613	yes		yes
EH38E2875282	chr1	235079600	235079949	Distal enhancer	0.328695	0.252802	0.236484	yes		yes
EH38E2875286	chr1	235083641	235083982	Distal enhancer	0.546761	0.469238	0.618625	yes		yes
EH38E1434079	chr1	235084066	235084255	Distal enhancer	1.11754	0.884732	0.755407	yes		yes
EH38E2875289	chr1	235085703	235086034	Distal enhancer	0.345456	0.289311	0.229764	yes		yes
EH38E2875291	chr1	235090513	235090858	Distal enhancer	0.119918	0.221464	0.130545	yes		yes
EH38E1434446	chr1	235657408	235657578	Distal enhancer	0.385232	0.0763958	0.0940357	yes
EH38E2875836	chr1	236097141	236097490	Distal enhancer	0.0638951	0.0422388	0.0531303		yes
EH38E1435044	chr1	236515099	236515440	Distal enhancer	0.287879	0.232762	0.167637	yes		yes
EH38E2876056	chr1	236515558	236515898	Distal enhancer	0.682056	0.237431	0.551634	yes		yes
EH38E2878255	chr1	244207889	244208209	Distal enhancer	0.138095	0.0239585	0.044661	yes
EH38E2878514	chr1	244817411	244817624	Distal enhancer	0.85035	0.306487	0.407616	yes		yes
EH38E1438681	chr1	244817639	244817843	Distal enhancer	0.304158	0.03024	-0.0176611	yes
EH38E2878555	chr1	244869275	244869607	Distal enhancer	0.538177	0.105232	0.292525	yes		yes
EH38E2879477	chr1	246707553	246707896	Distal enhancer	0.306522	0.240215	0.18366	yes		yes
EH38E1440057	chr1	246709856	246710205	Distal enhancer	0.227643	0.153554	0.223609	yes		yes
EH38E2879479	chr1	246711672	246711936	Distal enhancer	0.535654	0.15969	0.233827	yes		yes
EH38E2880043	chr1	248757865	248758213	Distal enhancer	0.309729	0.175061	0.297877	yes		yes
EH38E1440751	chr1	248828892	248829238	Distal enhancer	0.0575854	0.0866837	-0.000287774		yes
EH38E2880151	chr1	248873020	248873362	Distal enhancer	0.48008	0.34321	0.460288	yes		yes
EH38E1440802	chr1	248873412	248873586	Distal enhancer	1.40368	0.679416	0.688294	yes		yes
EH38E2880152	chr1	248873654	248874002	Distal enhancer	0.482984	0.165223	0.292288	yes		yes
EH38E1440804	chr1	248874029	248874361	Distal enhancer	0.095619	0.0348093	0.0106954	yes
EH38E2880779	chr10	788752	788998	Distal enhancer	0.406774	0.11786	0.1959	yes		yes
EH38E2880780	chr10	789059	789348	Distal enhancer	0.341637	0.175532	0.221823	yes		yes
EH38E2880781	chr10	789444	789783	Distal enhancer	0.243982	0.126158	0.223962	yes		yes
EH38E1443082	chr10	3740188	3740351	Distal enhancer	0.27315	0.084077	-0.0414279	yes
EH38E2882185	chr10	3740477	3740813	Distal enhancer	0.221355	0.101716	0.0552989	yes
EH38E1443114	chr10	3764782	3764964	Distal enhancer	0.263883	0.0369835	0.130691	yes
EH38E2882208	chr10	3766133	3766375	Proximal enhancer	0.150952	0.0112118	-0.072831	yes
EH38E2882281	chr10	3825255	3825595	Distal enhancer	0.159394	0.060381	0.0284626	yes
EH38E1443217	chr10	3831015	3831263	Distal enhancer	0.0486138	-0.0237386	-0.0945004		yes		yes
EH38E2882305	chr10	3852152	3852349	Distal enhancer	0.277641	0.107022	0.18533	yes		yes
EH38E1443249	chr10	3852368	3852715	Distal enhancer	0.00653874	0.0526596	0.0543387		yes
EH38E2882306	chr10	3852746	3852944	Distal enhancer	0.263389	0.424584	0.388197	yes		yes
EH38E1443270	chr10	3873749	3874087	Distal enhancer	-0.034879	-0.0043399	-0.0367227		yes		yes
EH38E1443279	chr10	3879247	3879554	Distal enhancer	0.15979	0.0300162	0.178486	yes
EH38E2882341	chr10	3886605	3886940	Distal enhancer	0.332676	0.201695	0.246037	yes		yes
EH38E2882342	chr10	3886983	3887211	Distal enhancer	0.541232	0.384776	0.451419	yes		yes
EH38E1443290	chr10	3889749	3889898	Distal enhancer	0.0495558	0.0595896	0.0879758		yes		yes
EH38E2882344	chr10	3889999	3890348	Distal enhancer	0.0712215	-0.0521192	0.0121269		yes		yes
EH38E1443315	chr10	3906577	3906817	Distal enhancer	0.0640846	0.0673004	0.218056		yes
EH38E2882363	chr10	3906859	3907082	Distal enhancer	0.0918605	0.0784367	0.138272		yes
EH38E2882364	chr10	3907093	3907243	Distal enhancer	0.0894017	0.055578	-0.0345519		yes		yes
EH38E2882799	chr10	4849631	4849980	Distal enhancer	0.106342	0.123718	0.0137741	yes		yes
EH38E2882824	chr10	4939746	4940049	Distal enhancer	0.68111	0.25005	0.309868	yes		yes
EH38E2882826	chr10	4941572	4941918	Distal enhancer	0.351041	0.445816	0.34954	yes		yes
EH38E2882831	chr10	4947092	4947432	Distal enhancer	0.264171	0.487494	0.363649	yes		yes
EH38E1444072	chr10	4947793	4948124	Distal enhancer	0.358006	0.158444	0.208115	yes		yes
EH38E1444073	chr10	4948233	4948464	Distal enhancer	1.7067	1.50297	1.23267	yes		yes
EH38E2882837	chr10	4956942	4957270	Distal enhancer	0.179561	0.140904	0.203584	yes		yes
EH38E2882907	chr10	5147028	5147210	Distal enhancer	1.15379	0.982035	0.911234	yes		yes
EH38E1444188	chr10	5147234	5147583	Distal enhancer	0.346523	0.235567	0.277789	yes		yes
EH38E2882908	chr10	5147609	5147776	Distal enhancer	2.0543	1.56259	1.61155	yes		yes
EH38E2882909	chr10	5147806	5148099	Distal enhancer	2.32541	1.74743	2.04655	yes		yes
EH38E2882910	chr10	5148217	5148564	Distal enhancer	0.69325	0.388916	0.515366	yes		yes
EH38E2883122	chr10	5528422	5528704	Distal enhancer	0.06085	-0.000556756	0.0171259		yes		yes
EH38E1444439	chr10	5535259	5535595	Distal enhancer	0.0290265	0.0640361	0.0239858		yes		yes
EH38E2883137	chr10	5546893	5547241	Distal enhancer	0.896248	0.687719	0.331202	yes		yes
EH38E2883140	chr10	5547781	5548008	Distal enhancer	1.16957	0.757852	0.952001	yes		yes
EH38E1444455	chr10	5548014	5548360	Distal enhancer	0.795184	0.474071	1.03417	yes		yes
EH38E2884573	chr10	7541140	7541453	Distal enhancer	0.535873	0.129536	0.376389	yes		yes
EH38E2884574	chr10	7541458	7541736	Distal enhancer	0.433778	0.217091	0.243176	yes		yes
EH38E2884575	chr10	7541789	7542133	Distal enhancer	0.210201	0.134589	0.210504	yes		yes
EH38E2884659	chr10	7686468	7686815	Distal enhancer	0.0554118	-0.0129208	0.0534053	yes
EH38E2884660	chr10	7686945	7687106	Distal enhancer	0.246612	0.150754	0.324764	yes		yes
EH38E2884661	chr10	7687283	7687631	Distal enhancer	0.262546	0.116543	0.0924257	yes		yes
EH38E2884663	chr10	7696570	7696919	Distal enhancer	0.294742	0.0435772	0.114351	yes
EH38E1446119	chr10	7700591	7700936	Distal enhancer	0.0992852	0.0713345	0.00961121	yes
EH38E2884664	chr10	7700945	7701155	Distal enhancer	0.622525	0.628173	0.592124	yes		yes
EH38E1448298	chr10	11697761	11697958	Distal enhancer	0.389536	0.184066	0.254573	yes		yes
EH38E2886142	chr10	11698099	11698384	Distal enhancer	0.353527	0.233658	0.348256	yes		yes
EH38E2886143	chr10	11698742	11699046	Distal enhancer	0.523213	0.409492	0.456922	yes		yes
EH38E1448301	chr10	11699063	11699408	Distal enhancer	0.661139	0.582896	0.681563	yes		yes
EH38E1448302	chr10	11699540	11699886	Distal enhancer	0.0973818	0.0673012	0.157113	yes		yes
EH38E2886157	chr10	11714910	11715149	Distal enhancer	0.32508	0.286189	0.26177	yes		yes
EH38E2886159	chr10	11715930	11716276	Distal enhancer	0.31163	0.147622	0.655755	yes		yes
EH38E2886202	chr10	11793972	11794320	Distal enhancer	0.413686	0.17301	0.468006	yes		yes
EH38E2886203	chr10	11794565	11794914	Distal enhancer	0.202673	0.168459	0.34083	yes		yes
EH38E1449346	chr10	13271638	13271987	Distal enhancer	0.0520514	0.00621329	0.161274		yes
EH38E1451235	chr10	16381135	16381484	Distal enhancer	0.0168446	-0.00874529	-0.00820887		yes		yes
EH38E2890128	chr10	21505772	21506106	Distal enhancer	0.126418	0.0370464	0.0354329		yes		yes
EH38E1454319	chr10	22228974	22229146	Distal enhancer	0.32335	0.206243	0.274873	yes		yes
EH38E2890953	chr10	23186688	23187036	Distal enhancer	0.166163	-0.0407382	0.0860088	yes
EH38E2891552	chr10	24724943	24725096	Proximal enhancer	0.15325	0.183034	0.290149	yes		yes
EH38E1457514	chr10	28365912	28366182	Distal enhancer	0.207082	0.136075	0.0808426	yes
EH38E2892751	chr10	28380335	28380681	Distal enhancer	0.315243	0.0867244	0.237879	yes		yes
EH38E2893034	chr10	28949046	28949380	Distal enhancer	0.0981231	0.132132	-0.105776		yes		yes
EH38E1457936	chr10	29007708	29007859	Distal enhancer	0.163336	0.0457415	0.00150057	yes
EH38E2893062	chr10	29007892	29008239	Distal enhancer	0.168134	0.19676	0.289164	yes		yes
EH38E1457938	chr10	29008304	29008607	Distal enhancer	0.111747	0.0539631	0.272375	yes		yes
EH38E1458141	chr10	29319501	29319831	Distal enhancer	1.33092	0.78637	0.807536	yes		yes
EH38E1458167	chr10	29353887	29354225	Distal enhancer	0.188802	0.114428	0.0891698	yes
EH38E2893209	chr10	29354230	29354524	Distal enhancer	0.362951	0.0916023	0.0569702	yes
EH38E1459007	chr10	30423369	30423704	Distal enhancer	0.281126	0.0113277	0.232215	yes		yes
EH38E2893958	chr10	30583682	30584028	Distal enhancer	0.312339	0.207531	0.423825	yes		yes
EH38E2893966	chr10	30596108	30596289	Distal enhancer	0.140629	0.156322	0.112229	yes
EH38E2893969	chr10	30603603	30603941	Distal enhancer	0.263281	0.288075	0.250792	yes		yes
EH38E1459183	chr10	30604910	30605254	Distal enhancer	1.41767	1.31805	1.50376	yes		yes
EH38E2893971	chr10	30605408	30605757	Distal enhancer	0.628265	0.394175	0.485544	yes		yes
EH38E2893972	chr10	30605862	30606206	Distal enhancer	0.283144	0.150751	0.0908566	yes		yes
EH38E2893973	chr10	30606329	30606640	Distal enhancer	0.550859	0.394675	0.288821	yes		yes
EH38E2894562	chr10	31935736	31935904	Distal enhancer	0.338152	0.0230504	0.0994596	yes
EH38E1460100	chr10	31936968	31937309	Distal enhancer	0.199147	0.132745	0.0666507	yes		yes
EH38E2894564	chr10	31940867	31941216	Distal enhancer	0.343157	0.210711	0.129337	yes		yes
EH38E2894565	chr10	31941243	31941519	Distal enhancer	0.42427	0.404665	0.361492	yes		yes
EH38E1460106	chr10	31942937	31943144	Distal enhancer	0.375597	0.360254	0.147604	yes		yes
EH38E2894566	chr10	31944127	31944453	Distal enhancer	0.648509	0.511866	0.700695	yes		yes
EH38E2894567	chr10	31944664	31944821	Distal enhancer	0.303293	0.315171	0.185462	yes		yes
EH38E2894568	chr10	31944908	31945251	Distal enhancer	0.265682	0.288869	0.15039	yes		yes
EH38E1460110	chr10	31947583	31947932	Distal enhancer	0.156826	0.0978656	0.0791908	yes		yes
EH38E1460178	chr10	32059566	32059846	Distal enhancer	0.240385	0.149023	0.0765827	yes		yes
EH38E2894634	chr10	32095244	32095593	Distal enhancer	0.0633443	-0.00388529	0.0120772	yes
EH38E1460191	chr10	32104594	32104874	Proximal enhancer	0.384974	0.114951	0.119463	yes		yes
EH38E1460194	chr10	32105825	32106174	Distal enhancer	0.262333	0.130279	0.14524	yes		yes
EH38E2894643	chr10	32120083	32120414	Distal enhancer	0.0940016	0.175078	-0.000720828	yes
EH38E2894645	chr10	32125088	32125434	Distal enhancer	0.126042	0.109482	0.130896	yes		yes
EH38E2894662	chr10	32150723	32151071	Distal enhancer	0.314463	0.0692828	0.0117595	yes
EH38E2894666	chr10	32155070	32155268	Distal enhancer	0.587591	0.131428	0.219829	yes		yes
EH38E2894667	chr10	32155991	32156316	Distal enhancer	0.128014	0.0248117	0.121896	yes		yes
EH38E1460239	chr10	32166413	32166735	Distal enhancer	0.0815107	0.0787531	0.153491	yes
EH38E2895010	chr10	33145384	33145733	Distal enhancer	0.12984	0.171744	0.107079	yes		yes
EH38E2895011	chr10	33145965	33146242	Distal enhancer	0.115045	0.0608918	0.20049		yes
EH38E2895019	chr10	33155980	33156328	Distal enhancer	-0.0486975	-0.0261822	-0.0636832		yes		yes
EH38E1460737	chr10	33156362	33156552	Distal enhancer	0.105297	0.15235	-0.00059958		yes		yes
EH38E2895202	chr10	33507960	33508307	Distal enhancer	0.241264	0.117878	0.129143	yes		yes
EH38E1461070	chr10	33509218	33509566	Distal enhancer	0.16304	0.237762	0.285439	yes		yes
EH38E1461071	chr10	33509737	33509925	Distal enhancer	0.204867	0.501612	0.38609	yes		yes
EH38E2895204	chr10	33509932	33510134	Distal enhancer	0.268666	0.31713	0.193638	yes		yes
EH38E1461213	chr10	33799523	33799870	Distal enhancer	0.0970427	0.0291997	0.00251688	yes
EH38E2895323	chr10	33832218	33832426	Distal enhancer	0.234765	0.0844721	0.0326663	yes
EH38E1461254	chr10	33876545	33876875	Distal enhancer	0.0146463	0.128059	0.0886803		yes
EH38E2897740	chr10	44195287	44195439	Distal enhancer	0.940354	0.408363	0.366723	yes		yes
EH38E1464408	chr10	44195471	44195813	Distal enhancer	0.499832	0.141183	0.31572	yes		yes
EH38E2897754	chr10	44236517	44236681	Distal enhancer	0.591615	0.517132	0.466013	yes		yes
EH38E1464423	chr10	44236818	44237167	Distal enhancer	0.327005	0.118606	0.160552	yes		yes
EH38E2897755	chr10	44237775	44238002	Distal enhancer	0.796876	0.535268	0.455653	yes		yes
EH38E1464429	chr10	44244741	44244907	Distal enhancer	0.204275	0.0794748	0.136247	yes
EH38E2897759	chr10	44245000	44245338	Distal enhancer	0.204244	0.156437	0.14667	yes		yes
EH38E1464431	chr10	44245567	44245895	Distal enhancer	0.343298	0.153017	-0.0137566	yes
EH38E2898507	chr10	46031720	46031887	Proximal enhancer	1.41538	1.34983	1.11092	yes		yes
EH38E2898518	chr10	46052246	46052427	Distal enhancer	0.681287	0.41673	0.6093	yes		yes
EH38E2898519	chr10	46052454	46052797	Distal enhancer	0.338269	0.211294	0.268578	yes		yes
EH38E2898543	chr10	46096501	46096825	Distal enhancer	0.688625	0.406956	0.249741	yes		yes
EH38E1465442	chr10	46096964	46097306	Distal enhancer	0.815824	0.389971	0.627607	yes		yes
EH38E2899177	chr10	47555358	47555650	Proximal enhancer	0.0200873	0	0.0251724		yes		yes
EH38E2899179	chr10	47558162	47558339	Distal enhancer	0.184198	0.13992	0.204188	yes		yes
EH38E1468303	chr10	52353950	52354287	Distal enhancer	0.0965536	-0.0888787	-0.0135187		yes		yes
EH38E1468308	chr10	52365540	52365816	Distal enhancer	0.710493	0.169312	0.52693	yes		yes
EH38E2900955	chr10	52365848	52366042	Distal enhancer	0.667975	0.270293	0.436334	yes		yes
EH38E1468312	chr10	52376777	52377038	Distal enhancer	0.0268054	0.0432297	-0.0237874		yes		yes
EH38E1468314	chr10	52377594	52377895	Distal enhancer	0.143592	0.071709	-0.0647274	yes
EH38E2900958	chr10	52378133	52378476	Distal enhancer	0.184007	0.0672899	-0.0419354	yes
EH38E2901073	chr10	52774630	52774978	Distal enhancer	0.223659	0.296251	0.549262	yes		yes
EH38E2901074	chr10	52775253	52775485	Distal enhancer	1.4289	0.615437	0.889666	yes		yes
EH38E2901075	chr10	52776142	52776394	Distal enhancer	0.852267	0.573309	0.564134	yes		yes
EH38E2901076	chr10	52776545	52776800	Distal enhancer	0.505566	0.218127	0.314282	yes		yes
EH38E1468528	chr10	52778781	52779114	Distal enhancer	0.203253	0.120316	0.124148	yes
EH38E1469662	chr10	58457770	58457968	Distal enhancer	0.0619781	0.0597989	-0.0501512		yes		yes
EH38E1469663	chr10	58458075	58458424	Distal enhancer	0.141815	0.0317876	0.0443898		yes		yes
EH38E2901888	chr10	58468642	58468991	Distal enhancer	0.0408695	-0.0731087	-0.0119394	yes
EH38E2902048	chr10	58952718	58952910	Distal enhancer	0.0760629	-0.0266952	0.0671302		yes		yes
EH38E2902053	chr10	58963160	58963431	Distal enhancer	0.119716	0.0156764	0.0696202	yes		yes
EH38E1469978	chr10	58963824	58964166	Distal enhancer	0.554771	0.432563	0.445639	yes		yes
EH38E1469980	chr10	58965935	58966231	Distal enhancer	0.398406	0.350785	0.150307	yes		yes
EH38E2902057	chr10	58967541	58967887	Distal enhancer	0.412487	0.4084	0.348921	yes		yes
EH38E2902058	chr10	58967892	58968063	Distal enhancer	1.1231	0.861829	0.933752	yes		yes
EH38E1469982	chr10	58968149	58968313	Distal enhancer	0.566244	0.446129	0.526597	yes		yes
EH38E1470012	chr10	58994170	58994511	Distal enhancer	0.557389	0.456942	0.24178	yes		yes
EH38E2902077	chr10	58994732	58995067	Distal enhancer	0.324051	0.453536	0.183385	yes		yes
EH38E1470070	chr10	59073524	59073873	Distal enhancer	0.317653	0.183287	0.0312259	yes		yes
EH38E1470071	chr10	59073899	59074099	Distal enhancer	0.696616	0.541272	0.347153	yes		yes
EH38E2902109	chr10	59079599	59079946	Distal enhancer	0.127801	0.0315998	0.0115525	yes
EH38E2902121	chr10	59107157	59107384	Distal enhancer	0.372902	0.096246	0.21506	yes		yes
EH38E1470103	chr10	59108405	59108688	Distal enhancer	0.390804	0.433247	0.519942	yes		yes
EH38E1470104	chr10	59108915	59109264	Distal enhancer	0.3264	0.277464	0.271212	yes		yes
EH38E1470115	chr10	59135276	59135616	Distal enhancer	0.105476	0.0605537	-0.0439996		yes		yes
EH38E2902133	chr10	59173883	59174230	Distal enhancer	0.384652	0.250626	0.386797	yes		yes
EH38E1471801	chr10	61837230	61837558	Distal enhancer	0.212517	-0.0177466	0.0860636	yes
EH38E2903205	chr10	61837724	61837923	Distal enhancer	0.0654433	0.111129	0.131425	yes
EH38E2903206	chr10	61837926	61838142	Distal enhancer	0.0650527	0.0932201	0.186011		yes
EH38E2903429	chr10	62098385	62098585	Distal enhancer	0.133209	0.127416	0.178613	yes		yes
EH38E1472150	chr10	62098804	62099147	Distal enhancer	0.257343	0.206366	0.117219	yes		yes
EH38E2904432	chr10	64731835	64732183	Distal enhancer	0.26055	0.0755872	0.0814724	yes
EH38E1473513	chr10	65033400	65033749	Distal enhancer	0.0796975	0.0177164	-0.0526002		yes		yes
EH38E2905593	chr10	69418102	69418447	Proximal enhancer	0.0513846	0.0386907	0.0763635		yes		yes
EH38E2905598	chr10	69425833	69426181	Distal enhancer	0.0448185	-0.0877512	0.0837399		yes
EH38E1475139	chr10	69446695	69447043	Distal enhancer	-0.0223386	0.0190443	0.0960248		yes		yes
EH38E1475671	chr10	70174229	70174576	Distal enhancer	0.499002	0.43977	0.630342	yes		yes
EH38E1477181	chr10	71860500	71860849	Distal enhancer	0.1726	0.134742	0.074806	yes		yes
EH38E2907583	chr10	71927784	71927948	Distal enhancer	0.160787	0.0373907	0.0407163	yes
EH38E2907584	chr10	71927999	71928268	Distal enhancer	0.119389	-0.0326391	0.0156589	yes
EH38E2907593	chr10	71956117	71956422	Distal enhancer	0.0573679	0.0677717	0.0847924	yes		yes
EH38E1477262	chr10	71956588	71956773	Distal enhancer	0.0899047	0.102224	0.0844777	yes		yes
EH38E2907600	chr10	71962957	71963283	Proximal enhancer	0.355337	0.159807	0.0837218	yes
EH38E1477366	chr10	72029505	72029688	Distal enhancer	0.549304	0.137288	0.215151	yes		yes
EH38E1477367	chr10	72030479	72030629	Distal enhancer	1.49656	0.640669	0.499593	yes		yes
EH38E2907688	chr10	72030739	72031087	Distal enhancer	0.611632	0.273143	0.384433	yes		yes
EH38E2907689	chr10	72031112	72031327	Distal enhancer	0.72339	0.531368	0.525062	yes		yes
EH38E2907694	chr10	72034251	72034590	Distal enhancer	0.521446	0.118892	0.194879	yes		yes
EH38E2907695	chr10	72035313	72035573	Distal enhancer	0.618736	0.241515	0.191451	yes		yes
EH38E2907696	chr10	72036570	72036802	Distal enhancer	0.332863	0.323499	0.202073	yes		yes
EH38E2907698	chr10	72038417	72038759	Distal enhancer	0.462095	0.123376	0.081941	yes		yes
EH38E2907699	chr10	72038765	72039021	Distal enhancer	0.468718	0.13969	0.135887	yes
EH38E2907704	chr10	72044502	72044848	Distal enhancer	0.779034	0.292737	0.580266	yes		yes
EH38E2907705	chr10	72044852	72045090	Distal enhancer	0.537728	0.25512	0.377482	yes		yes
EH38E2907716	chr10	72057021	72057364	Distal enhancer	0.250332	0.0886247	0.144825	yes		yes
EH38E2907890	chr10	72248817	72249166	Distal enhancer	0.779103	0.214952	0.470832	yes		yes
EH38E2907893	chr10	72251656	72251996	Distal enhancer	0.165354	0.0827875	0.0772477	yes		yes
EH38E1477582	chr10	72254846	72255026	Distal enhancer	1.58296	0.561289	0.53868	yes		yes
EH38E2907896	chr10	72255055	72255404	Distal enhancer	0.871926	0.440511	0.41177	yes		yes
EH38E1477590	chr10	72259930	72260102	Distal enhancer	0.581797	0.18069	0.276798	yes		yes
EH38E2907903	chr10	72260480	72260695	Distal enhancer	1.07736	0.417511	0.827716	yes		yes
EH38E1477592	chr10	72260715	72261035	Distal enhancer	0.699677	0.381373	0.583161	yes		yes
EH38E2907904	chr10	72261041	72261321	Distal enhancer	1.44425	0.806552	1.19005	yes		yes
EH38E1477594	chr10	72261381	72261545	Distal enhancer	2.03706	1.17679	1.28506	yes		yes
EH38E1477595	chr10	72261572	72261789	Distal enhancer	1.04639	0.529202	0.787042	yes		yes
EH38E2907905	chr10	72263646	72263992	Distal enhancer	0.296335	0.0741643	0.0660912	yes		yes
EH38E1477655	chr10	72308467	72308810	Distal enhancer	0.553831	0.0869609	0.314338	yes		yes
EH38E1477667	chr10	72318932	72319251	Distal enhancer	0.575433	0.269975	0.302614	yes		yes
EH38E2907972	chr10	72319402	72319571	Distal enhancer	1.26499	0.577614	1.15252	yes		yes
EH38E2907973	chr10	72319586	72319933	Distal enhancer	0.722643	0.431676	0.638443	yes		yes
EH38E2907974	chr10	72319938	72320170	Distal enhancer	1.66805	0.801643	1.14051	yes		yes
EH38E2907976	chr10	72320747	72321084	Distal enhancer	1.16572	0.464244	0.743088	yes		yes
EH38E2907977	chr10	72321103	72321286	Distal enhancer	1.17357	0.638437	1.06691	yes		yes
EH38E1477675	chr10	72322084	72322414	Distal enhancer	0.134742	0.0865663	0.0292086	yes
EH38E2907984	chr10	72325361	72325685	Distal enhancer	0.627018	0.247599	0.250359	yes		yes
EH38E2907990	chr10	72328151	72328329	Distal enhancer	1.00731	0.182279	0.376325	yes		yes
EH38E1477685	chr10	72328337	72328573	Distal enhancer	0.55927	0.0412711	0.251657	yes		yes
EH38E2907997	chr10	72331605	72331828	Distal enhancer	0.606022	0.438037	0.574732	yes		yes
EH38E2908139	chr10	72638815	72639163	Distal enhancer	-0.00815924	0.0307529	-0.0412095		yes		yes
EH38E1477878	chr10	72679835	72680132	Distal enhancer	0.0890632	0.0858925	0.235833	yes		yes
EH38E1477887	chr10	72688170	72688507	Distal enhancer	-0.0228353	-0.0634806	-0.00302337		yes		yes
EH38E1479462	chr10	75186763	75186977	Distal enhancer	0.202406	-9.51886e-05	-0.00892937	yes
EH38E2909317	chr10	75187956	75188219	Distal enhancer	0.183916	-0.0118221	-0.027598	yes
EH38E2909319	chr10	75189636	75189981	Distal enhancer	0.482614	0.13936	0.154173	yes		yes
EH38E1479467	chr10	75191852	75192041	Distal enhancer	0.409504	-0.00405732	0.228822	yes
EH38E1479468	chr10	75192126	75192463	Distal enhancer	0.23367	0.111417	0.175076	yes		yes
EH38E1479480	chr10	75207759	75208093	Distal enhancer	0.00689387	0.19605	0.142146	yes		yes
EH38E2911882	chr10	79335136	79335478	Distal enhancer	0.739863	0.561954	0.737432	yes		yes
EH38E2911883	chr10	79335678	79336022	Distal enhancer	0.597185	0.376165	0.416706	yes		yes
EH38E2911884	chr10	79336103	79336304	Distal enhancer	1.63276	0.761241	1.36832	yes		yes
EH38E2911934	chr10	79379298	79379510	Distal enhancer	0.601199	0.334985	0.381936	yes		yes
EH38E2911935	chr10	79379536	79379799	Distal enhancer	0.849434	0.542107	0.719112	yes		yes
EH38E2911937	chr10	79380301	79380548	Proximal enhancer	0.416099	0.194749	0.253294	yes		yes
EH38E2912232	chr10	80110199	80110467	Distal enhancer	0.439507	0.22393	0.291393	yes		yes
EH38E1483017	chr10	80111081	80111281	Distal enhancer	0.234494	0.163031	0.0967892	yes		yes
EH38E2912356	chr10	80264307	80264656	Distal enhancer	0.555845	0.115837	0.20268	yes		yes
EH38E2912358	chr10	80265744	80265907	Distal enhancer	0.346983	0.0685358	0.239185	yes		yes
EH38E2912386	chr10	80290863	80291206	Proximal enhancer	0.324589	0.174941	0.104718	yes		yes
EH38E2912388	chr10	80292615	80292954	Distal enhancer	0.349788	0.0537022	0.20448	yes		yes
EH38E2913451	chr10	84523544	84523828	Distal enhancer	0.14894	0.345655	0.23498	yes		yes
EH38E1484568	chr10	84525052	84525398	Distal enhancer	0.31736	0.598426	0.470185	yes		yes
EH38E1485200	chr10	86410463	86410799	Distal enhancer	0.194633	0.039423	0.0897057	yes
EH38E2914039	chr10	86411380	86411724	Distal enhancer	0.458192	0.200855	0.30983	yes		yes
EH38E2914555	chr10	87498178	87498363	Distal enhancer	0.111331	0.0406091	0.00593839	yes
EH38E2915690	chr10	89814320	89814665	Distal enhancer	0.220066	0.08601	0.0480775	yes		yes
EH38E2915691	chr10	89815331	89815539	Distal enhancer	0.456514	0.101646	0.183022	yes
EH38E2915965	chr10	90930459	90930805	Distal enhancer	0.69183	0.288124	0.55599	yes		yes
EH38E1487892	chr10	90930857	90931065	Distal enhancer	0.66998	0.301417	0.486913	yes		yes
EH38E2915966	chr10	90931137	90931480	Distal enhancer	0.548729	0.317306	0.383985	yes		yes
EH38E1487894	chr10	90931501	90931745	Distal enhancer	0.267379	0.12545	0.191706	yes		yes
EH38E2916262	chr10	91608776	91609115	Distal enhancer	0.335932	0.0855022	0.210127	yes
EH38E2916650	chr10	92696991	92697239	Distal enhancer	0.384993	0.345669	0.249988	yes		yes
EH38E2916651	chr10	92697324	92697476	Distal enhancer	0.402156	0.184359	0.262521	yes		yes
EH38E1488970	chr10	92697693	92698036	Distal enhancer	0.111664	-0.0455928	0.0687555	yes
EH38E2916652	chr10	92698068	92698293	Distal enhancer	0.212513	0.0692945	0.183723	yes		yes
EH38E2916679	chr10	92756251	92756599	Distal enhancer	0.101206	0.0758646	0.106399	yes		yes
EH38E2916681	chr10	92757159	92757494	Distal enhancer	0.183757	0.0463696	0.00115769	yes
EH38E2916891	chr10	93235754	93236103	Distal enhancer	-0.00581695	0.0325165	-0.044054	yes
EH38E2916902	chr10	93254217	93254551	Distal enhancer	0.225644	0.0451282	0.0354045	yes
EH38E1490122	chr10	94902615	94902961	Distal enhancer	-0.076531	-0.0311543	-0.0120563		yes		yes
EH38E1490162	chr10	95178193	95178525	Distal enhancer	0.371351	0.165163	0.16491	yes		yes
EH38E1490164	chr10	95178847	95179165	Distal enhancer	0.254265	0.0249346	-0.0163396	yes
EH38E2918027	chr10	96093042	96093336	Distal enhancer	0.376243	0.101218	0.243005	yes		yes
EH38E2918028	chr10	96093362	96093644	Distal enhancer	0.429535	0.199381	0.402929	yes		yes
EH38E2918029	chr10	96094053	96094277	Distal enhancer	0.169502	0.0329523	0.147595	yes
EH38E1490883	chr10	96124602	96124927	Distal enhancer	1.02449	0.522966	0.929833	yes		yes
EH38E2918036	chr10	96125134	96125452	Distal enhancer	0.374818	0.419797	0.188578	yes		yes
EH38E2918394	chr10	96798559	96798905	Distal enhancer	0.0802855	0.0581129	0.130143	yes		yes
EH38E2918699	chr10	97327415	97327714	Distal enhancer	0.536607	0.282984	0.320307	yes		yes
EH38E2918700	chr10	97327877	97328224	Distal enhancer	0.540839	0.262634	0.136443	yes		yes
EH38E1491726	chr10	97328726	97329072	Distal enhancer	0.375461	0.243167	0.145148	yes		yes
EH38E2918987	chr10	97688248	97688588	Proximal enhancer	0.620248	0.273989	0.297698	yes		yes
EH38E1492090	chr10	97762896	97763212	Distal enhancer	0.0873931	-0.0486071	0.0257941		yes		yes
EH38E2919040	chr10	97764313	97764594	Distal enhancer	0.0888088	0.0867417	0.0968932		yes
EH38E1492092	chr10	97764629	97764972	Distal enhancer	0.091264	0.000652976	0.188793	yes
EH38E2919304	chr10	98269453	98269795	Proximal enhancer	0.400576	0.37931	0.588027	yes		yes
EH38E2919305	chr10	98269850	98270039	Proximal enhancer	0.415533	0.417707	0.613324	yes		yes
EH38E2919307	chr10	98270375	98270707	Distal enhancer	0.0621872	0.0417535	0.163523	yes		yes
EH38E1492773	chr10	99304553	99304898	Distal enhancer	0.316188	0.124968	0.190749	yes		yes
EH38E1492834	chr10	99395596	99395833	Distal enhancer	0.337918	0.188684	0.104729	yes
EH38E1492998	chr10	99647668	99647818	Distal enhancer	0.00749608	0.143423	0.0421953		yes		yes
EH38E1492999	chr10	99647834	99648065	Distal enhancer	0.0933984	0.0644748	0.179229		yes
EH38E1493078	chr10	99770439	99770760	Distal enhancer	0.379301	0.172391	0.119644	yes		yes
EH38E2919846	chr10	99775879	99776228	Distal enhancer	0.108862	0.111632	0.0377154	yes		yes
EH38E2919848	chr10	99778009	99778282	Distal enhancer	0.24693	0.151576	0.124235	yes
EH38E2919850	chr10	99779308	99779652	Distal enhancer	0.391096	0.349778	0.283641	yes		yes
EH38E2919851	chr10	99779831	99780165	Distal enhancer	0.739624	0.389545	0.300355	yes		yes
EH38E2919976	chr10	100038689	100039034	Distal enhancer	0.741037	0.24287	0.39542	yes		yes
EH38E2919999	chr10	100095274	100095476	Distal enhancer	0.198933	0.0504208	0.154482	yes
EH38E2920000	chr10	100100657	100100903	Distal enhancer	0.470514	0.337	0.435453	yes		yes
EH38E1493308	chr10	100101018	100101201	Distal enhancer	1.09437	0.877097	1.207	yes		yes
EH38E2920001	chr10	100101620	100101968	Distal enhancer	0.0559547	-0.0024946	-0.00360241	yes
EH38E1493486	chr10	100370803	100371142	Distal enhancer	0.696285	0.690679	0.327987	yes		yes
EH38E2920132	chr10	100371189	100371537	Distal enhancer	0.467155	0.441399	0.624821	yes		yes
EH38E2920397	chr10	100875750	100876095	Distal enhancer	0.202005	0.148126	0.188825	yes		yes
EH38E2920405	chr10	100880973	100881222	Distal enhancer	0.867609	0.342083	0.456505	yes		yes
EH38E1493815	chr10	100881244	100881570	Distal enhancer	0.114605	0.0618622	0.0179473	yes
EH38E2920406	chr10	100881628	100881850	Distal enhancer	0.614475	0.166543	0.287604	yes		yes
EH38E1493841	chr10	100897069	100897227	Distal enhancer	0.103837	0.0604737	0.116364	yes
EH38E1493842	chr10	100897230	100897477	Distal enhancer	0.330254	0.0911165	0.0891218	yes
EH38E2920562	chr10	101042702	101043042	Distal enhancer	0.487282	0.250672	0.261099	yes		yes
EH38E2920563	chr10	101043201	101043358	Distal enhancer	1.19793	0.648205	0.82077	yes		yes
EH38E2921214	chr10	102057725	102057969	Proximal enhancer	0.406	0.318559	0.676914	yes		yes
EH38E2921215	chr10	102058058	102058365	Distal enhancer	0.254227	0.155592	0.299146	yes		yes
EH38E2921486	chr10	102434443	102434625	Proximal enhancer	0.579033	0.182475	0.230967	yes		yes
EH38E2921487	chr10	102434652	102434997	Proximal enhancer	0.620394	0.150109	0.293514	yes		yes
EH38E1495224	chr10	102641522	102641727	Distal enhancer	0.342745	0.227662	0.257885	yes		yes
EH38E1498819	chr10	110399366	110399715	Distal enhancer	-0.0383396	0.0946632	-0.0222457		yes
EH38E2924808	chr10	110844118	110844464	Distal enhancer	0.24282	0.0298326	0.0717938	yes
EH38E2924811	chr10	110845801	110846148	Distal enhancer	0.408934	0.0679382	0.120965	yes		yes
EH38E2924812	chr10	110846264	110846602	Distal enhancer	1.05108	0.202692	0.360603	yes		yes
EH38E1499879	chr10	112261354	112261702	Distal enhancer	0.155021	0.0595841	0.0452722	yes		yes
EH38E2925230	chr10	112265728	112266076	Distal enhancer	0.422241	0.188125	0.340956	yes		yes
EH38E2925235	chr10	112275522	112275756	Distal enhancer	1.02788	0.870555	0.732735	yes		yes
EH38E2925236	chr10	112275864	112276211	Distal enhancer	0.515557	0.141753	0.125557	yes		yes
EH38E1499891	chr10	112280333	112280486	Distal enhancer	0.279997	0.207878	0.40619	yes		yes
EH38E1499892	chr10	112280606	112280806	Distal enhancer	0.214035	0.403391	0.43383	yes		yes
EH38E2925292	chr10	112365025	112365373	Distal enhancer	0.402651	0.0102602	0.123042	yes
EH38E1499952	chr10	112365388	112365584	Distal enhancer	0.271146	0.153606	0.117939	yes
EH38E1500376	chr10	112915547	112915894	Distal enhancer	0.124249	0.115112	0.159555	yes		yes
EH38E1500377	chr10	112915900	112916120	Distal enhancer	0.270273	0.222222	0.165302	yes		yes
EH38E1501228	chr10	113958684	113959032	Distal enhancer	0.0971385	0.0184704	-0.0269849	yes
EH38E1501231	chr10	113960546	113960876	Distal enhancer	0.190265	-0.0145287	0.160377	yes
EH38E1501232	chr10	113960897	113961058	Distal enhancer	0.0604654	-0.0306323	-0.0127431	yes
EH38E2927618	chr10	117404851	117405199	Distal enhancer	0.323885	0.0749274	0.19328	yes		yes
EH38E1504697	chr10	119687362	119687695	Distal enhancer	0.482051	-0.026779	0.171075	yes
EH38E1504699	chr10	119688129	119688475	Distal enhancer	0.048402	0.0332574	-0.0664034	yes
EH38E2928880	chr10	119693305	119693650	Distal enhancer	0.0471432	0.0477338	0.0817166	yes
EH38E2928893	chr10	119715783	119716098	Distal enhancer	0.612376	0.128082	0.10498	yes		yes
EH38E2928899	chr10	119723671	119723939	Distal enhancer	0.566611	0.110682	0.305842	yes		yes
EH38E1505358	chr10	121043182	121043528	Distal enhancer	0.549137	0.280879	0.56558	yes		yes
EH38E2929321	chr10	121043596	121043775	Distal enhancer	1.02442	0.563497	0.903206	yes		yes
EH38E2929954	chr10	122267863	122268016	Distal enhancer	0.160013	0.135737	0.160676	yes
EH38E1506353	chr10	122342787	122342950	Distal enhancer	0.157978	0.110675	0.085318	yes		yes
EH38E2930028	chr10	122349009	122349358	Distal enhancer	0.19793	0.066693	0.12964	yes
EH38E1506366	chr10	122353003	122353333	Distal enhancer	0.549866	0.083966	0.0853977	yes
EH38E2930034	chr10	122353763	122354026	Distal enhancer	0.224145	0.0407358	0.178977	yes
EH38E2930042	chr10	122373459	122373615	Proximal enhancer	0.22105	0.190729	0.238245	yes		yes
EH38E1506822	chr10	123203819	123204153	Distal enhancer	0.175469	0.130688	0.195979	yes		yes
EH38E1510192	chr10	128157034	128157379	Distal enhancer	0.0552369	0.0464985	0.187847		yes
EH38E2933751	chr10	129462271	129462619	Distal enhancer	0.189705	0.0652596	0.0660091	yes		yes
EH38E2933752	chr10	129462641	129462862	Distal enhancer	0.494976	0.311169	0.506252	yes		yes
EH38E2936883	chr10	133359644	133359980	Proximal enhancer	0.564513	0.0744452	0.341198	yes		yes
EH38E2936884	chr10	133360057	133360291	Distal enhancer	0.167155	0.185564	0.328907	yes		yes
EH38E2936885	chr10	133360325	133360535	Distal enhancer	0.400011	0.2235	0.12944	yes		yes
EH38E2937335	chr11	353336	353683	Distal enhancer	0.895522	0.379951	0.420394	yes		yes
EH38E2937336	chr11	353838	353995	Distal enhancer	0.549712	0.285354	0.409944	yes		yes
EH38E2937337	chr11	354008	354190	Distal enhancer	0.580088	0.324029	0.508936	yes		yes
EH38E2937341	chr11	355761	355973	Distal enhancer	2.19417	1.67666	1.13286	yes		yes
EH38E2937342	chr11	356040	356389	Distal enhancer	0.559933	0.275281	0.362007	yes		yes
EH38E1513529	chr11	445789	446132	Distal enhancer	0.951695	0.260781	0.511897	yes		yes
EH38E2937487	chr11	446174	446518	Distal enhancer	1.10759	0.349216	0.479068	yes		yes
EH38E1513531	chr11	447011	447195	Distal enhancer	0.72746	0.118691	0.428854	yes		yes
EH38E2937963	chr11	729570	729918	Distal enhancer	0.589827	0.200309	0.415968	yes		yes
EH38E2938290	chr11	922885	923232	Distal enhancer	0.220632	0.0627827	0.209734	yes		yes
EH38E1514729	chr11	1673842	1674164	Distal enhancer	0	0	0		yes		yes
EH38E2939373	chr11	1675990	1676339	Distal enhancer	0	0	0		yes		yes
EH38E2939389	chr11	1691121	1691331	Distal enhancer	0	0	0		yes		yes
EH38E1514747	chr11	1691342	1691690	Distal enhancer	0	0	0		yes		yes
EH38E2939390	chr11	1691709	1691994	Distal enhancer	0	0	0		yes		yes
EH38E1514750	chr11	1693220	1693557	Distal enhancer	0	0	0		yes		yes
EH38E2939394	chr11	1693997	1694338	Distal enhancer	0	0	0		yes		yes
EH38E2939827	chr11	2097425	2097774	Distal enhancer	0.751394	0.456529	0.408582	yes		yes
EH38E2939828	chr11	2097789	2097989	Distal enhancer	0.329422	0.125068	0.41952	yes		yes
EH38E1515173	chr11	2203921	2204265	Distal enhancer	0.413478	0.180748	0.323979	yes		yes
EH38E1515184	chr11	2211118	2211418	Distal enhancer	0.456761	0.173442	0.30596	yes		yes
EH38E2939992	chr11	2211552	2211707	Distal enhancer	2.22043	1.28055	1.61472	yes		yes
EH38E2939996	chr11	2212786	2213127	Distal enhancer	2.64052	1.37827	1.50228	yes		yes
EH38E1515189	chr11	2213141	2213344	Distal enhancer	1.34859	0.966869	1.05112	yes		yes
EH38E2939997	chr11	2213436	2213783	Distal enhancer	0.339279	0.296226	0.371032	yes		yes
EH38E2940904	chr11	2940556	2940893	Distal enhancer	0.0200006	-0.0157014	0		yes		yes
EH38E2943646	chr11	9364027	9364230	Distal enhancer	1.41581	0.983486	1.26178	yes		yes
EH38E1519134	chr11	9364326	9364675	Distal enhancer	0.8546	0.377489	0.447722	yes		yes
EH38E1519135	chr11	9364678	9364852	Distal enhancer	1.08184	0.732715	0.851753	yes		yes
EH38E2943653	chr11	9380838	9381093	Distal enhancer	0.287098	0.113087	0.0962994	yes
EH38E2943737	chr11	9551924	9552272	Distal enhancer	0.381121	0.0599267	0.177138	yes
EH38E1519269	chr11	9566030	9566379	Distal enhancer	0.344737	0.0259791	0.10984	yes
EH38E2943743	chr11	9568798	9569142	Distal enhancer	0.889176	0.391544	0.276125	yes		yes
EH38E2943744	chr11	9569291	9569608	Distal enhancer	0.555425	0.455278	0.392127	yes		yes
EH38E2943749	chr11	9572255	9572595	Proximal enhancer	2.01957	0.797427	1.01769	yes		yes
EH38E2944976	chr11	11813329	11813672	Proximal enhancer	0.205211	-0.036831	0.0691238	yes
EH38E2945852	chr11	13137805	13137985	Distal enhancer	0.189813	0.212855	0.262014	yes		yes
EH38E1522308	chr11	13138056	13138214	Distal enhancer	0.243996	0.231067	0.248149	yes		yes
EH38E2945853	chr11	13140394	13140742	Distal enhancer	0.325155	0.169991	0.363491	yes		yes
EH38E2945854	chr11	13140840	13141076	Distal enhancer	1.76327	1.50695	2.12609	yes		yes
EH38E2945856	chr11	13141739	13141914	Distal enhancer	0.767295	0.564127	0.687944	yes		yes
EH38E1524197	chr11	16774921	16775269	Distal enhancer	0.342794	0.208516	0.109159	yes		yes
EH38E2947915	chr11	18224104	18224284	Distal enhancer	0.431111	0.217264	0.226257	yes		yes
EH38E2947990	chr11	18383355	18383680	Distal enhancer	0.682545	0.209314	0.542418	yes		yes
EH38E2947991	chr11	18383686	18384032	Distal enhancer	0.874871	0.376519	0.641582	yes		yes
EH38E1525200	chr11	18384088	18384241	Distal enhancer	1.20582	0.635487	0.981444	yes		yes
EH38E1525201	chr11	18384244	18384584	Distal enhancer	0.558358	0.29405	0.641643	yes		yes
EH38E2947992	chr11	18384618	18384768	Distal enhancer	1.17681	0.717998	0.492842	yes		yes
EH38E2950281	chr11	27292340	27292679	Distal enhancer	0.268992	0.141431	0.201979	yes		yes
EH38E1528532	chr11	27292718	27292976	Distal enhancer	0.183376	0.120678	0.240321	yes		yes
EH38E1528545	chr11	27312242	27312462	Distal enhancer	0.0159622	0.0319901	-0.0203725		yes		yes
EH38E2950293	chr11	27321472	27321806	Distal enhancer	0.264501	0.219593	0.277421	yes		yes
EH38E1528550	chr11	27328730	27328986	Distal enhancer	0.033062	0.172321	0.0926148		yes		yes
EH38E2950805	chr11	29321313	29321536	Distal enhancer	0.114717	0.0267333	-0.0456688		yes		yes
EH38E1529378	chr11	29321817	29321986	Distal enhancer	-0.0106778	-0.00287869	0.0368843		yes		yes
EH38E2951861	chr11	33035030	33035372	Distal enhancer	0.184999	0.147135	0.0937964	yes		yes
EH38E2951942	chr11	33211896	33212054	Distal enhancer	0.15419	-0.00639227	0.0245824		yes		yes
EH38E1531605	chr11	34028042	34028374	Distal enhancer	-0.0053244	-0.000560636	0.0825922		yes		yes
EH38E2952646	chr11	34359110	34359270	Proximal enhancer	0.503228	0.397667	0.683584	yes		yes
EH38E2952647	chr11	34359281	34359579	Proximal enhancer	0.305733	0.107754	0.166862	yes		yes
EH38E2952648	chr11	34359627	34359787	Proximal enhancer	-0.0335585	-0.0231253	0.0134574		yes		yes
EH38E1531935	chr11	34363299	34363523	Distal enhancer	0.581909	0.203628	0.310663	yes		yes
EH38E1531937	chr11	34364144	34364493	Distal enhancer	0.29077	0.108791	0.0351681	yes		yes
EH38E2952674	chr11	34426924	34427247	Distal enhancer	0.104093	0.11503	0.0595849	yes
EH38E2952675	chr11	34427255	34427506	Distal enhancer	0.113032	-0.00202194	0.0386974	yes
EH38E2952676	chr11	34427548	34427834	Distal enhancer	0.0299683	0.0704128	0.028164	yes
EH38E1532062	chr11	34586059	34586228	Distal enhancer	0.256163	0.241634	0.190407	yes		yes
EH38E1532063	chr11	34586232	34586556	Distal enhancer	0.202494	0.185923	0.0943146	yes		yes
EH38E2952764	chr11	34599500	34599848	Distal enhancer	0.21525	0.187032	0.184537	yes		yes
EH38E2952765	chr11	34600307	34600463	Distal enhancer	1.28734	0.958802	0.972951	yes		yes
EH38E1532078	chr11	34600569	34600885	Distal enhancer	0.986771	0.751152	0.809656	yes		yes
EH38E2952766	chr11	34600921	34601101	Distal enhancer	0.978307	0.463571	0.682619	yes		yes
EH38E1532079	chr11	34601125	34601472	Distal enhancer	0.92457	0.919674	1.00719	yes		yes
EH38E2952767	chr11	34601681	34601957	Distal enhancer	0.42132	0.210999	0.0580691	yes		yes
EH38E2952830	chr11	34665149	34665462	Distal enhancer	0.0763957	0.0337142	0.0121678		yes		yes
EH38E2952833	chr11	34668139	34668478	Distal enhancer	0.047415	0.0580828	-0.0624081	yes
EH38E1532213	chr11	34783360	34783626	Distal enhancer	0.693759	0.494863	0.362578	yes		yes
EH38E2952869	chr11	34783957	34784302	Distal enhancer	0.354438	0.559099	0.326952	yes		yes
EH38E2952870	chr11	34784308	34784494	Distal enhancer	0.326598	0.443464	0.301787	yes		yes
EH38E2952871	chr11	34784536	34784878	Distal enhancer	0.236743	0.221152	0.0446466	yes		yes
EH38E1532241	chr11	34825329	34825675	Distal enhancer	0.693231	0.567395	0.66696	yes		yes
EH38E1532242	chr11	34825733	34826082	Distal enhancer	0.191604	0.296252	0.200193	yes		yes
EH38E2952885	chr11	34826193	34826458	Distal enhancer	0.698208	0.424938	0.357008	yes		yes
EH38E2956401	chr11	45843149	45843494	Distal enhancer	0.0613909	-0.053597	0.0746654		yes
EH38E2956402	chr11	45843594	45843926	Distal enhancer	0.101298	0.155727	0.19107		yes
EH38E1537593	chr11	46597180	46597423	Distal enhancer	0.06134	0.0990225	0.011481		yes		yes
EH38E2957295	chr11	47187486	47187637	Proximal enhancer	1.0215	0.59065	0.662175	yes		yes
EH38E1538004	chr11	47189365	47189693	Distal enhancer	0.132939	0.0796273	0.134137	yes
EH38E2957302	chr11	47193840	47194150	Distal enhancer	0.32934	0.176695	0.355394	yes		yes
EH38E2957539	chr11	47431458	47431738	Distal enhancer	0.135382	0.170543	0.230129	yes		yes
EH38E2958646	chr11	57438708	57438859	Distal enhancer	-0.00471735	0.00108253	-0.00349401		yes		yes
EH38E2958648	chr11	57440985	57441334	Distal enhancer	0.25009	0.211225	0.132806	yes		yes
EH38E2958649	chr11	57441832	57442176	Distal enhancer	0.283068	0.0522342	0.135244	yes		yes
EH38E2958657	chr11	57453556	57453902	Distal enhancer	0.248326	-0.0245708	0.10396	yes
EH38E2958658	chr11	57453945	57454189	Distal enhancer	0.321162	0.171589	0.285506	yes		yes
EH38E2958698	chr11	57480366	57480689	Distal enhancer	0.135045	0.0714381	0.150504	yes
EH38E2958699	chr11	57480701	57480878	Distal enhancer	0.0708347	0.0250832	0.255237		yes
EH38E1539858	chr11	57935962	57936308	Distal enhancer	0.072922	0.0622086	-0.0243866		yes
EH38E2958997	chr11	57971499	57971674	Distal enhancer	1.2142	0.626319	0.977597	yes		yes
EH38E1539865	chr11	57971983	57972330	Distal enhancer	0.152404	0.0445753	0.0831319	yes		yes
EH38E2958998	chr11	57972545	57972749	Distal enhancer	0.940131	0.929851	0.850975	yes		yes
EH38E2959003	chr11	57978740	57979076	Distal enhancer	0.502528	0.144363	0.189823	yes		yes
EH38E2959171	chr11	58762404	58762575	Proximal enhancer	0.400814	0.321503	0.323205	yes		yes
EH38E1540113	chr11	58762599	58762947	Proximal enhancer	0.230717	0.0196157	0.204993	yes		yes
EH38E2960730	chr11	61608982	61609148	Distal enhancer	1.15595	0.359593	0.654681	yes		yes
EH38E1541849	chr11	61609433	61609663	Distal enhancer	0.158975	0.083407	0.132511	yes		yes
EH38E2960769	chr11	61666980	61667320	Distal enhancer	0.233658	0.187451	0.264794	yes		yes
EH38E2961125	chr11	61923270	61923618	Distal enhancer	0.595205	0.0400957	0.318701	yes		yes
EH38E2961126	chr11	61923694	61923922	Distal enhancer	0.530543	0.298884	0.226892	yes		yes
EH38E2961176	chr11	61971292	61971528	Distal enhancer	1.22669	1.1134	0.994527	yes		yes
EH38E1542238	chr11	61971543	61971716	Distal enhancer	1.22824	1.0143	0.942845	yes		yes
EH38E1542239	chr11	61971767	61972111	Distal enhancer	0.450053	0.417785	0.391356	yes		yes
EH38E2961177	chr11	61972132	61972332	Distal enhancer	0.710076	0.428691	0.574596	yes		yes
EH38E2961178	chr11	61972399	61972638	Distal enhancer	2.13311	1.34612	1.48578	yes		yes
EH38E1542241	chr11	61972684	61973024	Distal enhancer	1.86433	1.02801	1.08262	yes		yes
EH38E2961179	chr11	61973075	61973422	Distal enhancer	1.07024	0.790856	1.14652	yes		yes
EH38E2961180	chr11	61973432	61973597	Distal enhancer	1.51686	1.77903	1.96733	yes		yes
EH38E1542243	chr11	61973609	61973772	Distal enhancer	2.49629	2.08722	2.31872	yes		yes
EH38E1542244	chr11	61973798	61973988	Distal enhancer	2.1868	1.6426	1.91693	yes		yes
EH38E1542245	chr11	61974042	61974222	Distal enhancer	1.88273	1.16317	1.30398	yes		yes
EH38E2961182	chr11	61975177	61975520	Distal enhancer	1.01448	0.557018	0.643233	yes		yes
EH38E2961191	chr11	61980490	61980730	Distal enhancer	0.347164	0.337152	0.558919	yes		yes
EH38E1542252	chr11	61980769	61981041	Distal enhancer	0.28565	0.308656	0.237715	yes		yes
EH38E1542253	chr11	61981169	61981458	Distal enhancer	0.612405	0.71291	0.915051	yes		yes
EH38E2961193	chr11	61983438	61983787	Distal enhancer	0.102744	0.178386	0.16125	yes		yes
EH38E1542260	chr11	61996996	61997344	Distal enhancer	0.21394	0.191595	0.328354	yes		yes
EH38E2961201	chr11	61999139	61999295	Distal enhancer	0.419693	0.374537	0.30684	yes		yes
EH38E2961202	chr11	62000534	62000865	Distal enhancer	0.729076	0.288429	0.358453	yes		yes
EH38E2961205	chr11	62001701	62002022	Distal enhancer	0.649956	0.59227	0.621127	yes		yes
EH38E2961206	chr11	62002028	62002228	Distal enhancer	0.807057	0.578412	0.657051	yes		yes
EH38E2961223	chr11	62019633	62019808	Distal enhancer	0.336133	0.0253884	0.160806	yes
EH38E1542283	chr11	62025164	62025382	Distal enhancer	0.275443	0.156887	0.283358	yes		yes
EH38E1542284	chr11	62025529	62025875	Distal enhancer	0.0780328	0.118377	0.241267	yes		yes
EH38E2961226	chr11	62025939	62026090	Distal enhancer	0.183957	0.228322	0.308896	yes		yes
EH38E1542799	chr11	62680885	62681233	Proximal enhancer	0.169525	-0.00180804	0.0906719	yes
EH38E2961894	chr11	62846249	62846514	Distal enhancer	0.254492	0.119438	0.24043	yes		yes
EH38E2961943	chr11	62889894	62890238	Distal enhancer	0.0987415	0.00134514	0.131132	yes
EH38E1543017	chr11	62890677	62890844	Distal enhancer	0.11562	0.190909	-0.00176949	yes
EH38E2962062	chr11	63247710	63248049	Distal enhancer	0.654007	0.302932	0.443031	yes		yes
EH38E2962063	chr11	63250198	63250532	Distal enhancer	0.213644	0.209149	0.116122	yes		yes
EH38E2962064	chr11	63251306	63251640	Distal enhancer	0.428435	0.356186	0.253224	yes		yes
EH38E2962329	chr11	63784422	63784629	Distal enhancer	0.334535	0.138148	0.192435	yes		yes
EH38E2962457	chr11	63919014	63919178	Proximal enhancer	0.560967	0.358883	0.574203	yes		yes
EH38E2962458	chr11	63919270	63919618	Distal enhancer	0.610787	0.277952	0.463492	yes		yes
EH38E2962459	chr11	63919649	63919905	Distal enhancer	1.55463	0.636211	1.10125	yes		yes
EH38E2962460	chr11	63919919	63920172	Distal enhancer	1.65927	0.315481	0.99448	yes		yes
EH38E2962461	chr11	63920301	63920588	Distal enhancer	0.269515	0.287703	0.437245	yes		yes
EH38E1544634	chr11	64998074	64998417	Proximal enhancer	-0.082071	0.104869	0.097286		yes
EH38E1544636	chr11	64999135	64999348	Distal enhancer	0.346124	0.0948378	0.222587	yes		yes
EH38E2963818	chr11	64999542	64999808	Distal enhancer	0.263719	0.0631193	0.0799568	yes
EH38E1544812	chr11	65165475	65165699	Distal enhancer	0.595745	0.468432	0.447364	yes		yes
EH38E2964012	chr11	65165942	65166287	Distal enhancer	0.761954	0.38743	0.60783	yes		yes
EH38E2964216	chr11	65385211	65385499	Proximal enhancer	0.648601	0.55777	0.711294	yes		yes
EH38E2964267	chr11	65416076	65416230	Distal enhancer	0.180049	0.322951	0.275072	yes		yes
EH38E2964268	chr11	65416395	65416675	Distal enhancer	0.234396	0.370333	0.398661	yes		yes
EH38E2964271	chr11	65417121	65417461	Distal enhancer	0.714998	0.636021	0.601901	yes		yes
EH38E2964272	chr11	65417534	65417756	Distal enhancer	1.13986	1.08963	1.13484	yes		yes
EH38E1545046	chr11	65418389	65418587	Distal enhancer	0.643201	0.451698	0.456508	yes		yes
EH38E2964274	chr11	65418720	65419007	Distal enhancer	0.392175	0.342282	0.28417	yes		yes
EH38E2964275	chr11	65419034	65419304	Distal enhancer	0.937098	0.90848	0.877188	yes		yes
EH38E2964276	chr11	65419382	65419600	Distal enhancer	2.48963	1.91909	1.66779	yes		yes
EH38E1545049	chr11	65419938	65420287	Distal enhancer	1.09588	0.88626	0.946965	yes		yes
EH38E1545178	chr11	65479321	65479667	Distal enhancer	0.47264	0.364936	0.220179	yes		yes
EH38E1545186	chr11	65485357	65485694	Distal enhancer	0.449252	0.365705	0.410621	yes		yes
EH38E2964402	chr11	65485839	65486113	Proximal enhancer	0.353958	0.410495	0.485852	yes		yes
EH38E2964412	chr11	65490145	65490387	Proximal enhancer	0.866216	0.548232	0.627404	yes		yes
EH38E2964470	chr11	65522873	65523036	Distal enhancer	0.0807247	0.0140428	-0.000417649	yes
EH38E2965009	chr11	65903147	65903496	Distal enhancer	0.102135	0.0401222	0.0239409		yes		yes
EH38E2965805	chr11	66607196	66607529	Distal enhancer	0.290267	0.0867843	0.211646	yes		yes
EH38E1546637	chr11	66970825	66971174	Distal enhancer	0.225645	0.0941189	0.127175	yes		yes
EH38E2966163	chr11	66971204	66971429	Distal enhancer	0.421121	0.15927	0.367988	yes		yes
EH38E2966248	chr11	67054595	67054901	Distal enhancer	0.184112	0.0504354	0.116498	yes
EH38E2966249	chr11	67055145	67055493	Proximal enhancer	0.0502449	0.0625557	0.0179486		yes		yes
EH38E2966474	chr11	67288089	67288299	Proximal enhancer	1.19232	0.912623	0.779351	yes		yes
EH38E2967088	chr11	67728270	67728616	Distal enhancer	0.050662	0.076245	0.0797155	yes
EH38E2967369	chr11	68136879	68137221	Distal enhancer	0.2166	0.016003	0.0893908	yes
EH38E2967370	chr11	68137900	68138187	Distal enhancer	0.547158	0.302368	0.290829	yes		yes
EH38E2967383	chr11	68145098	68145309	Distal enhancer	0.513952	0.171562	0.287239	yes		yes
EH38E1547697	chr11	68145339	68145667	Distal enhancer	0.669826	0.119653	0.320743	yes		yes
EH38E2967385	chr11	68146120	68146465	Distal enhancer	1.63349	0.670928	0.953873	yes		yes
EH38E2967386	chr11	68147052	68147393	Distal enhancer	0.808903	0.132459	0.471288	yes		yes
EH38E2967448	chr11	68256351	68256689	Distal enhancer	0.654986	0.176047	0.281071	yes		yes
EH38E1547793	chr11	68297749	68298089	Distal enhancer	1.32089	0.776847	0.849345	yes		yes
EH38E1547794	chr11	68298183	68298509	Distal enhancer	0.859952	0.534769	0.748023	yes		yes
EH38E2967484	chr11	68298537	68298689	Distal enhancer	1.84978	1.74999	2.24788	yes		yes
EH38E2967485	chr11	68298709	68299057	Distal enhancer	2.0289	1.63783	1.79147	yes		yes
EH38E2967486	chr11	68299079	68299245	Distal enhancer	1.53105	1.39865	1.54135	yes		yes
EH38E1547797	chr11	68302729	68303078	Distal enhancer	0.353455	0.241151	0.278226	yes		yes
EH38E2967493	chr11	68309652	68309922	Distal enhancer	0.214179	0.0851274	0.295698	yes		yes
EH38E1547802	chr11	68309960	68310165	Distal enhancer	0.638092	0.318929	0.45141	yes		yes
EH38E2967982	chr11	68857507	68857853	Distal enhancer	0.0619406	0.00728207	-0.0508887	yes
EH38E2967983	chr11	68857942	68858092	Distal enhancer	0.21367	0.107897	0.184248	yes		yes
EH38E2968674	chr11	69420494	69420843	Distal enhancer	0.610113	0.130538	0.281146	yes		yes
EH38E2968781	chr11	69496962	69497128	Distal enhancer	0.335233	0.231441	0.170287	yes		yes
EH38E2968782	chr11	69497194	69497542	Distal enhancer	0.124491	0.0626027	0.0158292	yes
EH38E2968848	chr11	69567958	69568124	Distal enhancer	0.872952	0.20089	0.352445	yes		yes
EH38E2968849	chr11	69568156	69568504	Distal enhancer	0.192423	0.120626	0.180732	yes		yes
EH38E2968872	chr11	69615588	69615852	Distal enhancer	0.327175	0.140413	0.17919	yes
EH38E2968983	chr11	69688357	69688539	Distal enhancer	0.0848461	0.0181317	0.0926405		yes
EH38E1549038	chr11	69688546	69688826	Distal enhancer	0.0606199	0.00804874	0.0395442		yes		yes
EH38E2969006	chr11	69706004	69706351	Distal enhancer	0.507763	0.453986	0.466563	yes		yes
EH38E2970251	chr11	71253926	71254075	Proximal enhancer	0.614258	0.502821	0.715378	yes		yes
EH38E2970252	chr11	71254127	71254373	Proximal enhancer	0.706889	0.43598	0.475184	yes		yes
EH38E1550219	chr11	71534706	71534908	Distal enhancer	0.648602	0.223933	0.194034	yes		yes
EH38E2970439	chr11	71534977	71535325	Distal enhancer	1.18342	0.755873	0.910639	yes		yes
EH38E2970440	chr11	71535330	71535542	Distal enhancer	0.961246	0.383474	0.682517	yes		yes
EH38E1551384	chr11	73143330	73143679	Proximal enhancer	1.37354	0.794721	1.25454	yes		yes
EH38E1551955	chr11	73779187	73779370	Distal enhancer	0.790628	0.674153	0.67922	yes		yes
EH38E1551956	chr11	73779424	73779771	Distal enhancer	0.320682	0.380044	0.500007	yes		yes
EH38E1551959	chr11	73783739	73783896	Distal enhancer	0.144174	0.1018	0.0779636	yes
EH38E1551960	chr11	73784299	73784648	Distal enhancer	0.280639	0.100607	0.206369	yes		yes
EH38E1551999	chr11	73868747	73869072	Distal enhancer	0.16079	0.0612933	0.0817855	yes
EH38E1552610	chr11	74733816	74734161	Distal enhancer	0.00537836	0.0258285	0.0508152		yes		yes
EH38E1553074	chr11	75385912	75386260	Distal enhancer	0.13872	0.0582544	0.119734	yes
EH38E2972928	chr11	75386299	75386612	Distal enhancer	0.137714	0.0631866	0.11935	yes
EH38E2973511	chr11	76177305	76177535	Distal enhancer	0.483631	0.0944352	0.18426	yes		yes
EH38E2973582	chr11	76235007	76235219	Distal enhancer	0.82115	0.27433	0.335275	yes		yes
EH38E2973583	chr11	76235284	76235631	Distal enhancer	0.157271	0.0883489	0.203478	yes		yes
EH38E2973986	chr11	76769642	76769990	Proximal enhancer	0.37327	0.205831	0.242778	yes		yes
EH38E2973988	chr11	76770275	76770466	Proximal enhancer	0.545925	0.201818	0.102466	yes		yes
EH38E2973990	chr11	76770919	76771232	Distal enhancer	0.429045	0.00252205	0.246414	yes
EH38E2974709	chr11	78086612	78086961	Distal enhancer	0.341125	0.134959	0.19288	yes		yes
EH38E2974710	chr11	78090553	78090898	Distal enhancer	0.459474	0.208121	0.317238	yes		yes
EH38E2974711	chr11	78090924	78091258	Distal enhancer	1.0086	0.464781	0.415001	yes		yes
EH38E2975029	chr11	78576549	78576894	Proximal enhancer	0.458237	0.313185	0.324181	yes		yes
EH38E2975037	chr11	78601123	78601461	Distal enhancer	-0.0304777	0.037682	-0.0153047		yes
EH38E2975044	chr11	78613306	78613650	Distal enhancer	0.130563	0.0320275	0.0889135	yes
EH38E2976915	chr11	85931066	85931413	Distal enhancer	0.0502534	0.0986893	0.182708	yes		yes
EH38E2976919	chr11	85946272	85946603	Distal enhancer	0.204442	0.0879343	0.0176017		yes
EH38E2977469	chr11	87029176	87029389	Distal enhancer	0.397944	0.305039	0.323785	yes		yes
EH38E2977470	chr11	87029399	87029745	Distal enhancer	0.283395	0.222073	0.133687	yes		yes
EH38E2977472	chr11	87030680	87031027	Distal enhancer	0.2565	0.0833112	0.0459557	yes
EH38E2978059	chr11	89606851	89607197	Distal enhancer	0.0574513	-0.0089016	-0.0352835	yes
EH38E2978324	chr11	91396612	91396953	Distal enhancer	0.0300812	0.0130542	0.250347		yes
EH38E1561675	chr11	93952468	93952784	Distal enhancer	-0.0360138	0.0142265	-0.00614829		yes
EH38E2980393	chr11	97732229	97732577	Distal enhancer	0.0776617	0.149213	0.0601129	yes		yes
EH38E2981155	chr11	102006913	102007250	Distal enhancer	0.0808427	-0.0155353	0.0825483	yes		yes
EH38E1564823	chr11	102007548	102007895	Distal enhancer	-0.0472895	0.111545	0.13435		yes
EH38E2981156	chr11	102007898	102008084	Distal enhancer	-0.0765606	-0.00637149	-0.0603134		yes		yes
EH38E2981177	chr11	102085883	102086232	Distal enhancer	0.0430427	0.0288608	0.137952	yes
EH38E2981178	chr11	102086260	102086588	Distal enhancer	0.227747	0.292372	0.317273	yes		yes
EH38E1564975	chr11	102238375	102238602	Distal enhancer	0.0196681	-0.0362236	-0.00918228		yes		yes
EH38E2981245	chr11	102240580	102240923	Distal enhancer	0.0751878	-0.0315995	0.0390288		yes		yes
EH38E1564994	chr11	102268677	102269023	Distal enhancer	0.0372692	-0.0248564	0.0800506	yes
EH38E1564998	chr11	102272543	102272853	Distal enhancer	0.475825	0.0336783	0.200362	yes		yes
EH38E2981262	chr11	102279664	102280013	Distal enhancer	0.280349	0.134968	0.250035	yes		yes
EH38E2981263	chr11	102280317	102280655	Distal enhancer	1.13623	0.805413	0.86926	yes		yes
EH38E2982509	chr11	106449784	106450127	Distal enhancer	0.0555722	-0.0325674	0.0503151		yes		yes
EH38E2982514	chr11	106461956	106462119	Distal enhancer	0.00281836	0.0345449	0.00619252		yes		yes
EH38E1566967	chr11	106462154	106462471	Distal enhancer	-0.0487086	0.0259469	-0.00233174		yes		yes
EH38E2982523	chr11	106482966	106483309	Distal enhancer	0.0308675	-0.000819847	-0.0207473		yes		yes
EH38E1567179	chr11	107196785	107197127	Distal enhancer	0.0954955	0.104054	0.161979	yes		yes
EH38E2983973	chr11	111334281	111334604	Distal enhancer	1.17675	0.677609	0.992106	yes		yes
EH38E2983974	chr11	111334644	111334992	Distal enhancer	0.641882	0.442207	0.629585	yes		yes
EH38E2983975	chr11	111335102	111335451	Distal enhancer	0.902034	0.669741	0.869922	yes		yes
EH38E2983976	chr11	111336621	111336968	Distal enhancer	0.675617	0.310434	0.371772	yes		yes
EH38E2985167	chr11	113665010	113665348	Distal enhancer	0.100125	0.0474343	0.0230919	yes
EH38E2986100	chr11	115523411	115523756	Distal enhancer	0.276963	0.114639	0.194107	yes		yes
EH38E1571980	chr11	115524087	115524325	Distal enhancer	0.236234	0.118365	0.05709	yes		yes
EH38E1571982	chr11	115525548	115525771	Distal enhancer	0.1835	0.0709042	0.119335	yes
EH38E2986105	chr11	115548880	115549229	Distal enhancer	0.144373	0.0809901	0.0309227	yes
EH38E1572456	chr11	116339287	116339630	Distal enhancer	0.433542	0.075607	0.168329	yes		yes
EH38E2986471	chr11	116376692	116377022	Distal enhancer	0.230975	0.0682555	0.0446078	yes
EH38E2986483	chr11	116412473	116412822	Distal enhancer	0.601082	0.162561	0.218365	yes		yes
EH38E1572512	chr11	116413850	116414161	Distal enhancer	0.647882	0.205498	0.18806	yes		yes
EH38E2986491	chr11	116423000	116423326	Distal enhancer	0.37007	0.198802	0.150884	yes		yes
EH38E1572525	chr11	116424899	116425231	Distal enhancer	0.483855	0.203374	0.41261	yes		yes
EH38E2986493	chr11	116427734	116427933	Distal enhancer	1.26678	0.687483	1.07214	yes		yes
EH38E2986494	chr11	116427985	116428334	Distal enhancer	0.540707	0.17302	0.479813	yes		yes
EH38E2986495	chr11	116428470	116428702	Distal enhancer	1.08144	0.866578	0.807557	yes		yes
EH38E2986565	chr11	116563048	116563394	Distal enhancer	0.208423	0.0824786	0.139851	yes
EH38E2986566	chr11	116563443	116563686	Distal enhancer	0.14215	0.105516	0.196004	yes		yes
EH38E1572723	chr11	116808305	116808652	Distal enhancer	0.298214	0.187989	0.227754	yes		yes
EH38E2986686	chr11	116808733	116808914	Distal enhancer	1.63426	0.931094	1.19258	yes		yes
EH38E1572724	chr11	116808930	116809263	Distal enhancer	0.806526	0.440163	0.637422	yes		yes
EH38E2986687	chr11	116809459	116809808	Distal enhancer	0.619611	0.335512	0.408292	yes		yes
EH38E2986707	chr11	116825563	116825745	Distal enhancer	0.288967	0.285632	0.0783675	yes
EH38E2986709	chr11	116826205	116826540	Distal enhancer	0.86467	0.173293	0.408583	yes		yes
EH38E1572742	chr11	116826883	116827083	Distal enhancer	0.283046	0.324232	0.42961	yes		yes
EH38E2986710	chr11	116827096	116827431	Distal enhancer	0.79681	0.538141	0.505448	yes		yes
EH38E2988795	chr11	119352939	119353288	Distal enhancer	0.0116102	0.00149099	-0.0176046		yes		yes
EH38E2989443	chr11	120186837	120187185	Distal enhancer	0.885478	0.307553	0.389494	yes		yes
EH38E2989450	chr11	120193162	120193510	Distal enhancer	0.570897	0.24492	0.311512	yes		yes
EH38E1575674	chr11	120197463	120197782	Distal enhancer	0.822287	0.119198	0.313822	yes		yes
EH38E2989456	chr11	120197959	120198270	Distal enhancer	0.385555	0.205308	0.266206	yes		yes
EH38E2989457	chr11	120198530	120198787	Distal enhancer	0.760726	0.336423	0.321112	yes		yes
EH38E1575677	chr11	120198801	120199006	Distal enhancer	0.409616	0.211894	0.269246	yes		yes
EH38E1575678	chr11	120199150	120199310	Distal enhancer	0.928461	0.279029	0.514223	yes		yes
EH38E1575687	chr11	120208012	120208359	Distal enhancer	0.161273	0.1704	0.1948	yes		yes
EH38E1575689	chr11	120208818	120209167	Distal enhancer	0.255995	0.160762	0.170382	yes		yes
EH38E2989589	chr11	120334949	120335295	Proximal enhancer	0.131179	0.115801	0.120571	yes		yes
EH38E2990278	chr11	121654880	121655217	Distal enhancer	0.105042	0.172732	0.145035	yes		yes
EH38E1576757	chr11	121655642	121655982	Distal enhancer	0.668755	0.477946	0.519505	yes		yes
EH38E2990280	chr11	121656093	121656442	Distal enhancer	0.715192	0.271561	0.562838	yes		yes
EH38E1576759	chr11	121656457	121656608	Distal enhancer	0.65992	0.244524	0.262954	yes		yes
EH38E2990281	chr11	121656645	121656984	Distal enhancer	0.623328	0.258316	0.541332	yes		yes
EH38E2990381	chr11	121931984	121932331	Distal enhancer	0.132334	0.0780669	0.103561	yes		yes
EH38E2990687	chr11	122642550	122642896	Distal enhancer	0.135353	0.115536	0.217932	yes		yes
EH38E2991845	chr11	124938267	124938598	Distal enhancer	0.617657	0.202961	0.216489	yes		yes
EH38E2991849	chr11	124942473	124942813	Distal enhancer	1.11204	0.353597	0.249182	yes		yes
EH38E1578877	chr11	124942866	124943188	Distal enhancer	0.565011	0.319589	0.280713	yes		yes
EH38E2991850	chr11	124943207	124943538	Distal enhancer	0.885297	0.444402	0.353742	yes		yes
EH38E1578917	chr11	125061359	125061528	Proximal enhancer	0.109428	-0.0102882	-0.00138359		yes		yes
EH38E1579581	chr11	126089091	126089409	Distal enhancer	0.0680815	0.00156122	0.0714246	yes
EH38E2992467	chr11	126115861	126116210	Distal enhancer	0.462318	0.126399	0.201983	yes		yes
EH38E2992493	chr11	126146563	126146723	Distal enhancer	1.20662	0.425702	0.62517	yes		yes
EH38E2992494	chr11	126146784	126147109	Distal enhancer	1.36139	0.498678	0.830155	yes		yes
EH38E2992495	chr11	126147389	126147566	Distal enhancer	1.35405	0.743704	0.485994	yes		yes
EH38E2992496	chr11	126147750	126148099	Distal enhancer	0.481295	0.216496	0.409748	yes		yes
EH38E1579666	chr11	126158101	126158374	Distal enhancer	0.546378	0.177941	0.446536	yes		yes
EH38E2992506	chr11	126158558	126158879	Proximal enhancer	0.76377	0.163569	0.382106	yes		yes
EH38E1579690	chr11	126185322	126185532	Distal enhancer	0.211552	0.150061	0.166861	yes		yes
EH38E1579691	chr11	126185613	126185766	Distal enhancer	0.268174	0.241085	0.184899	yes		yes
EH38E1579692	chr11	126185805	126186133	Distal enhancer	0.833329	0.157989	0.344471	yes		yes
EH38E2992528	chr11	126186303	126186652	Distal enhancer	1.29361	0.46187	0.594982	yes		yes
EH38E2992529	chr11	126186747	126187071	Distal enhancer	0.838135	0.313841	0.381349	yes		yes
EH38E2992535	chr11	126189547	126189892	Distal enhancer	0.444527	0.123093	0.33235	yes		yes
EH38E1579701	chr11	126193051	126193352	Distal enhancer	0.337904	0.0253689	0.152184	yes
EH38E1579703	chr11	126194189	126194380	Distal enhancer	0.000402661	-0.00650364	0.0806267		yes		yes
EH38E2993492	chr11	128334163	128334425	Distal enhancer	0.154595	0.0805377	0.0608849		yes		yes
EH38E1580855	chr11	128334447	128334647	Distal enhancer	0.0565028	0.0807691	0.115219		yes		yes
EH38E1580856	chr11	128334652	128334963	Distal enhancer	0.110318	0.0636709	0.100491	yes
EH38E2993493	chr11	128336254	128336602	Distal enhancer	0.0467315	0.0505541	0.0256454		yes		yes
EH38E1580940	chr11	128424818	128425098	Distal enhancer	0.0650908	0.0825152	0.141171	yes
EH38E1580941	chr11	128425102	128425266	Distal enhancer	0.177792	0.0649519	-0.0537166	yes
EH38E1580951	chr11	128448480	128448823	Distal enhancer	0.0704262	0.0556382	-1.77785e-05		yes
EH38E2993550	chr11	128451764	128452112	Distal enhancer	0.222518	0.122679	0.0208778	yes
EH38E2994517	chr11	130146351	130146700	Distal enhancer	0.240054	0.0372032	0.138838	yes
EH38E2995053	chr11	131099079	131099420	Distal enhancer	-0.0125329	-0.0088565	0.0293797		yes		yes
EH38E1585659	chr12	751148	751494	Proximal enhancer	0.22539	-0.0154334	0.0538054	yes		yes
EH38E2999578	chr12	3992189	3992526	Distal enhancer	0.356187	0.102189	0.143593	yes
EH38E2999585	chr12	3999511	3999858	Distal enhancer	0.354253	0.160599	0.383598	yes		yes
EH38E1588345	chr12	4010026	4010374	Distal enhancer	0.254512	0.377653	0.367787	yes		yes
EH38E3000635	chr12	6182283	6182628	Distal enhancer	0.671044	0.428602	0.647803	yes		yes
EH38E3000636	chr12	6183211	6183547	Distal enhancer	0.688202	0.489476	0.6609	yes		yes
EH38E3000637	chr12	6183655	6183811	Distal enhancer	0.45966	0.581905	1.13637	yes		yes
EH38E3000638	chr12	6183903	6184139	Distal enhancer	0.024032	0.232794	0.173283	yes		yes
EH38E1589737	chr12	6278586	6278929	Distal enhancer	0.866007	0.504768	0.467273	yes		yes
EH38E3000741	chr12	6279709	6279923	Distal enhancer	0.976528	0.760876	0.714398	yes		yes
EH38E1589740	chr12	6279975	6280320	Distal enhancer	0.344378	0.186474	0.274649	yes		yes
EH38E1589745	chr12	6285105	6285259	Distal enhancer	0.0529252	0.160954	0.0389561		yes
EH38E3000748	chr12	6286887	6287207	Distal enhancer	0.107084	0.102589	0.0714058		yes
EH38E1589752	chr12	6292642	6292948	Distal enhancer	0.114488	0.0967073	0.018758	yes
EH38E3000753	chr12	6294577	6294918	Distal enhancer	0.627288	0.365143	0.607312	yes		yes
EH38E3000754	chr12	6294982	6295131	Distal enhancer	0.70131	0.519241	1.1376	yes		yes
EH38E1589756	chr12	6295183	6295531	Distal enhancer	0.468178	0.363256	0.445997	yes		yes
EH38E3000756	chr12	6296172	6296518	Distal enhancer	0.533877	0.278889	0.387552	yes		yes
EH38E3001905	chr12	7905523	7905808	Distal enhancer	0.353614	0.125205	0.155189	yes		yes
EH38E1590990	chr12	7906030	7906193	Distal enhancer	0.692987	0.355825	0.619754	yes		yes
EH38E3001906	chr12	7906362	7906710	Distal enhancer	1.02642	0.566981	0.683503	yes		yes
EH38E3001907	chr12	7907097	7907444	Distal enhancer	0.193958	0.201777	0.149034	yes		yes
EH38E3001981	chr12	7982261	7982607	Distal enhancer	-0.0505342	0.0416628	-0.0205273		yes		yes
EH38E3001982	chr12	7982630	7982783	Distal enhancer	0.0308345	0.0387348	-0.146022		yes		yes
EH38E1591101	chr12	8026279	8026497	Distal enhancer	0.912324	0.505136	0.614143	yes		yes
EH38E3002002	chr12	8026574	8026923	Distal enhancer	0.536125	0.311263	0.40704	yes		yes
EH38E1591103	chr12	8026977	8027325	Distal enhancer	0.981405	0.741519	0.833821	yes		yes
EH38E1591641	chr12	9122154	9122500	Distal enhancer	0.0210223	-0.0207961	-0.0126334		yes		yes
EH38E3002489	chr12	9132163	9132511	Distal enhancer	0.119923	0.154881	0.0100065	yes		yes
EH38E1591726	chr12	9342804	9343153	Distal enhancer	0.0799265	0.0678488	0.0424399	yes
EH38E1592746	chr12	11607496	11607836	Distal enhancer	0.0694647	0.0683466	0.0248912		yes		yes
EH38E3003577	chr12	11922256	11922420	Distal enhancer	0.0764107	0.0330242	-0.00922656		yes		yes
EH38E1593114	chr12	11922462	11922811	Distal enhancer	-0.0147925	0.0980159	-0.071187		yes		yes
EH38E3003778	chr12	12312874	12313083	Distal enhancer	0.303336	0.0792884	0.219327	yes		yes
EH38E3003779	chr12	12313974	12314321	Distal enhancer	0.276318	-0.0148046	0.0435658	yes
EH38E3003782	chr12	12320297	12320596	Distal enhancer	0.209711	0.14043	0.201794	yes		yes
EH38E3003973	chr12	12564082	12564275	Proximal enhancer	0.0755764	-0.0712272	0.0128246		yes		yes
EH38E1594743	chr12	14257681	14258028	Distal enhancer	0.0764806	0.0042394	0.132382	yes
EH38E3004759	chr12	14258121	14258283	Distal enhancer	0.24602	0.0214115	0.228416	yes
EH38E3004763	chr12	14259964	14260312	Distal enhancer	0.0344433	0.0994294	0.0502258		yes		yes
EH38E1595591	chr12	15616515	15616861	Distal enhancer	0.123892	0.0955456	-0.0202194	yes
EH38E3006056	chr12	19066436	19066783	Distal enhancer	0.17497	0.0812686	0.110781	yes		yes
EH38E3008700	chr12	27214203	27214524	Distal enhancer	0.835567	0.324219	0.408987	yes		yes
EH38E1600912	chr12	27214626	27214804	Distal enhancer	0.205659	0.0406679	0.161259	yes		yes
EH38E1601441	chr12	27898128	27898434	Distal enhancer	0.171445	0.0565356	0.146841	yes		yes
EH38E1601443	chr12	27899249	27899597	Distal enhancer	0.28356	0.235009	0.226408	yes		yes
EH38E3009781	chr12	30507664	30507920	Distal enhancer	0.695791	0.411319	0.37169	yes		yes
EH38E3009782	chr12	30508539	30508888	Distal enhancer	-0.0496914	0.0258216	0.0171097	yes		yes
EH38E1602617	chr12	30599634	30599953	Distal enhancer	0.0415908	-0.00451089	-0.0030284		yes		yes
EH38E1602623	chr12	30613486	30613784	Distal enhancer	0.0331269	-0.0780416	-0.0574496		yes		yes
EH38E3010161	chr12	31355460	31355781	Distal enhancer	0.265711	0.0888975	0.175029	yes		yes
EH38E3010171	chr12	31370864	31371207	Proximal enhancer	0.211624	0.139444	0.151075	yes
EH38E3010172	chr12	31371303	31371618	Distal enhancer	0.135389	0.0165527	-0.00930906	yes
EH38E1603320	chr12	31732997	31733342	Distal enhancer	-0.0403848	0.130847	0.115341		yes
EH38E1603338	chr12	31749249	31749594	Proximal enhancer	0.176894	0.129532	0.120174	yes		yes
EH38E3010355	chr12	31773336	31773680	Distal enhancer	0.251526	0.10039	0.178928	yes
EH38E3010798	chr12	32677832	32678151	Proximal enhancer	0.173843	0.033856	0.0836759	yes
EH38E1604187	chr12	32901599	32901914	Distal enhancer	0.323392	0.376603	0.225597	yes		yes
EH38E3011265	chr12	38124499	38124843	Distal enhancer	0.0720539	0.0880868	-0.0345627		yes
EH38E1606909	chr12	44445055	44445401	Distal enhancer	0.172193	0.00485819	0.05579	yes
EH38E3012876	chr12	44445591	44445937	Distal enhancer	0.287469	0.0483867	0.0664288	yes
EH38E3014209	chr12	47651629	47651978	Distal enhancer	0.162569	0.0584863	0.144533	yes		yes
EH38E1608803	chr12	47652515	47652763	Distal enhancer	0.265705	0.218369	0.204655	yes		yes
EH38E1608804	chr12	47652780	47653129	Distal enhancer	0.0216632	0.0817222	0.140463	yes		yes
EH38E3016185	chr12	50170288	50170632	Distal enhancer	0.113384	0.234459	0.197873	yes		yes
EH38E3016527	chr12	50762207	50762409	Proximal enhancer	0.188888	0.108461	0.141396	yes		yes
EH38E1611269	chr12	50825319	50825668	Distal enhancer	-0.0431173	-0.0259653	0.0266121		yes		yes
EH38E1611526	chr12	51219268	51219608	Proximal enhancer	0.0385942	0.105954	-0.0103882		yes		yes
EH38E3017370	chr12	52061565	52061743	Distal enhancer	0.329814	0.159764	0.482167	yes		yes
EH38E3017371	chr12	52061769	52062117	Distal enhancer	0.566576	0.222263	0.35165	yes		yes
EH38E3017372	chr12	52062226	52062392	Distal enhancer	1.10088	0.397416	0.640738	yes		yes
EH38E3017375	chr12	52063011	52063252	Distal enhancer	0.849238	0.223119	0.43191	yes		yes
EH38E3017443	chr12	52119460	52119809	Distal enhancer	0.409343	0.0864728	0.0044578	yes
EH38E1612271	chr12	52119994	52120313	Distal enhancer	0.323118	0.209205	0.254645	yes		yes
EH38E3018197	chr12	52895359	52895699	Distal enhancer	0.0895179	-0.0475435	0.101595	yes
EH38E1612977	chr12	52895874	52896059	Distal enhancer	0.221356	0.0476178	0.174552	yes
EH38E3018297	chr12	52970097	52970433	Distal enhancer	0.148664	0.0855678	0.100169	yes
EH38E1613087	chr12	52980882	52981230	Distal enhancer	0.0428491	0.00963779	-0.0619918	yes
EH38E3018310	chr12	52981263	52981462	Distal enhancer	0.311612	0.135517	0.181999	yes
EH38E1613092	chr12	52992797	52993002	Distal enhancer	0.436293	0.235834	0.429465	yes		yes
EH38E1613093	chr12	52993025	52993371	Distal enhancer	0.4591	0.454079	0.563536	yes		yes
EH38E3018317	chr12	52993480	52993637	Distal enhancer	1.3329	0.696429	1.064	yes		yes
EH38E3018318	chr12	52993644	52993958	Distal enhancer	0.954531	0.279827	0.416919	yes		yes
EH38E1613096	chr12	52999436	52999686	Distal enhancer	0.447507	0.0136797	0.18092	yes		yes
EH38E3018675	chr12	53370275	53370570	Distal enhancer	0.822313	0.462747	0.86327	yes		yes
EH38E1613467	chr12	53370812	53371151	Distal enhancer	1.41861	0.857545	1.11676	yes		yes
EH38E1613468	chr12	53371239	53371588	Distal enhancer	0.721754	0.463519	0.777379	yes		yes
EH38E3018676	chr12	53371620	53371809	Distal enhancer	0.932553	0.665747	0.737121	yes		yes
EH38E3018680	chr12	53372721	53372885	Distal enhancer	0.0511691	0.103777	0.0959342	yes
EH38E3020021	chr12	55738180	55738341	Distal enhancer	0.270376	0.0326197	0.230713	yes
EH38E3020022	chr12	55738356	55738704	Distal enhancer	0.233347	0.0120041	0.101684	yes
EH38E3020794	chr12	56877196	56877542	Distal enhancer	0.177366	-0.0338239	-0.0606947	yes
EH38E1616046	chr12	56878011	56878354	Distal enhancer	0.158716	0.0185575	-0.00588612	yes
EH38E1617187	chr12	58225478	58225827	Distal enhancer	0.218288	-0.00812964	-0.00683847	yes
EH38E3023154	chr12	62635719	62636039	Distal enhancer	0.061928	0.0576704	0.00975951		yes		yes
EH38E1620015	chr12	64997996	64998185	Distal enhancer	0.0919034	0.0867906	-0.0257762		yes		yes
EH38E1620031	chr12	65015821	65016102	Proximal enhancer	0.119079	0.232273	0.219706	yes		yes
EH38E3024701	chr12	66049066	66049372	Distal enhancer	0.203738	0.136493	0.0669056	yes		yes
EH38E1620814	chr12	66049553	66049787	Distal enhancer	0.284053	0.117468	0.227295	yes		yes
EH38E3025390	chr12	67747864	67748035	Distal enhancer	0.0816415	-0.0615565	0.11512		yes		yes
EH38E3025391	chr12	67748036	67748383	Distal enhancer	0.0977472	-0.0455421	0.0445129		yes		yes
EH38E3025392	chr12	67748432	67748632	Distal enhancer	0.0322321	-0.0480225	-0.0213591		yes		yes
EH38E1622741	chr12	69046353	69046701	Distal enhancer	0.262738	0.100191	0.06904	yes
EH38E1622743	chr12	69052585	69052932	Distal enhancer	0.32929	0.0366765	0.0374544	yes
EH38E3026207	chr12	69053036	69053370	Distal enhancer	0.294763	0.203215	0.15028	yes		yes
EH38E3026209	chr12	69054334	69054658	Distal enhancer	0.445624	0.057452	0.100839	yes
EH38E3026296	chr12	69333234	69333383	Proximal enhancer	0.477845	0.409157	0.390469	yes		yes
EH38E1622887	chr12	69333792	69333955	Proximal enhancer	0.823024	0.758643	0.697309	yes		yes
EH38E1622892	chr12	69338123	69338445	Distal enhancer	0.182864	0.165825	0.031417	yes
EH38E3026302	chr12	69338452	69338656	Distal enhancer	0.247756	0.125558	0.179107	yes		yes
EH38E1622944	chr12	69415789	69416137	Distal enhancer	0.400617	0.186827	0.168138	yes		yes
EH38E3026340	chr12	69416382	69416731	Distal enhancer	0.0724555	0.106958	0.0252507	yes
EH38E1622947	chr12	69417747	69418089	Distal enhancer	0.161287	0.0375922	0.0520365	yes
EH38E3027136	chr12	71731748	71732000	Distal enhancer	0.422825	0.355189	0.523056	yes		yes
EH38E1624178	chr12	71732022	71732368	Distal enhancer	0.574504	0.214322	0.456556	yes		yes
EH38E3027806	chr12	75444452	75444782	Distal enhancer	0.44035	0.0805668	0.278565	yes
EH38E3028122	chr12	75990207	75990400	Distal enhancer	0.0550014	0.160364	0.192899		yes
EH38E3028123	chr12	75990434	75990780	Distal enhancer	0.0979998	-0.0146212	0.0478483	yes
EH38E3028124	chr12	75990937	75991109	Distal enhancer	0.409689	0.42995	0.607601	yes		yes
EH38E1625661	chr12	76020820	76021169	Distal enhancer	0.0701204	0.129083	0.0384912		yes		yes
EH38E1627334	chr12	79527554	79527807	Distal enhancer	0.10782	0.0808228	0.0548969		yes		yes
EH38E3029155	chr12	79530190	79530536	Distal enhancer	-0.00395818	-0.00632757	0.10245	yes		yes
EH38E1627337	chr12	79531563	79531910	Distal enhancer	0.0334375	0.0155007	0.0631109		yes		yes
EH38E3029173	chr12	79555429	79555773	Distal enhancer	0.0219977	0.00740867	0.0132506		yes		yes
EH38E3029176	chr12	79560172	79560520	Proximal enhancer	0.204738	0.0827822	0.101521	yes		yes
EH38E1627369	chr12	79566415	79566761	Distal enhancer	0.220343	0.0858142	0.1467	yes		yes
EH38E1627965	chr12	80778101	80778449	Distal enhancer	0.355154	0.258072	0.312606	yes		yes
EH38E1630437	chr12	88856193	88856538	Distal enhancer	0.0718601	0.0391377	0.058919	yes
EH38E1630467	chr12	88925969	88926317	Distal enhancer	0.0572352	-0.00883388	-0.0354148		yes		yes
EH38E1630468	chr12	88926343	88926572	Distal enhancer	-0.0947368	-0.0837034	-0.0344244		yes		yes
EH38E3031472	chr12	89344112	89344442	Distal enhancer	0.457818	0.211869	0.241231	yes		yes
EH38E1630781	chr12	89344934	89345184	Distal enhancer	0.317842	0.224423	0.338663	yes		yes
EH38E1632710	chr12	92504724	92505065	Distal enhancer	0.173663	0.131176	0.191842	yes		yes
EH38E3032885	chr12	92943536	92943881	Distal enhancer	0.270823	0.10179	0.242486	yes		yes
EH38E1633005	chr12	92943886	92944086	Distal enhancer	0.25247	0.115116	0.168513	yes		yes
EH38E1633007	chr12	92945764	92946109	Distal enhancer	0.217384	0.136567	-0.0107182	yes		yes
EH38E1633008	chr12	92947849	92948157	Distal enhancer	0.117927	0.125625	0.0573719		yes
EH38E1633033	chr12	92973626	92973972	Distal enhancer	0.14159	0.28622	0.324979	yes		yes
EH38E3032902	chr12	92987395	92987682	Distal enhancer	0.234423	0.269658	0.231724	yes		yes
EH38E3032903	chr12	92987989	92988314	Distal enhancer	0.463401	0.479836	0.363038	yes		yes
EH38E3032905	chr12	92989866	92990044	Distal enhancer	0.471516	0.35814	0.5121	yes		yes
EH38E3032906	chr12	92990053	92990347	Distal enhancer	0.340015	0.219465	0.297033	yes		yes
EH38E1633278	chr12	93244178	93244515	Distal enhancer	0.213827	0.0413245	0.0661665	yes
EH38E3033049	chr12	93273883	93274032	Distal enhancer	0.56609	0.153484	0.233124	yes		yes
EH38E3033050	chr12	93274044	93274391	Distal enhancer	0.325713	0.178087	0.204909	yes		yes
EH38E3033051	chr12	93274410	93274575	Distal enhancer	0.125469	0.142978	0.0746268	yes		yes
EH38E3033068	chr12	93310308	93310639	Distal enhancer	0.367877	0.050509	0.249044	yes
EH38E3033172	chr12	93448807	93449155	Distal enhancer	0.381113	0.116786	0.197038	yes		yes
EH38E3033271	chr12	93663357	93663701	Distal enhancer	0.277665	0.0736385	0.138069	yes
EH38E1633949	chr12	94057512	94057790	Distal enhancer	0.376535	0.101177	0.110634	yes
EH38E1633950	chr12	94057803	94057953	Distal enhancer	0.138406	0.027546	-0.0419349	yes
EH38E1633952	chr12	94059764	94060111	Distal enhancer	0.27387	0.0954466	0.133914	yes		yes
EH38E3033505	chr12	94078232	94078578	Distal enhancer	0.0825303	0.0841959	0.0833703	yes
EH38E1636615	chr12	98574164	98574511	Distal enhancer	0.0793031	0.0152471	-0.00299473		yes		yes
EH38E3035826	chr12	100437418	100437765	Distal enhancer	0.160985	0.0108305	0.00750733	yes		yes
EH38E3035827	chr12	100442492	100442775	Distal enhancer	0.0780651	-0.000487423	0.0247675		yes		yes
EH38E1637430	chr12	100472382	100472659	Proximal enhancer	0.0438	0.0545378	0.136316		yes
EH38E3036998	chr12	104114852	104115195	Distal enhancer	0.0566742	-0.0281247	-0.0278133		yes		yes
EH38E3038899	chr12	107681998	107682346	Distal enhancer	0.30611	0.1236	0.275736	yes		yes
EH38E3039467	chr12	108734344	108734693	Distal enhancer	0.437738	0.216316	0.290925	yes		yes
EH38E1642527	chr12	108773773	108774120	Distal enhancer	0.0574411	0.0432038	0.000195419		yes		yes
EH38E3039495	chr12	108774129	108774289	Distal enhancer	-0.0224717	-0.0819373	0.03349		yes		yes
EH38E3040104	chr12	109695943	109696095	Distal enhancer	0.285433	0.113305	0.28892	yes		yes
EH38E1643199	chr12	109696202	109696507	Distal enhancer	0.292529	0.0720615	0.209722	yes
EH38E3040106	chr12	109707005	109707346	Distal enhancer	0.48523	0.326223	0.370849	yes		yes
EH38E3040111	chr12	109710619	109710965	Distal enhancer	0.279746	0.0189212	0.17483	yes
EH38E3040114	chr12	109711623	109711890	Distal enhancer	0.368029	0.093502	0.10436	yes		yes
EH38E3040115	chr12	109711918	109712072	Proximal enhancer	0.77728	0.0975487	0.204626	yes		yes
EH38E3040429	chr12	110079612	110079960	Distal enhancer	0.331015	0.18341	0.218564	yes		yes
EH38E3040430	chr12	110080051	110080247	Distal enhancer	0.885708	0.598694	0.702105	yes		yes
EH38E3040436	chr12	110091234	110091576	Distal enhancer	0.27523	0.11495	0.28434	yes		yes
EH38E1643583	chr12	110104701	110104993	Distal enhancer	0.210409	0.169003	0.0830477	yes		yes
EH38E3040450	chr12	110107793	110108142	Distal enhancer	0.464393	0.246202	0.274334	yes		yes
EH38E3040452	chr12	110108923	110109128	Distal enhancer	0.677981	0.335466	0.346942	yes		yes
EH38E1643588	chr12	110109151	110109498	Distal enhancer	0.764733	0.625137	0.664396	yes		yes
EH38E1643589	chr12	110109563	110109800	Distal enhancer	0.948642	0.691065	0.766957	yes		yes
EH38E3040456	chr12	110111417	110111761	Distal enhancer	0.343871	0.224243	0.207955	yes		yes
EH38E3040457	chr12	110111813	110112161	Distal enhancer	1.75022	1.30483	1.09642	yes		yes
EH38E3040523	chr12	110247131	110247420	Distal enhancer	1.14627	0.656518	0.86343	yes		yes
EH38E3040524	chr12	110247449	110247792	Distal enhancer	1.21401	0.652092	0.99958	yes		yes
EH38E3040525	chr12	110247865	110248160	Distal enhancer	0.467933	0.411939	0.515629	yes		yes
EH38E3040529	chr12	110249838	110250183	Distal enhancer	0.502322	0.113231	0.152288	yes		yes
EH38E1643710	chr12	110262844	110263031	Distal enhancer	0.116199	0.00012352	-0.0352357	yes
EH38E3040548	chr12	110270416	110270641	Distal enhancer	0.23028	0.0372005	0.199819	yes		yes
EH38E3040549	chr12	110270644	110270850	Distal enhancer	0.0388568	0.0710646	0.0804932		yes		yes
EH38E1643972	chr12	110590838	110591181	Distal enhancer	0.147492	0.11548	0.0933106	yes		yes
EH38E3040763	chr12	110591618	110591967	Distal enhancer	0.0425977	0.0313094	0.0857989	yes
EH38E3041234	chr12	111404598	111404768	Proximal enhancer	0.378589	0.356301	0.184352	yes		yes
EH38E3041396	chr12	111628600	111628813	Distal enhancer	0.0820378	0.00515793	0.0822081		yes		yes
EH38E1644660	chr12	111636268	111636617	Distal enhancer	0.280699	0.281211	0.28547	yes		yes
EH38E3041652	chr12	112116605	112116894	Distal enhancer	0.309174	0.113068	0.215739	yes		yes
EH38E3041653	chr12	112117053	112117358	Distal enhancer	0.199132	0.0116714	0.143855	yes
EH38E1644952	chr12	112122927	112123265	Distal enhancer	0.190575	0.0614807	0.0199136	yes
EH38E1645618	chr12	113193735	113194082	Proximal enhancer	0.149931	0.0749516	0.135701	yes		yes
EH38E3042269	chr12	113194157	113194416	Distal enhancer	0.175329	0.238395	0.284126	yes		yes
EH38E3042670	chr12	113808061	113808355	Distal enhancer	0.451221	0.134385	0.36943	yes		yes
EH38E3042671	chr12	113808360	113808624	Distal enhancer	0.777529	0.245606	0.562947	yes		yes
EH38E3042672	chr12	113808689	113809001	Distal enhancer	0.9514	0.587975	0.752064	yes		yes
EH38E3042838	chr12	113987683	113988022	Distal enhancer	0.221234	0.0735319	0.0773269	yes
EH38E1646429	chr12	114608574	114608922	Distal enhancer	0.108216	-0.0153994	0.0278645	yes
EH38E1646430	chr12	114611568	114611917	Distal enhancer	0.127122	0.0451584	0.0909331	yes		yes
EH38E1646447	chr12	114656085	114656433	Proximal enhancer	0.3001	0.136986	0.0726987	yes		yes
EH38E3043023	chr12	114656444	114656606	Proximal enhancer	0.840084	0.599106	0.395602	yes		yes
EH38E1646452	chr12	114659236	114659494	Proximal enhancer	0.476865	0.188702	0.284646	yes		yes
EH38E3043033	chr12	114667279	114667624	Distal enhancer	1.1018	0.682545	0.852619	yes		yes
EH38E3043034	chr12	114667683	114667892	Distal enhancer	1.30542	0.6294	0.985847	yes		yes
EH38E1646465	chr12	114667905	114668056	Distal enhancer	1.29304	0.633974	0.81157	yes		yes
EH38E3043035	chr12	114668159	114668507	Distal enhancer	0.413113	0.248639	0.388833	yes		yes
EH38E1646467	chr12	114668594	114668913	Distal enhancer	1.07599	0.699333	0.748949	yes		yes
EH38E3043145	chr12	114774181	114774530	Distal enhancer	0.122807	0.0646032	0.0510414	yes
EH38E3043162	chr12	114799656	114800002	Distal enhancer	0.0143976	0.093312	0.0925952	yes		yes
EH38E1646664	chr12	114841571	114841920	Distal enhancer	0.061189	-0.0157781	0.0360797		yes		yes
EH38E1646718	chr12	114918818	114919162	Distal enhancer	-0.0247283	0.021902	0.100856		yes
EH38E3043210	chr12	114919180	114919466	Distal enhancer	0.17446	0.0263225	0.21767	yes
EH38E1646757	chr12	114976990	114977334	Distal enhancer	0.024536	-0.0360979	-0.00700348		yes		yes
EH38E3043260	chr12	115088697	115089045	Distal enhancer	0.161336	0.0965862	0.054663	yes
EH38E3043261	chr12	115089347	115089692	Distal enhancer	0.142849	-0.0120741	0.0423643	yes
EH38E3043367	chr12	115387648	115387924	Distal enhancer	0.158471	-0.00724953	0.0903819	yes
EH38E1646976	chr12	115398303	115398649	Distal enhancer	0.0686092	0.0294845	0.109981	yes		yes
EH38E3043379	chr12	115419275	115419619	Distal enhancer	0.20655	0.0515838	0.0132505	yes
EH38E1646986	chr12	115421905	115422253	Distal enhancer	0.137588	0.0351174	0.0605856	yes		yes
EH38E1646987	chr12	115422275	115422494	Distal enhancer	0.674659	0.710415	0.801406	yes		yes
EH38E3043380	chr12	115423501	115423848	Distal enhancer	0.53992	0.216254	0.324616	yes		yes
EH38E3043382	chr12	115426755	115427099	Distal enhancer	0.324357	0.201252	0.222502	yes		yes
EH38E1646993	chr12	115433055	115433219	Distal enhancer	0.78404	0.664649	0.50953	yes		yes
EH38E3043383	chr12	115433258	115433594	Distal enhancer	0.592289	0.411147	0.31855	yes		yes
EH38E3043384	chr12	115437050	115437207	Distal enhancer	0.639264	0.242251	0.312607	yes		yes
EH38E1646996	chr12	115437236	115437512	Distal enhancer	0.469276	0.0975737	0.190808	yes
EH38E3043391	chr12	115451731	115451929	Distal enhancer	0.772333	0.594396	0.698548	yes		yes
EH38E3043392	chr12	115451939	115452282	Distal enhancer	0.101455	0.0771225	0.108375	yes		yes
EH38E1647010	chr12	115455315	115455656	Distal enhancer	0.254729	0.162893	0.160334	yes		yes
EH38E3043397	chr12	115468148	115468497	Distal enhancer	0.48999	0.32333	0.325319	yes		yes
EH38E3043410	chr12	115506983	115507144	Distal enhancer	0.106416	0.107426	0.145102	yes
EH38E3043411	chr12	115507170	115507505	Distal enhancer	0.0903907	0.0792966	0.204314	yes
EH38E1647042	chr12	115507967	115508299	Distal enhancer	0.0694265	0.00451111	-0.0356676		yes		yes
EH38E1647204	chr12	115943555	115943893	Distal enhancer	0.317976	0.165677	0.204113	yes		yes
EH38E3043543	chr12	115944055	115944314	Distal enhancer	0.158088	0.15128	0.119238	yes		yes
EH38E1647851	chr12	116636651	116636884	Distal enhancer	0.0796305	0.0798215	0.0824992		yes		yes
EH38E3044938	chr12	118714063	118714340	Distal enhancer	0.142524	-0.0175956	0.108366		yes		yes
EH38E3044939	chr12	118714544	118714892	Distal enhancer	-0.0550958	0.0217591	-0.0530106		yes		yes
EH38E1649379	chr12	119683847	119684196	Distal enhancer	0.335945	0.128202	0.0516026	yes		yes
EH38E3045534	chr12	120121810	120122098	Distal enhancer	0.305668	0.0625763	0.110875	yes
EH38E1649840	chr12	120317288	120317449	Distal enhancer	1.68521	0.884208	0.937162	yes		yes
EH38E3045737	chr12	120317517	120317865	Distal enhancer	0.0558181	0.0455987	0.157433	yes		yes
EH38E3046279	chr12	121124469	121124817	Distal enhancer	0.0415886	-0.0319002	0.0947716		yes		yes
EH38E1651142	chr12	121876381	121876730	Distal enhancer	0.220847	0.136035	0.188977	yes		yes
EH38E3047386	chr12	122453937	122454283	Distal enhancer	0.269103	0.10295	0.12466	yes		yes
EH38E3047388	chr12	122454828	122455157	Distal enhancer	0.130552	0.0730348	0.0806241	yes		yes
EH38E1651746	chr12	122679038	122679376	Distal enhancer	0.264263	0.126349	0.202417	yes		yes
EH38E1651747	chr12	122679465	122679777	Distal enhancer	0.303273	0.415528	0.575593	yes		yes
EH38E3047499	chr12	122721148	122721480	Distal enhancer	0.385905	0.225203	0.322527	yes		yes
EH38E3047711	chr12	122898604	122898782	Distal enhancer	0.472702	0.297832	0.249192	yes		yes
EH38E1651953	chr12	122898829	122899154	Distal enhancer	0.132814	0.0750343	0.0323693	yes
EH38E3047712	chr12	122899157	122899455	Distal enhancer	0.138174	0.166577	0.21244	yes		yes
EH38E1651955	chr12	122899917	122900136	Distal enhancer	0.11951	0.101962	0.0625671	yes
EH38E3048187	chr12	123448399	123448748	Distal enhancer	0.296128	0.0543643	0.140348	yes		yes
EH38E3048188	chr12	123448777	123448969	Distal enhancer	0.411615	0.253471	0.352788	yes		yes
EH38E3048189	chr12	123449215	123449562	Distal enhancer	0.393001	0.183836	0.252982	yes		yes
EH38E1653576	chr12	124681343	124681692	Distal enhancer	0.191585	0.0410277	0.106062	yes
EH38E3049304	chr12	124738667	124738872	Distal enhancer	0.120778	0.0359218	0.190765	yes
EH38E1653653	chr12	124738889	124739226	Distal enhancer	0.22238	0.0388979	0.204173	yes
EH38E1653661	chr12	124745685	124745885	Distal enhancer	0.125769	-0.0943792	0.175479	yes
EH38E1653662	chr12	124745897	124746242	Distal enhancer	0.17929	0.0932967	0.173624	yes
EH38E1653663	chr12	124746271	124746469	Distal enhancer	0.167313	0.0503119	0.0965188	yes
EH38E3049512	chr12	124884808	124885156	Distal enhancer	0.86323	0.582736	0.407716	yes		yes
EH38E3049513	chr12	124885174	124885393	Distal enhancer	0.465627	0.351164	0.403927	yes		yes
EH38E1653857	chr12	124904688	124905037	Distal enhancer	0.574269	0.304155	0.252071	yes		yes
EH38E1653884	chr12	124919064	124919273	Distal enhancer	0.588369	0.256881	0.407042	yes		yes
EH38E3049550	chr12	124921052	124921214	Distal enhancer	0.707246	0.347963	0.559817	yes		yes
EH38E3049551	chr12	124921237	124921586	Distal enhancer	0.857708	0.321536	0.386388	yes		yes
EH38E3049552	chr12	124921636	124921900	Distal enhancer	0.314974	0.180716	0.0523508	yes		yes
EH38E1653892	chr12	124922047	124922381	Distal enhancer	0.202162	0.161495	0.214898	yes		yes
EH38E1653902	chr12	124927216	124927365	Distal enhancer	0.158617	0.216254	0.110406		yes
EH38E1653903	chr12	124927373	124927720	Distal enhancer	0.757201	0.269512	0.515911	yes		yes
EH38E3049562	chr12	124927731	124928080	Distal enhancer	0.428072	0.0846468	0.360738	yes		yes
EH38E1653918	chr12	124938601	124938823	Distal enhancer	1.20846	0.850407	1.24898	yes		yes
EH38E3049572	chr12	124939215	124939427	Distal enhancer	1.16255	1.13444	1.40226	yes		yes
EH38E3049573	chr12	124939581	124939831	Distal enhancer	0.839633	0.642961	0.889208	yes		yes
EH38E3049574	chr12	124939906	124940247	Distal enhancer	0.6416	0.311694	0.385079	yes		yes
EH38E3049576	chr12	124940652	124940999	Distal enhancer	0.522664	0.376539	0.25759	yes		yes
EH38E3049577	chr12	124941045	124941213	Distal enhancer	0.367444	0.143043	0.269842	yes		yes
EH38E1656375	chr12	130849660	130849889	Distal enhancer	0.317981	0.182613	0.217946	yes		yes
EH38E3051579	chr12	130850038	130850316	Distal enhancer	0.179063	0.0550343	0.214295	yes
EH38E3051580	chr12	130850322	130850515	Distal enhancer	0.22317	0.0875125	0.306362	yes
EH38E3051620	chr12	130920059	130920286	Distal enhancer	0.204661	-0.09168	0.23192	yes
EH38E1656420	chr12	130920290	130920554	Distal enhancer	0.175917	-0.0501872	0.125371	yes
EH38E3053062	chr12	132428586	132428935	Distal enhancer	0.120708	0.0767378	0.0360131	yes
EH38E3053130	chr12	132471098	132471447	Distal enhancer	-7.3869e-05	-0.00655105	0.0900396		yes		yes
EH38E3053943	chr13	19596922	19597265	Distal enhancer	0.138436	0.129222	0.166649	yes		yes
EH38E1658181	chr13	19601797	19602146	Distal enhancer	2.24407	1.00296	1.38106	yes		yes
EH38E3054141	chr13	20120104	20120304	Distal enhancer	0.719834	0.362527	0.398758	yes		yes
EH38E1658425	chr13	20120525	20120874	Distal enhancer	0.255006	0.108277	0.14574	yes		yes
EH38E1658427	chr13	20121206	20121456	Distal enhancer	0.3872	0.286232	0.35468	yes		yes
EH38E1658436	chr13	20127374	20127613	Distal enhancer	0.338528	0.125186	0.202642	yes		yes
EH38E3054150	chr13	20127754	20128101	Distal enhancer	1.3884	0.484473	0.915073	yes		yes
EH38E3054151	chr13	20128104	20128263	Distal enhancer	1.97824	0.716358	1.2386	yes		yes
EH38E3054152	chr13	20128270	20128421	Distal enhancer	1.39495	0.720521	1.07339	yes		yes
EH38E3054417	chr13	20547629	20547956	Distal enhancer	0.276351	0.299472	0.272754	yes		yes
EH38E3054423	chr13	20553362	20553710	Distal enhancer	0.606717	0.307534	0.43058	yes		yes
EH38E1658727	chr13	20557852	20558201	Distal enhancer	0.791148	0.305419	0.354713	yes		yes
EH38E3054425	chr13	20558297	20558552	Distal enhancer	1.22012	0.565981	0.720219	yes		yes
EH38E1658732	chr13	20560674	20560922	Distal enhancer	0.439836	0.28362	0.145441	yes		yes
EH38E3054591	chr13	20953402	20953751	Distal enhancer	0.172241	0.0475867	0.173661	yes		yes
EH38E3054592	chr13	20953772	20953942	Distal enhancer	0.417481	0.309714	0.445655	yes		yes
EH38E3054694	chr13	21101135	21101483	Distal enhancer	0.180417	-0.00178513	0.0542164	yes
EH38E3054902	chr13	21616929	21617270	Distal enhancer	0.323757	0.0882064	0.106812	yes
EH38E3054987	chr13	21837860	21838197	Distal enhancer	0.225753	0.164334	0.128552	yes		yes
EH38E1659514	chr13	21838399	21838602	Distal enhancer	0.40402	0.254903	0.315641	yes		yes
EH38E3055219	chr13	22788909	22789243	Distal enhancer	0.0685971	0.0707931	0.122735	yes
EH38E3055220	chr13	22789268	22789613	Distal enhancer	0.167137	0.11278	0.0727669	yes
EH38E3055224	chr13	22793694	22794043	Distal enhancer	0.0971048	0.0697313	0.0475571	yes		yes
EH38E1660171	chr13	23552163	23552319	Distal enhancer	0.0200799	0.136657	0.162635		yes
EH38E1660172	chr13	23552332	23552616	Distal enhancer	0.0278044	0.084491	0.0909808		yes
EH38E3055483	chr13	23558864	23559056	Distal enhancer	0.207844	0.173105	0.237496	yes		yes
EH38E1660174	chr13	23559063	23559409	Distal enhancer	0.243137	0.185434	0.171006	yes		yes
EH38E1660183	chr13	23567948	23568288	Distal enhancer	0.0755732	0.108332	0.0838431		yes		yes
EH38E1662151	chr13	26951597	26951928	Distal enhancer	0.300008	-0.00716693	0.241424	yes
EH38E3056969	chr13	26961963	26962307	Distal enhancer	0.469526	0.147703	0.215216	yes		yes
EH38E3057033	chr13	27022489	27022811	Distal enhancer	0.421405	0.108689	0.0825252	yes
EH38E1662239	chr13	27022829	27023176	Distal enhancer	0.188322	0.0545919	0.0451139	yes
EH38E3057259	chr13	27396301	27396650	Distal enhancer	0.378418	0.205709	0.355123	yes		yes
EH38E1662530	chr13	27403773	27403987	Proximal enhancer	1.12885	0.470531	0.544354	yes		yes
EH38E3057261	chr13	27403990	27404320	Proximal enhancer	0.840353	0.35379	0.712284	yes		yes
EH38E3057262	chr13	27404356	27404555	Proximal enhancer	0.544092	0.229609	0.342393	yes		yes
EH38E3058754	chr13	30668317	30668660	Distal enhancer	0.352481	0.0838888	0.243464	yes		yes
EH38E1664681	chr13	30672947	30673121	Distal enhancer	0.165047	0.0317149	0.0247019	yes
EH38E3058758	chr13	30673661	30673988	Distal enhancer	0.305765	0.111507	0.158631	yes		yes
EH38E3058759	chr13	30673989	30674333	Distal enhancer	0.704156	0.240706	0.3028	yes		yes
EH38E1664685	chr13	30674388	30674553	Distal enhancer	0.408475	0.196889	0.197586	yes		yes
EH38E1664845	chr13	30822757	30823076	Distal enhancer	0.207061	0.0582131	0.0521736	yes
EH38E3058876	chr13	30831591	30831930	Distal enhancer	0.260611	0.0249556	0.154719	yes
EH38E3058878	chr13	30832410	30832711	Distal enhancer	0.55172	0.302098	0.36795	yes		yes
EH38E1664857	chr13	30832876	30833225	Distal enhancer	0.323862	0.0913545	0.103375	yes		yes
EH38E3058887	chr13	30845455	30845723	Distal enhancer	0.505843	0.221387	0.253152	yes		yes
EH38E3058888	chr13	30845845	30846191	Distal enhancer	0.317078	0.0555156	0.0822633	yes
EH38E1664871	chr13	30846417	30846620	Distal enhancer	0.171761	-0.0413525	0.0106559	yes
EH38E3058889	chr13	30846888	30847223	Distal enhancer	0.181207	0.00976809	0.149355	yes
EH38E3059056	chr13	31166719	31166902	Distal enhancer	0.235641	0.165991	0.324038	yes
EH38E3059057	chr13	31167514	31167861	Distal enhancer	0.118778	0.0284787	0.0776331		yes
EH38E1665142	chr13	31172520	31172864	Distal enhancer	-0.0157769	0.00266369	0.076875		yes		yes
EH38E1666199	chr13	33090761	33091085	Distal enhancer	0.175652	0.263368	0.114885	yes		yes
EH38E3059742	chr13	33091104	33091426	Distal enhancer	0.106035	0.100653	0.0710799	yes		yes
EH38E3060046	chr13	33723461	33723677	Distal enhancer	0.269001	0.0364991	0.164272	yes
EH38E3060101	chr13	33815055	33815404	Distal enhancer	0.133659	0.0705468	0.0303485	yes
EH38E1666937	chr13	33968902	33969249	Distal enhancer	0.344966	0.150952	0.223782	yes		yes
EH38E3060155	chr13	33969291	33969509	Distal enhancer	0.91891	0.570876	0.742767	yes		yes
EH38E1666946	chr13	33993153	33993330	Distal enhancer	0.0638235	-0.0590779	0.0892405	yes
EH38E3060172	chr13	34011546	34011769	Distal enhancer	0.772338	0.466165	0.639815	yes		yes
EH38E3060173	chr13	34011788	34012133	Distal enhancer	0.399162	0.0941084	0.326215	yes		yes
EH38E3060176	chr13	34019895	34020244	Distal enhancer	0.408242	0.152737	0.15602	yes		yes
EH38E3060179	chr13	34035776	34035986	Distal enhancer	0.107911	-0.0371957	0.00740484	yes
EH38E1666975	chr13	34036000	34036217	Distal enhancer	0.17209	-0.092541	-0.00674191	yes
EH38E1666980	chr13	34038560	34038787	Distal enhancer	0.183549	0.0833457	0.098438	yes
EH38E3061913	chr13	40072716	40073062	Distal enhancer	0.246634	0.0156664	0.260653	yes		yes
EH38E1670387	chr13	40772946	40773145	Proximal enhancer	0.206435	0.138435	0.0611551	yes
EH38E3062387	chr13	40786124	40786274	Distal enhancer	0.598608	0.698712	0.840375	yes		yes
EH38E1670402	chr13	40786545	40786787	Distal enhancer	0.541512	0.304128	0.326646	yes		yes
EH38E1671178	chr13	42028413	42028761	Distal enhancer	0.042487	0.0137089	0.0268408		yes		yes
EH38E1672785	chr13	44429380	44429728	Distal enhancer	0.0977056	-0.00253331	-0.0356067	yes
EH38E3064231	chr13	44917695	44917870	Distal enhancer	0.087575	0.0596446	0.1507	yes
EH38E3064232	chr13	44917886	44918233	Distal enhancer	0.353211	0.217239	0.182515	yes		yes
EH38E3064233	chr13	44918349	44918698	Distal enhancer	0.654652	0.484531	0.804627	yes		yes
EH38E3064240	chr13	44921512	44921835	Distal enhancer	0.274102	0.114417	0.130106	yes
EH38E3064423	chr13	45316555	45316706	Distal enhancer	0.42708	0.272546	0.349229	yes		yes
EH38E3064439	chr13	45331949	45332203	Distal enhancer	0.0412772	0.0489096	0.0817554		yes		yes
EH38E1673477	chr13	45433503	45433681	Distal enhancer	0.434739	0.29381	0.49772	yes		yes
EH38E3064509	chr13	45434599	45434948	Proximal enhancer	0.198714	0.133616	0.166303	yes		yes
EH38E1673484	chr13	45440427	45440773	Distal enhancer	0.317501	0.235394	0.234033	yes		yes
EH38E3064517	chr13	45441732	45441960	Distal enhancer	0.766614	0.365632	0.386801	yes		yes
EH38E3064519	chr13	45447230	45447576	Distal enhancer	0.211706	0.208366	0.173395	yes		yes
EH38E1673490	chr13	45449223	45449412	Distal enhancer	0.155851	0.318507	0.131612	yes		yes
EH38E1674882	chr13	48096778	48097126	Proximal enhancer	0.254808	0.0861442	0.0149574	yes
EH38E1674887	chr13	48110934	48111277	Distal enhancer	-0.0167685	0.030003	0.225547		yes
EH38E1674966	chr13	48201141	48201369	Distal enhancer	0.358903	0.0461619	0.0957267	yes		yes
EH38E1674989	chr13	48229239	48229538	Distal enhancer	0.299637	0.173844	0.0761521	yes
EH38E1675324	chr13	48625803	48626019	Distal enhancer	0.897365	0.461267	0.430056	yes		yes
EH38E1675325	chr13	48626042	48626387	Distal enhancer	0.296822	0.152117	0.0647027	yes		yes
EH38E3065744	chr13	48626482	48626647	Distal enhancer	0.870647	0.253412	0.205696	yes		yes
EH38E1675330	chr13	48629083	48629294	Distal enhancer	0.243085	0.147101	0.0330702	yes		yes
EH38E1675331	chr13	48629380	48629610	Distal enhancer	0.501612	0.136067	0.141026	yes		yes
EH38E1675680	chr13	49215011	49215360	Distal enhancer	0.428432	0.184339	0.441377	yes		yes
EH38E3066037	chr13	49296860	49297175	Distal enhancer	0.0400005	0.0752281	-0.0403712	yes
EH38E3066042	chr13	49299238	49299586	Distal enhancer	0.079268	0.090476	0.0225029	yes		yes
EH38E3066043	chr13	49301205	49301551	Distal enhancer	0.366775	0.145524	0.253517	yes		yes
EH38E3066221	chr13	49587274	49587616	Proximal enhancer	0.140042	0.290577	0.311051	yes		yes
EH38E3066222	chr13	49590814	49591020	Distal enhancer	0.0659898	0.0283753	0.0977763	yes
EH38E3066237	chr13	49625443	49625784	Distal enhancer	0.974528	0.377008	0.304776	yes		yes
EH38E1675993	chr13	49625791	49625940	Distal enhancer	0.892846	0.358327	0.58452	yes		yes
EH38E3066238	chr13	49625992	49626341	Distal enhancer	0.267098	0.174499	0.264743	yes		yes
EH38E3066324	chr13	49806114	49806452	Distal enhancer	0.108425	0.0259559	0.0372675	yes
EH38E3066325	chr13	49810568	49810810	Distal enhancer	0.337402	0.29511	0.278775	yes		yes
EH38E3066326	chr13	49810821	49811170	Distal enhancer	0.181767	0.196628	0.274276	yes		yes
EH38E3066327	chr13	49811248	49811593	Distal enhancer	0.275996	0.271525	0.281865	yes		yes
EH38E1676096	chr13	49812844	49813173	Distal enhancer	0.393532	0.0725293	0.0483017	yes
EH38E3066330	chr13	49820617	49820963	Distal enhancer	0.249378	0.0838929	0.0724391	yes
EH38E1676118	chr13	49858180	49858528	Distal enhancer	0.153593	0.202654	0.243557	yes		yes
EH38E3066347	chr13	49858546	49858877	Distal enhancer	0.0477996	0.0400379	0.102838		yes
EH38E3066349	chr13	49859606	49859934	Distal enhancer	0.060926	0.128594	0.133371	yes
EH38E1677739	chr13	52161272	52161478	Proximal enhancer	0.48243	0.193725	0.444552	yes		yes
EH38E3067528	chr13	52161514	52161671	Proximal enhancer	0.680944	0.517653	0.576265	yes		yes
EH38E1677741	chr13	52162560	52162908	Distal enhancer	0.150894	0.0993986	0.205506	yes		yes
EH38E3067529	chr13	52162921	52163196	Distal enhancer	0.38265	0.46359	0.363344	yes		yes
EH38E1678985	chr13	58452203	58452552	Distal enhancer	0.16334	0.0488319	0.0765231	yes
EH38E1679990	chr13	61664696	61665035	Distal enhancer	0.193549	0.190638	0.484484	yes		yes
EH38E3069044	chr13	61665161	61665360	Distal enhancer	0.829803	0.560957	0.936205	yes		yes
EH38E1679991	chr13	61665380	61665729	Distal enhancer	0.37254	0.0652203	0.293027	yes		yes
EH38E3069370	chr13	64078084	64078431	Distal enhancer	0.110416	0.189803	0.224905		yes
EH38E1681171	chr13	67283618	67283939	Distal enhancer	-0.038479	0.0442161	-0.0307685		yes		yes
EH38E3070072	chr13	68380115	68380459	Distal enhancer	0.174811	0.134258	0.0216596	yes
EH38E1681371	chr13	68380615	68380964	Distal enhancer	0.0318497	-0.0528932	0.0369196		yes
EH38E1681779	chr13	70889175	70889521	Distal enhancer	0.106432	0.0142752	0.135436	yes
EH38E3070354	chr13	70890310	70890659	Distal enhancer	0.137974	0.201797	0.0855061	yes		yes
EH38E1681782	chr13	70890782	70891068	Distal enhancer	0.183191	0.215849	0.191201	yes		yes
EH38E3070356	chr13	70895650	70895994	Distal enhancer	-0.0109957	-0.0968045	-0.0153937		yes		yes
EH38E3070674	chr13	72545149	72545496	Distal enhancer	0.126393	-0.0331843	0.0176156	yes
EH38E3070818	chr13	73090241	73090423	Distal enhancer	0.540363	0.448232	0.679156	yes		yes
EH38E1682527	chr13	73090449	73090777	Distal enhancer	0.0203724	0.124097	0.185287	yes		yes
EH38E3070866	chr13	73210160	73210402	Distal enhancer	0.0919191	0.0684044	0.107313		yes		yes
EH38E1682617	chr13	73210508	73210853	Distal enhancer	-0.0096377	0.108664	0.194144		yes
EH38E3071236	chr13	74162125	74162470	Distal enhancer	-0.0254154	0.0195882	-0.0054449		yes		yes
EH38E1683305	chr13	74227584	74227758	Distal enhancer	0.727079	0.473196	0.307031	yes		yes
EH38E1683306	chr13	74227862	74228120	Distal enhancer	0.467298	0.178953	0.335396	yes		yes
EH38E1683827	chr13	75485682	75486017	Distal enhancer	0.162016	0.0121577	0.0605819	yes
EH38E1684778	chr13	77329152	77329501	Distal enhancer	0.317556	0.347074	0.311021	yes		yes
EH38E3072180	chr13	77329742	77329968	Distal enhancer	0.665535	0.38574	0.385907	yes		yes
EH38E3072649	chr13	79212237	79212584	Distal enhancer	0.0349696	0.0287991	0.0778625		yes		yes
EH38E3073055	chr13	80342593	80342824	Proximal enhancer	1.0831	0.390995	0.961993	yes		yes
EH38E3073056	chr13	80342831	80343180	Proximal enhancer	0.795447	0.111806	0.418386	yes		yes
EH38E3073057	chr13	80343212	80343369	Distal enhancer	0.440088	0.0267438	0.186741	yes
EH38E1686151	chr13	80361911	80362255	Distal enhancer	0.166484	0.0618635	-0.0138567	yes
EH38E1686152	chr13	80362507	80362830	Distal enhancer	0.228256	0.170011	0.140085	yes		yes
EH38E3074305	chr13	89899348	89899695	Distal enhancer	0.106673	0.0995634	0.123652		yes
EH38E3074306	chr13	89899737	89900085	Distal enhancer	0.0156053	0.141291	0.177427		yes
EH38E1687928	chr13	89900383	89900718	Distal enhancer	0.308369	0.41348	0.20344	yes		yes
EH38E1688150	chr13	90866659	90867008	Distal enhancer	0.0641878	-0.0155819	0.115557	yes		yes
EH38E3074469	chr13	90867316	90867629	Distal enhancer	0.163166	0.115121	0.150642	yes		yes
EH38E3074610	chr13	91361926	91362236	Distal enhancer	0.0708519	-0.0490812	0.0422715	yes
EH38E1688407	chr13	91362972	91363168	Distal enhancer	0.21482	0.21718	0.0656362	yes		yes
EH38E3074616	chr13	91372941	91373115	Distal enhancer	0.105912	0.0505804	0.0415979	yes
EH38E3074922	chr13	93224538	93224883	Distal enhancer	0.0180476	-0.0181739	0.00702684		yes
EH38E3076155	chr13	97219379	97219613	Proximal enhancer	0.561151	0.130977	0.192905	yes		yes
EH38E3076343	chr13	97522208	97522556	Distal enhancer	0.186831	0.0939711	0.221147	yes		yes
EH38E1691063	chr13	97581301	97581618	Distal enhancer	0.101922	0.131085	0.278794	yes		yes
EH38E3076490	chr13	98026465	98026813	Distal enhancer	0.142259	0.114576	0.0797152	yes
EH38E3076491	chr13	98027157	98027502	Distal enhancer	0.257246	0.192174	0.125306	yes
EH38E1691249	chr13	98033351	98033617	Distal enhancer	0.435012	0.0967003	0.117114	yes		yes
EH38E3076494	chr13	98033623	98033889	Distal enhancer	0.387804	0.0697477	0.0531675	yes
EH38E3076499	chr13	98050107	98050446	Distal enhancer	0.16818	0.0155059	0.136052	yes
EH38E1691280	chr13	98105999	98106347	Distal enhancer	0.0512507	0.0674669	0.0607721		yes		yes
EH38E1691287	chr13	98117580	98117929	Distal enhancer	1.19533	0.582988	0.34257	yes		yes
EH38E1691288	chr13	98117958	98118306	Distal enhancer	0.51908	0.165268	0.272977	yes		yes
EH38E3076948	chr13	98599529	98599715	Distal enhancer	0.0987877	-0.0467592	-0.0260547		yes		yes
EH38E1691833	chr13	98599763	98599963	Distal enhancer	0.0662265	-0.00871458	0.143374		yes
EH38E1696176	chr13	107120234	107120577	Distal enhancer	-0.023981	-0.0560847	-0.0088417		yes		yes
EH38E1696504	chr13	108154376	108154725	Distal enhancer	0.107632	0.110982	0.0897266	yes		yes
EH38E3080451	chr13	108154730	108154880	Distal enhancer	0.118156	0.0883787	0.16582	yes		yes
EH38E3081814	chr13	110563241	110563590	Proximal enhancer	0.183897	0.142197	0.133408	yes		yes
EH38E3081824	chr13	110575452	110575762	Distal enhancer	0.129133	-0.0130646	0.0463628	yes
EH38E3081828	chr13	110576807	110577149	Distal enhancer	0.184885	0.0705758	0.208449	yes		yes
EH38E1698249	chr13	110777454	110777792	Distal enhancer	0.0011921	-0.00365593	0.0288246		yes		yes
EH38E3082800	chr13	112159636	112159955	Distal enhancer	0.11554	0.0361027	-0.034118	yes
EH38E1699437	chr13	112892882	112893188	Proximal enhancer	0.620662	0.143855	0.074691	yes		yes
EH38E3083856	chr13	113396463	113396772	Distal enhancer	0.389371	0.159358	0.240597	yes		yes
EH38E3084070	chr13	113582951	113583291	Proximal enhancer	0.387913	0.0821917	0.272012	yes		yes
EH38E1700193	chr13	113741990	113742338	Distal enhancer	0	0	0		yes		yes
EH38E1700196	chr13	113746183	113746368	Distal enhancer	0	0	0		yes		yes
EH38E1700949	chr14	20418049	20418227	Distal enhancer	0.236609	-0.0148902	0.267473	yes
EH38E3085309	chr14	20613479	20613820	Distal enhancer	0.306091	-0.0512442	-0.130302	yes
EH38E3085310	chr14	20614069	20614223	Distal enhancer	0.85209	0.549588	0.658106	yes		yes
EH38E1701099	chr14	20614224	20614378	Distal enhancer	0.944984	0.714889	0.635891	yes		yes
EH38E3085312	chr14	20614875	20615033	Distal enhancer	0.584144	0.0771141	0.136362	yes		yes
EH38E1701118	chr14	20630350	20630665	Distal enhancer	0.145639	0.0686622	0.198004	yes		yes
EH38E1701119	chr14	20630784	20631009	Distal enhancer	0.794737	0.322274	0.591447	yes		yes
EH38E3085325	chr14	20631103	20631313	Distal enhancer	0.112794	0.0358095	0.152687	yes		yes
EH38E1701151	chr14	20671673	20671977	Distal enhancer	0.404232	0.269588	0.377588	yes		yes
EH38E3085347	chr14	20672081	20672312	Distal enhancer	0.101808	0.0483647	0.0966846	yes
EH38E3085353	chr14	20681212	20681503	Proximal enhancer	0.818326	0.563717	0.588828	yes		yes
EH38E3085354	chr14	20681518	20681866	Distal enhancer	0.868373	0.407599	0.79827	yes		yes
EH38E3085355	chr14	20681905	20682078	Distal enhancer	2.5192	1.66788	1.71212	yes		yes
EH38E3085356	chr14	20682106	20682410	Proximal enhancer	2.26232	1.67069	2.21702	yes		yes
EH38E3085357	chr14	20682416	20682633	Proximal enhancer	1.26344	0.97388	1.39384	yes		yes
EH38E1701162	chr14	20682638	20682975	Proximal enhancer	1.18363	1.01614	1.51634	yes		yes
EH38E1701484	chr14	21106282	21106465	Proximal enhancer	0.29701	0.171173	0.0616583	yes		yes
EH38E3085628	chr14	21106480	21106821	Proximal enhancer	0.788597	0.249271	0.278078	yes		yes
EH38E3085856	chr14	21557505	21557853	Distal enhancer	0.141914	0.0388515	0.021493		yes		yes
EH38E1702379	chr14	22561522	22561729	Distal enhancer	0.25471	-0.0235299	-0.0189105	yes
EH38E3086380	chr14	22699374	22699718	Distal enhancer	1.10874	0.673243	0.804845	yes		yes
EH38E3086381	chr14	22700080	22700429	Proximal enhancer	0.578764	0.584428	0.606128	yes		yes
EH38E3087174	chr14	23580132	23580377	Proximal enhancer	0.730262	0.0283949	0.0375826	yes
EH38E3087175	chr14	23580517	23580857	Proximal enhancer	1.5905	0.184897	0.223186	yes		yes
EH38E1703296	chr14	23581067	23581416	Distal enhancer	0.54927	-0.00632874	0.149846	yes
EH38E1703297	chr14	23581497	23581846	Distal enhancer	0.727987	0.16929	0.357032	yes
EH38E3087176	chr14	23582216	23582492	Distal enhancer	1.20887	0.596278	0.48547	yes		yes
EH38E3087177	chr14	23582899	23583220	Distal enhancer	0.93223	0.0105752	0.143305	yes
EH38E3087178	chr14	23583228	23583478	Distal enhancer	0.464055	0.218712	-0.0424344	yes
EH38E3087179	chr14	23583746	23584029	Distal enhancer	0.397386	0.246118	0.343423	yes		yes
EH38E3087180	chr14	23584032	23584264	Distal enhancer	0.451127	0.185437	0.0552635	yes		yes
EH38E3087181	chr14	23584333	23584491	Distal enhancer	0.638063	-0.147719	0.128443	yes
EH38E3087186	chr14	23599982	23600218	Distal enhancer	0.371301	0.0798421	0.24675	yes		yes
EH38E1703306	chr14	23601889	23602151	Distal enhancer	0.63642	0.447183	0.654976	yes		yes
EH38E1703307	chr14	23602359	23602708	Distal enhancer	0.472378	0.0570675	0.48669	yes		yes
EH38E3087192	chr14	23609438	23609784	Distal enhancer	1.48803	0.448567	0.724005	yes		yes
EH38E3087193	chr14	23610142	23610489	Distal enhancer	2.25995	0.728911	1.03399	yes		yes
EH38E3087194	chr14	23610491	23610654	Distal enhancer	2.58586	0.916331	0.799557	yes		yes
EH38E3087195	chr14	23610717	23611033	Distal enhancer	1.78809	0.525381	0.746757	yes		yes
EH38E3087196	chr14	23611397	23611704	Distal enhancer	0.921628	0.202464	0.331531	yes		yes
EH38E3087198	chr14	23612441	23612601	Distal enhancer	0.972591	0.219267	0.399488	yes		yes
EH38E3087200	chr14	23613452	23613800	Distal enhancer	0.55661	0.157555	0.316009	yes		yes
EH38E1703322	chr14	23613957	23614159	Distal enhancer	1.78096	0.707771	0.522539	yes		yes
EH38E1703323	chr14	23614390	23614665	Distal enhancer	1.75813	0.405717	0.482305	yes		yes
EH38E3087250	chr14	23689695	23689936	Distal enhancer	0.289257	0.14815	0.133418	yes		yes
EH38E1703380	chr14	23690153	23690405	Distal enhancer	0.720767	0.273643	0.517039	yes		yes
EH38E1703384	chr14	23694477	23694806	Distal enhancer	0.427334	-0.0721779	0.186856	yes
EH38E1703385	chr14	23694864	23695028	Distal enhancer	0.0878541	0.00146724	0.192127		yes		yes
EH38E1703439	chr14	23883991	23884339	Proximal enhancer	0.353983	0.0250841	0.081036	yes		yes
EH38E1706147	chr14	31229721	31230070	Distal enhancer	0.177617	0.0644448	-0.124647	yes		yes
EH38E1708003	chr14	34496623	34496913	Distal enhancer	0.315923	0.0323366	0.05185	yes
EH38E1708004	chr14	34496980	34497329	Distal enhancer	0.810429	0.185418	0.448456	yes		yes
EH38E1708005	chr14	34497361	34497538	Distal enhancer	0.717287	0.61629	0.759341	yes		yes
EH38E3090454	chr14	34497558	34497902	Distal enhancer	0.380919	0.414195	0.581158	yes		yes
EH38E1708007	chr14	34498089	34498277	Distal enhancer	0.501389	0.329882	0.315282	yes		yes
EH38E3090825	chr14	35335406	35335750	Distal enhancer	0.883309	0.481306	0.776127	yes		yes
EH38E3090826	chr14	35335784	35335984	Distal enhancer	1.24948	0.800042	1.25411	yes		yes
EH38E3090827	chr14	35335993	35336288	Distal enhancer	1.24059	0.957799	1.13862	yes		yes
EH38E3090828	chr14	35336468	35336704	Distal enhancer	1.06629	0.520047	0.744273	yes		yes
EH38E3090829	chr14	35336723	35337068	Distal enhancer	1.92795	1.03755	1.75147	yes		yes
EH38E3090830	chr14	35337094	35337330	Distal enhancer	2.06142	1.21117	1.70361	yes		yes
EH38E3090846	chr14	35346841	35347006	Distal enhancer	1.15575	0.283369	0.334865	yes		yes
EH38E3090847	chr14	35347036	35347240	Distal enhancer	1.3412	0.769739	0.769174	yes		yes
EH38E3090848	chr14	35347580	35347924	Distal enhancer	1.3956	0.643061	0.876376	yes		yes
EH38E1708470	chr14	35348022	35348301	Distal enhancer	1.42276	0.426776	0.789098	yes		yes
EH38E3090856	chr14	35356118	35356454	Distal enhancer	0.432848	0.363419	0.308667	yes		yes
EH38E3090857	chr14	35356565	35356865	Distal enhancer	0.187699	0.126764	0.231195	yes		yes
EH38E3090890	chr14	35385064	35385285	Distal enhancer	1.2914	0.521015	1.0221	yes		yes
EH38E3090891	chr14	35385343	35385527	Distal enhancer	1.55209	0.465696	0.885829	yes		yes
EH38E3090955	chr14	35492636	35492979	Distal enhancer	0.0181186	-0.0451872	0.0927338		yes		yes
EH38E1709485	chr14	37583406	37583713	Distal enhancer	0.811464	0.600549	0.826731	yes		yes
EH38E3091614	chr14	37583719	37584037	Distal enhancer	1.09604	0.832441	0.838635	yes		yes
EH38E3091619	chr14	37586035	37586259	Distal enhancer	0.363475	0.27382	0.217938	yes		yes
EH38E1709493	chr14	37586388	37586541	Distal enhancer	0.373473	0.216875	0.226813	yes		yes
EH38E1710108	chr14	39024137	39024486	Distal enhancer	0.110419	-0.0370008	0.088875	yes		yes
EH38E3091992	chr14	39025328	39025592	Distal enhancer	0.400841	0.434373	0.173793	yes
EH38E1710111	chr14	39025857	39026205	Distal enhancer	0.394313	0.0191105	0.162273	yes		yes
EH38E3091993	chr14	39026274	39026584	Distal enhancer	0.396122	0.217087	0.216184	yes		yes
EH38E1710190	chr14	39203790	39203989	Distal enhancer	0.574193	0.206695	0.114655	yes
EH38E3092666	chr14	43778570	43778903	Distal enhancer	0.802401	0.39352	0.164397	yes		yes
EH38E3092667	chr14	43779030	43779216	Distal enhancer	0.935006	0.488761	0.495423	yes		yes
EH38E1711033	chr14	43779226	43779573	Distal enhancer	0.30697	0.17542	0.117448	yes		yes
EH38E3092668	chr14	43780187	43780383	Distal enhancer	0.686559	0.54522	0.556284	yes		yes
EH38E1711035	chr14	43780532	43780880	Distal enhancer	0.287936	0.150755	0.299258	yes		yes
EH38E1711061	chr14	43896151	43896352	Distal enhancer	0.211884	0.116585	-0.00434339	yes
EH38E1711064	chr14	43900303	43900628	Distal enhancer	0.214737	0.169367	0.0515632	yes
EH38E1711066	chr14	43902119	43902452	Distal enhancer	0.530178	0.0454722	0.151435	yes		yes
EH38E1711848	chr14	47705693	47706039	Distal enhancer	0.0539185	0.10378	0.0367605	yes
EH38E3093576	chr14	49641798	49642140	Distal enhancer	0.22458	0.0994801	0.129591	yes		yes
EH38E3093613	chr14	49761984	49762144	Distal enhancer	0.134251	0.150774	0.137475	yes		yes
EH38E1712320	chr14	49762207	49762537	Distal enhancer	0.162359	0.013554	0.19135	yes
EH38E1713215	chr14	50947537	50947736	Distal enhancer	0.0496013	-0.0294102	0.0401098		yes		yes
EH38E1714351	chr14	52700720	52701068	Distal enhancer	0.27907	0.0917468	0.0753413	yes
EH38E1714969	chr14	53888583	53888820	Distal enhancer	0.407493	0.137429	0.240106	yes		yes
EH38E1715000	chr14	53943178	53943433	Distal enhancer	0.463034	0.198129	0.138834	yes		yes
EH38E3095462	chr14	53943448	53943710	Distal enhancer	0.302817	0.319464	0.178855	yes		yes
EH38E1715002	chr14	53943826	53944164	Distal enhancer	0.306983	0.25657	0.0505414	yes
EH38E1715048	chr14	53979124	53979373	Distal enhancer	0.836602	0.528134	0.564632	yes		yes
EH38E1715049	chr14	53979386	53979727	Distal enhancer	0.577872	0.399283	0.455046	yes		yes
EH38E1715050	chr14	53980215	53980564	Distal enhancer	0.0997034	0.16365	0.169947	yes		yes
EH38E1715051	chr14	53982634	53982906	Distal enhancer	0.158969	0.0322668	-0.036351	yes
EH38E1715056	chr14	53999157	53999502	Distal enhancer	0.130493	0.0296	0.0534535	yes
EH38E3095494	chr14	54001247	54001510	Distal enhancer	0.275413	-0.00675844	0.0627773	yes
EH38E3095495	chr14	54001537	54001855	Distal enhancer	0.193629	0.141081	0.108628	yes
EH38E1715067	chr14	54047920	54048267	Distal enhancer	0.175845	0.144684	0.204862	yes		yes
EH38E1715069	chr14	54048809	54049139	Distal enhancer	0.289812	0.0643732	0.0697184	yes		yes
EH38E3095506	chr14	54085303	54085520	Distal enhancer	0.0645732	-0.00660476	0.0117454		yes		yes
EH38E1715093	chr14	54102108	54102452	Distal enhancer	0.209972	0.278989	0.156188	yes		yes
EH38E1715094	chr14	54102563	54102742	Distal enhancer	0.442302	0.619368	0.354139	yes		yes
EH38E1715101	chr14	54107028	54107377	Distal enhancer	0.463348	0.301885	0.368542	yes		yes
EH38E3095513	chr14	54108731	54109078	Distal enhancer	0.462011	0.317528	0.431039	yes		yes
EH38E1715106	chr14	54109193	54109513	Distal enhancer	0.632209	0.347587	0.427045	yes		yes
EH38E1715114	chr14	54117011	54117352	Distal enhancer	0.0606752	0.05449	0.0835824		yes
EH38E3095518	chr14	54117894	54118238	Distal enhancer	0.235121	0.128744	0.14345	yes		yes
EH38E1715124	chr14	54133944	54134291	Distal enhancer	0.174415	0.194634	0.176888	yes		yes
EH38E3095523	chr14	54135892	54136173	Distal enhancer	0.452737	0.106813	0.149921	yes		yes
EH38E1715127	chr14	54137037	54137218	Distal enhancer	0.685387	0.334852	0.363217	yes		yes
EH38E3095525	chr14	54138209	54138492	Distal enhancer	1.07554	0.724483	0.440878	yes		yes
EH38E1715130	chr14	54138628	54138976	Distal enhancer	0.291514	0.233549	0.118884	yes		yes
EH38E3095526	chr14	54139187	54139378	Distal enhancer	1.05286	0.503153	0.558127	yes		yes
EH38E1715154	chr14	54175354	54175695	Distal enhancer	0.24329	0.200406	0.188226	yes		yes
EH38E3095535	chr14	54175933	54176282	Distal enhancer	0.283381	0.262553	0.163564	yes		yes
EH38E3095546	chr14	54197414	54197756	Distal enhancer	0.117522	0.0116113	0.0376559	yes
EH38E3095585	chr14	54291883	54292232	Distal enhancer	0.031217	0.0377082	-0.0138239	yes
EH38E3095606	chr14	54352935	54353254	Distal enhancer	0.751396	0.596145	0.287942	yes		yes
EH38E3095607	chr14	54353304	54353582	Distal enhancer	1.09634	0.927799	0.92579	yes		yes
EH38E3095608	chr14	54353895	54354051	Distal enhancer	0.585525	0.663064	0.960877	yes		yes
EH38E3095609	chr14	54354100	54354449	Distal enhancer	0.199098	0.295739	0.345415	yes		yes
EH38E1715272	chr14	54356272	54356621	Distal enhancer	0.0733517	0.107123	0.330623		yes
EH38E1715273	chr14	54360701	54361043	Distal enhancer	0.157942	0.184893	0.354367	yes		yes
EH38E3095611	chr14	54364624	54364964	Distal enhancer	0.164732	0.113883	0.064116	yes		yes
EH38E3095612	chr14	54366840	54367062	Distal enhancer	0.41135	0.450451	0.308474	yes		yes
EH38E3095613	chr14	54367095	54367444	Distal enhancer	0.617277	0.286081	0.452334	yes		yes
EH38E1715281	chr14	54367470	54367699	Distal enhancer	0.650924	0.291752	0.286989	yes		yes
EH38E3095654	chr14	54447237	54447582	Distal enhancer	0.267602	0.229927	0.354586	yes		yes
EH38E3095658	chr14	54451227	54451574	Distal enhancer	0.427015	0.127119	0.381386	yes		yes
EH38E3095659	chr14	54451999	54452345	Distal enhancer	0.0510248	0.0249595	0.0557846	yes
EH38E1715374	chr14	54498193	54498439	Distal enhancer	0.295643	0.233396	0.301193	yes		yes
EH38E3095696	chr14	54564387	54564555	Distal enhancer	0.066542	-0.00839221	0.0341407		yes		yes
EH38E1715403	chr14	54564571	54564809	Distal enhancer	0.150461	0.117001	0.0131987	yes
EH38E3095697	chr14	54564871	54565071	Distal enhancer	0.41341	0.313312	0.303247	yes		yes
EH38E3095906	chr14	54837769	54838115	Distal enhancer	0.0983342	-0.00628542	0.047592	yes
EH38E3095908	chr14	54839682	54840028	Distal enhancer	0.254876	0.0260201	-0.0131105	yes
EH38E1715898	chr14	55102205	55102554	Distal enhancer	0.424214	0.121562	0.322991	yes		yes
EH38E3096024	chr14	55103014	55103177	Distal enhancer	0.914115	0.471876	0.966339	yes		yes
EH38E3096025	chr14	55103183	55103531	Distal enhancer	0.562583	0.268939	0.464465	yes		yes
EH38E3096032	chr14	55107859	55108202	Distal enhancer	0.808054	0.487629	0.786943	yes		yes
EH38E1715908	chr14	55108249	55108568	Distal enhancer	0.745441	0.668419	1.13719	yes		yes
[truncated: 5,632 more rows]

## Sheet: The Activity of Promoters
Promoter-id	Chr	Start	End	Activity in 0h (RPM)	Activity in 8h (RPM)	Activity in 16h (RPM)	0h active promoters	0h inactive promoters	"Consistently active" promoters	"Consistently inactive" promoters
EH38E2776539	chr1	778571	778919	0.431021	0.247201	0.323944	yes		yes
EH38E2776555	chr1	827418	827767	0.393353	0.432036	0.4644	yes		yes
EH38E2776639	chr1	923720	924069	0.128283	0.0308572	0.00191291		yes		yes
EH38E2776701	chr1	959150	959498	0.387135	0.2191	0.241033	yes		yes
EH38E2776705	chr1	960416	960709	0.503544	0.169978	0.288632	yes		yes
EH38E1310345	chr1	1000069	1000409	1.17412	0.693743	0.712819	yes		yes
EH38E2776783	chr1	1001094	1001298	1.56796	0.949094	1.39369	yes		yes
EH38E2776806	chr1	1013283	1013630	0.268385	0.251537	0.294347	yes		yes
EH38E2776823	chr1	1019823	1020170	0.441419	0.272635	0.280059	yes		yes
EH38E2776892	chr1	1059476	1059823	0.890786	0.118846	0.565982	yes		yes
EH38E2776981	chr1	1115930	1116112	0.709161	0.196009	0.615744	yes
EH38E2777198	chr1	1231968	1232317	0.272288	0.136365	0.297821	yes		yes
EH38E2777265	chr1	1273761	1274083	0.549318	0.554998	0.49544	yes		yes
EH38E2777327	chr1	1307888	1308215	0.283466	0.219429	0.362609	yes		yes
EH38E2777328	chr1	1308335	1308678	0.572248	0.273106	0.374829	yes		yes
EH38E2777357	chr1	1324575	1324902	0.707437	0.300402	0.524709	yes		yes
EH38E2777371	chr1	1331063	1331400	0.22713	0.156928	0.338494	yes		yes
EH38E2777428	chr1	1358601	1358946	0.371613	0.55578	0.389002	yes		yes
EH38E2777455	chr1	1375251	1375598	0.16305	0.0401033	0.111444	yes		yes
EH38E2777478	chr1	1399286	1399634	0.507529	0.431511	0.502954	yes		yes
EH38E2777492	chr1	1407147	1407496	1.23434	0.72047	0.976614	yes		yes
EH38E2777508	chr1	1420803	1421013	1.09715	0.876431	1.1237	yes		yes
EH38E2777509	chr1	1421235	1421582	1.29352	0.717274	0.911909	yes		yes
EH38E2777521	chr1	1425757	1426105	0.448682	0.235566	0.324059	yes		yes
EH38E2777544	chr1	1434340	1434680	1.66037	0.897013	1.10224	yes		yes
EH38E2777547	chr1	1435355	1435538	0.978496	0.573842	0.748239	yes		yes
EH38E2777548	chr1	1435566	1435875	0.4536	0.152737	0.155309	yes		yes
EH38E2777578	chr1	1471491	1471839	0.399424	0.206588	0.296248	yes		yes
EH38E2777613	chr1	1511888	1512233	0.631767	0.412385	0.521355	yes		yes
EH38E1311014	chr1	1573861	1574185	0.33216	0.306441	0.459663	yes		yes
EH38E2777700	chr1	1574751	1575097	0.904389	0.594753	0.710037	yes		yes
EH38E2777745	chr1	1615192	1615541	1.03173	0.470601	0.401333	yes		yes
EH38E2777746	chr1	1615640	1615956	1.43872	0.784274	0.90143	yes		yes
EH38E2777804	chr1	1658959	1659308	0.834392	0.569381	0.88517	yes		yes
EH38E2777853	chr1	1692613	1692926	0.44549	0.257222	0.412736	yes		yes
EH38E2777867	chr1	1724270	1724619	0.548302	0.271518	0.578626	yes		yes
EH38E2777881	chr1	1745965	1746197	1.10787	0.702822	0.826577	yes		yes
EH38E2777932	chr1	1778298	1778638	0.72598	0.536502	0.498141	yes		yes
EH38E1311174	chr1	1778802	1779150	1.28368	0.753382	0.922182	yes		yes
EH38E1311282	chr1	1890997	1891331	0.698592	0.154299	0.470718	yes		yes
EH38E2778028	chr1	1891351	1891614	0.428478	0.148633	0.175689	yes		yes
EH38E2778247	chr1	2049845	2050000	1.40738	0.952598	1.46005	yes		yes
EH38E2778499	chr1	2194668	2194944	0.516684	0.30593	0.467039	yes		yes
EH38E2778729	chr1	2314804	2315077	0.883977	0.513586	0.920733	yes		yes
EH38E2778854	chr1	2391521	2391869	0.283931	0.23983	0.305884	yes		yes
EH38E2778889	chr1	2412481	2412830	0.588235	0.463469	0.33915	yes		yes
EH38E2779065	chr1	2526467	2526709	0	0	0		yes		yes
EH38E1312085	chr1	2556822	2557171	0	0	0		yes		yes
EH38E2779175	chr1	2586398	2586745	0	0	0		yes		yes
EH38E2779942	chr1	3323157	3323506	0.592236	0.122386	0.194572	yes		yes
EH38E2780140	chr1	3454346	3454660	0.627115	0.342708	0.581095	yes		yes
EH38E2780141	chr1	3454661	3454845	1.66477	0.785742	1.52178	yes		yes
EH38E2780292	chr1	3531306	3531653	-0.0779865	-0.0154773	-0.0175256		yes		yes
EH38E2780417	chr1	3611474	3611822	0.0491055	0.0408396	-0.000407653		yes
EH38E2780437	chr1	3624720	3625068	0.286129	0.0958536	0.226004	yes		yes
EH38E2780474	chr1	3649995	3650342	0.0693047	0.0898716	0.0574222	yes		yes
EH38E2780640	chr1	3747258	3747607	0.23477	0.100493	0.205918	yes		yes
EH38E2780654	chr1	3772421	3772770	0.419715	0.187994	0.322726	yes		yes
EH38E2780696	chr1	3796376	3796720	0.538403	0.480741	0.539781	yes		yes
EH38E2780749	chr1	3857170	3857516	0.303843	0.142132	0.212355	yes		yes
EH38E1313124	chr1	3900086	3900426	0.858529	0.301727	0.446525	yes		yes
EH38E2781721	chr1	5992168	5992333	1.22202	0.509899	0.895225	yes		yes
EH38E2781722	chr1	5992398	5992745	0.053341	-0.050348	0.0987915	yes
EH38E2781780	chr1	6026082	6026429	0.182235	0.0944441	0.215041	yes		yes
EH38E1314191	chr1	6199505	6199854	0.691785	0.398276	0.651319	yes		yes
EH38E2781997	chr1	6205972	6206172	1.18977	0.748223	0.925533	yes		yes
EH38E2781998	chr1	6206175	6206416	1.38414	0.701817	0.763833	yes		yes
EH38E2782025	chr1	6235846	6236195	0.319794	0.147006	0.149266	yes		yes
EH38E2782208	chr1	6393294	6393642	1.09003	0.410023	0.554149	yes		yes
EH38E2782209	chr1	6393654	6393957	1.1692	0.491336	0.743553	yes		yes
EH38E2782286	chr1	6446975	6447125	0.957188	0.939153	1.19096	yes		yes
EH38E2782288	chr1	6447782	6448123	0.944957	0.540113	0.799199	yes		yes
EH38E2782359	chr1	6490470	6490813	1.33525	0.39261	0.696243	yes		yes
EH38E2782362	chr1	6491503	6491851	0.151052	0.0463764	0.165934	yes		yes
EH38E2782418	chr1	6554398	6554747	0.761958	0.368245	0.481044	yes		yes
EH38E2782436	chr1	6579742	6580091	0.404823	0.118647	0.34733	yes		yes
EH38E2782480	chr1	6602794	6603141	0.750394	0.526948	0.725161	yes		yes
EH38E2782482	chr1	6603584	6603763	2.53173	1.09426	1.4714	yes		yes
EH38E1314649	chr1	6613423	6613759	0.0861574	0.106892	0.12821	yes		yes
EH38E2782510	chr1	6624642	6624991	0.127916	0.131125	0.270076	yes		yes
EH38E2782511	chr1	6625004	6625352	0.712693	0.508821	0.736481	yes		yes
EH38E2782565	chr1	6701736	6702085	0.414341	0.534562	0.459874	yes		yes
EH38E2782570	chr1	6724551	6724893	0.291113	-0.04251	0.106171	yes
EH38E2782602	chr1	6784601	6784844	0.879292	0.632546	0.7449	yes		yes
EH38E2783245	chr1	7771096	7771444	0.477968	0.351466	0.312313	yes		yes
EH38E2783331	chr1	7961397	7961746	0.456639	0.231651	0.356006	yes		yes
EH38E2783332	chr1	7961800	7962012	1.62585	1.08736	1.4327	yes		yes
EH38E2783404	chr1	8026243	8026592	1.06338	0.525539	0.770659	yes		yes
EH38E2783780	chr1	8423629	8423975	0.182756	0.229802	0.185112	yes		yes
EH38E2783849	chr1	8525850	8526198	0.0720718	0.201582	0.120876		yes
EH38E2784026	chr1	8817558	8817906	0.486691	0.423278	0.467412	yes		yes
EH38E1316578	chr1	8878609	8878956	1.56445	0.865495	1.30305	yes		yes
EH38E2784312	chr1	9129059	9129408	0.205618	0.0505783	0.0589692	yes		yes
EH38E2784350	chr1	9182197	9182540	2.10137	1.32537	1.32612	yes		yes
EH38E2784395	chr1	9234541	9234874	0.582964	0.356544	0.489922	yes		yes
EH38E2784477	chr1	9292657	9293004	0.381011	0.144705	0.244256	yes		yes
EH38E1317123	chr1	9428808	9429157	0.0864631	0.0827035	0.0185286	yes		yes
EH38E2784699	chr1	9503340	9503689	0.306658	0.0073073	0.20648	yes		yes
EH38E2784729	chr1	9539184	9539532	0.0682663	0.121542	0.157587	yes		yes
EH38E2784896	chr1	9687361	9687706	0.386803	0.320837	0.22495	yes		yes
EH38E2785044	chr1	9823921	9824270	0.122833	0.0953529	0.128717	yes		yes
EH38E2785154	chr1	9910328	9910675	0.00552859	0.0246466	0.0673258	yes		yes
EH38E2785170	chr1	9942986	9943155	1.47672	0.871382	1.2913	yes		yes
EH38E1317631	chr1	9943189	9943529	1.00247	0.597386	0.534813	yes		yes
EH38E2785217	chr1	10032658	10033007	0.0449196	-0.0437303	0.0911552	yes		yes
EH38E2785218	chr1	10033215	10033460	1.19719	1.00938	0.89489	yes		yes
EH38E1317823	chr1	10210272	10210621	0.572063	0.157147	0.568349	yes		yes
EH38E2785325	chr1	10211401	10211748	0.837437	0.62203	0.360989	yes		yes
EH38E1317949	chr1	10398747	10399096	0.459448	0.0764417	0.290605	yes		yes
EH38E2785431	chr1	10430245	10430532	0.807345	0.287268	0.349034	yes		yes
EH38E2785432	chr1	10430575	10430856	0.757313	0.417316	0.344376	yes		yes
EH38E2785452	chr1	10472254	10472409	0.890532	0.453501	0.544662	yes		yes
EH38E1318009	chr1	10472478	10472827	0.172425	0.206893	0.170045	yes		yes
EH38E2785454	chr1	10474744	10475092	0.488218	0.497618	0.781332	yes		yes
EH38E2785867	chr1	10796557	10796904	-0.0622873	0.0329251	0.0394479		yes
EH38E2786047	chr1	11012219	11012491	0.874156	0.571579	0.835891	yes		yes
EH38E2786048	chr1	11012494	11012761	2.23371	1.50469	1.51738	yes		yes
EH38E2786067	chr1	11047166	11047510	0.676632	0.199026	0.323628	yes		yes
EH38E2786082	chr1	11059956	11060305	0.14723	0.134323	0.0938057	yes		yes
EH38E2786101	chr1	11099704	11100052	1.1629	0.442046	0.805981	yes		yes
EH38E2786176	chr1	11262543	11262888	0.17659	0.0699137	0.127842	yes		yes
EH38E2786181	chr1	11272886	11273234	0.161604	0.180053	0.109618	yes		yes
EH38E1318745	chr1	11273368	11273545	1.7113	1.1267	1.34343	yes		yes
EH38E2786182	chr1	11273595	11273768	1.27467	0.409703	0.929277	yes		yes
EH38E2786307	chr1	11478987	11479334	0.546657	0.380281	0.416774	yes		yes
EH38E2786413	chr1	11654371	11654571	0.687854	0.558706	1.00241	yes		yes
EH38E2786414	chr1	11654642	11654989	0.277475	0.154559	0.301217	yes		yes
EH38E2786425	chr1	11664033	11664380	0.465753	0.321619	0.256345	yes		yes
EH38E2786506	chr1	11735835	11736183	0.0849707	0.077	0.0345659	yes		yes
EH38E1319122	chr1	11805490	11805695	1.60534	0.775696	1.40012	yes		yes
EH38E2786601	chr1	11805905	11806254	0.146776	0.255835	0.235911	yes		yes
EH38E2786602	chr1	11806330	11806485	1.62145	0.892676	1.18842	yes		yes
EH38E1319206	chr1	11907780	11908028	0.885303	0.476112	0.607689	yes		yes
EH38E2786684	chr1	11908038	11908299	0.776248	0.628603	0.686769	yes		yes
EH38E1319211	chr1	11909950	11910151	0.578806	0.303432	0.342512	yes		yes
EH38E1319233	chr1	11926348	11926697	0.179433	0.129778	0.164127	yes		yes
EH38E2786714	chr1	11934460	11934808	1.02218	0.414043	0.459187	yes		yes
EH38E2786744	chr1	11979895	11980047	0.339485	0.0914718	0.149368	yes		yes
EH38E1319274	chr1	11980082	11980431	0.304932	0.235857	0.328854	yes		yes
EH38E2786780	chr1	12019187	12019536	0.174486	-0.00389092	0.0338003	yes
EH38E2787036	chr1	12229818	12230166	0.479765	0.229149	0.515476	yes		yes
EH38E2787340	chr1	12617877	12618226	1.3379	0.825897	1.16307	yes		yes
EH38E1319933	chr1	12618230	12618569	1.45768	0.978718	1.22785	yes		yes
EH38E2787341	chr1	12618997	12619345	0.576073	0.60742	0.557334	yes		yes
EH38E2787600	chr1	13749154	13749502	0.144122	0.0579617	0.111247	yes		yes
EH38E2788101	chr1	14923956	14924304	0.237842	0.0687835	0.184022	yes
EH38E2788302	chr1	15152420	15152768	0.610674	0.354154	0.246615	yes		yes
EH38E1321222	chr1	15153497	15153846	0.66181	0.292681	0.414444	yes		yes
EH38E1321343	chr1	15247037	15247385	0.0130014	0.0226391	-0.0117162		yes		yes
EH38E2788547	chr1	15409348	15409697	0.24226	0.0194502	0.221066	yes
EH38E2788548	chr1	15409740	15409989	0.435868	0.231993	0.565342	yes		yes
EH38E2788677	chr1	15524042	15524271	0.337975	0.2289	0.373332	yes		yes
EH38E2788678	chr1	15524317	15524636	0.084272	0.0423995	0.0895242	yes		yes
EH38E2788685	chr1	15526544	15526893	0.16425	0.172115	0.153652	yes		yes
EH38E2788713	chr1	15585002	15585349	0.298985	0.204052	0.200195	yes		yes
EH38E2788726	chr1	15603476	15603816	0.0987514	0.224489	0.214546	yes		yes
EH38E2788735	chr1	15617247	15617596	0.934438	0.414561	0.448281	yes		yes
EH38E2788843	chr1	15735991	15736338	0.251547	0.0835184	0.0774062	yes
EH38E2788853	chr1	15742372	15742692	0.174289	0.0238738	0.160451	yes
EH38E2788861	chr1	15749628	15749974	0.160554	0.000623486	0.218949	yes
EH38E2788869	chr1	15756416	15756755	0.171834	0.0630632	0.205386	yes
EH38E2788960	chr1	15847469	15847818	0.356342	0.265817	0.336437	yes		yes
EH38E2789078	chr1	15975871	15976220	0.652477	0.487821	0.677868	yes		yes
EH38E2789095	chr1	16003981	16004330	0.543967	0.108727	0.355178	yes		yes
EH38E2789314	chr1	16154977	16155310	1.42645	0.770317	0.968958	yes		yes
EH38E2789317	chr1	16155953	16156298	0.870403	0.563485	0.835943	yes		yes
EH38E2789422	chr1	16237017	16237365	0.206925	0.138862	0.2522	yes		yes
EH38E1322411	chr1	16352351	16352700	1.01622	0.570698	0.644628	yes		yes
EH38E2789497	chr1	16366937	16367286	0.304927	0.281982	0.373122	yes		yes
EH38E2789542	chr1	16440478	16440827	0.433237	0.253694	0.404291	yes		yes
EH38E2789578	chr1	16499090	16499439	0.440905	0.174784	0.48985	yes		yes
EH38E2789595	chr1	16514249	16514589	2.21804	1.14253	1.81638	yes		yes
EH38E1322522	chr1	16514590	16514833	0.55181	0.342013	0.452668	yes		yes
EH38E2789639	chr1	16613408	16613753	2.63055	1.65014	1.84954	yes		yes
EH38E2789702	chr1	16645341	16645690	3.279	2.27269	2.64661	yes		yes
EH38E2789703	chr1	16645696	16645934	2.97913	1.68084	2.37023	yes		yes
EH38E2789830	chr1	16904746	16905095	1.7366	0.874033	1.56513	yes		yes
EH38E2789957	chr1	17011828	17012177	0.0055519	0.0796361	0.0428538		yes
EH38E2789991	chr1	17053992	17054341	0.0808307	0.165551	0.192104	yes		yes
EH38E2790314	chr1	17438431	17438780	1.08037	0.704921	0.708888	yes		yes
EH38E2790316	chr1	17439648	17439997	0.267964	0.138665	0.219455	yes		yes
EH38E2790431	chr1	17580190	17580534	0.887913	0.638187	0.77473	yes		yes
EH38E2790887	chr1	18480913	18481140	0.329404	0.244707	0.428032	yes		yes
EH38E2791118	chr1	18902482	18902656	2.11329	1.07599	1.47325	yes		yes
EH38E1324186	chr1	18956666	18957015	0.16996	0.0131701	0.131621	yes		yes
EH38E2791384	chr1	19210191	19210540	0.529534	0.391513	0.541422	yes		yes
EH38E2791403	chr1	19251416	19251753	2.10761	1.10686	2.02158	yes		yes
EH38E2791447	chr1	19312035	19312384	0.467455	0.186508	0.318024	yes		yes
EH38E2791624	chr1	19485470	19485818	0.453183	0.286761	0.445597	yes		yes
EH38E2791684	chr1	19596745	19597093	0.466292	0.26319	0.438774	yes		yes
EH38E2791716	chr1	19643169	19643391	0.00864008	-0.0858571	0.0842785		yes		yes
EH38E2791855	chr1	19799591	19799937	0.821962	0.421527	0.805326	yes		yes
EH38E2791871	chr1	19815088	19815428	0.136349	0.105519	0.0942643		yes		yes
EH38E2791899	chr1	19882177	19882526	0.57271	0.299603	0.353002	yes		yes
EH38E1325412	chr1	20476415	20476762	0.718019	0.481699	0.547656	yes		yes
EH38E2792227	chr1	20480378	20480725	0.267728	0.240301	0.273976	yes		yes
EH38E2792238	chr1	20486128	20486475	1.9511	1.0666	1.15812	yes		yes
EH38E2792256	chr1	20507975	20508321	0.559926	0.414725	0.733103	yes		yes
EH38E2792273	chr1	20552307	20552655	0.713306	0.421916	0.765537	yes		yes
EH38E2792293	chr1	20588743	20589092	0.0987684	0.0733707	0.125306	yes
EH38E2792336	chr1	20633254	20633603	0.378112	0.0456403	0.280443	yes		yes
EH38E2792356	chr1	20661331	20661680	0.269551	0.144964	0.235006	yes		yes
EH38E2792454	chr1	20732789	20732961	0.394401	0.405433	0.455228	yes		yes
EH38E2792475	chr1	20786626	20786974	0.588963	0.461806	0.571803	yes		yes
EH38E2792655	chr1	21176784	21177132	0.475352	0.067182	0.247653	yes
EH38E2792842	chr1	21345389	21345736	0.553348	0.30365	0.270907	yes		yes
EH38E2792883	chr1	21439917	21440266	0.467314	0.164413	0.426165	yes		yes
EH38E2792915	chr1	21509110	21509442	0.0415265	0.0350759	0.0402002		yes		yes
EH38E2793185	chr1	21783041	21783390	1.28698	0.803609	1.11137	yes		yes
EH38E2793186	chr1	21783467	21783815	1.10917	0.675319	0.998608	yes		yes
EH38E2793357	chr1	21937257	21937606	0.244431	0.148312	0.11504	yes		yes
EH38E2793380	chr1	21956839	21957188	0.243794	0.229171	0.369264	yes		yes
EH38E2793467	chr1	22025317	22025622	0.758172	0.322715	0.495109	yes		yes
EH38E2793495	chr1	22052485	22052833	0.605082	0.329868	0.600123	yes		yes
EH38E2793497	chr1	22053167	22053430	0.793813	0.308007	0.65463	yes		yes
EH38E2793498	chr1	22053447	22053794	0.560956	0.41944	0.857078	yes		yes
EH38E2793782	chr1	22451681	22452026	0.20756	0.242187	0.199604	yes		yes
EH38E1327456	chr1	23019257	23019605	0.661009	0.465071	0.460768	yes		yes
EH38E2794239	chr1	23168692	23169034	0.310735	0.111293	0.300739	yes		yes
EH38E2794320	chr1	23344345	23344693	0.21707	0.0689371	0.162411	yes		yes
EH38E2794334	chr1	23368229	23368578	0.454919	0.264341	0.258407	yes		yes
EH38E2794335	chr1	23369115	23369276	1.42632	1.0856	1.35114	yes		yes
EH38E1327718	chr1	23369286	23369487	1.79212	1.1475	1.10911	yes		yes
EH38E2794336	chr1	23369544	23369744	1.07669	0.871549	1.29604	yes		yes
EH38E2794337	chr1	23369757	23370077	0.672903	0.489716	0.725818	yes		yes
EH38E2794390	chr1	23424650	23424995	1.76235	1.11663	1.26843	yes		yes
EH38E2794441	chr1	23484147	23484495	0.298155	0.095781	0.11019	yes		yes
EH38E2794442	chr1	23484598	23484877	0.0793862	0.0246523	0.107925	yes
EH38E2794484	chr1	23531216	23531565	0.20956	0.0861263	0.0697268	yes		yes
EH38E2794527	chr1	23559374	23559720	0.516107	0.145746	0.459546	yes		yes
EH38E2794649	chr1	23691570	23691919	0.556036	0.277072	0.343856	yes		yes
EH38E2794675	chr1	23743276	23743623	1.2574	0.989961	0.858303	yes		yes
EH38E2794700	chr1	23778244	23778584	0.801476	0.371559	0.337063	yes		yes
EH38E2794709	chr1	23790951	23791300	0.344915	0.415144	0.441709	yes		yes
EH38E2794728	chr1	23800209	23800409	1.89854	1.46325	1.8205	yes		yes
EH38E2794729	chr1	23800515	23800668	1.80431	1.13098	1.63698	yes		yes
EH38E2794730	chr1	23800682	23801028	0.609811	0.345372	0.627937	yes		yes
EH38E2794750	chr1	23825307	23825656	1.14352	0.518244	0.794865	yes		yes
EH38E2794775	chr1	23868205	23868539	0.311689	0.174088	0.133016	yes		yes
EH38E2794840	chr1	23959557	23959906	1.29028	0.614242	0.855185	yes		yes
EH38E2794854	chr1	23980251	23980600	0.863006	0.322569	0.612397	yes		yes
EH38E2794974	chr1	24142984	24143333	0.311226	0.251129	0.296691	yes		yes
EH38E2795002	chr1	24187161	24187503	0.662078	0.366097	0.566675	yes		yes
EH38E2795168	chr1	24413625	24413969	0.338849	0.0832874	0.205248	yes		yes
EH38E2795173	chr1	24415522	24415871	-0.111805	-0.0340142	0.0298706		yes
EH38E2795227	chr1	24502237	24502571	0.860366	0.601211	0.760236	yes		yes
EH38E2795228	chr1	24502705	24503053	0.847666	0.316635	0.71441	yes		yes
EH38E2795857	chr1	25232334	25232682	0.65325	0.484726	0.503205	yes		yes
EH38E2795878	chr1	25247385	25247734	0.573008	0.260895	0.400393	yes		yes
EH38E2795879	chr1	25247771	25247951	1.064	0.460515	0.838162	yes		yes
EH38E2795926	chr1	25338175	25338504	0.691932	0.334721	0.646966	yes		yes
EH38E2795966	chr1	25430655	25431003	0.13402	0.083286	0.154065	yes		yes
EH38E2796039	chr1	25543470	25543736	0.57168	0.402598	0.512539	yes		yes
EH38E2796130	chr1	25616480	25616827	0.0187946	-0.0648958	0.0831332		yes
EH38E2796358	chr1	25819787	25820133	0.84514	0.62992	0.639677	yes		yes
EH38E2796360	chr1	25820601	25820940	1.33084	0.783188	1.25646	yes		yes
EH38E2796388	chr1	25859322	25859671	0.473432	0.251431	0.450901	yes		yes
EH38E2796403	chr1	25871076	25871320	0.494796	0.23913	0.313453	yes		yes
EH38E1329973	chr1	25875464	25875812	1.20587	0.440625	0.854679	yes		yes
EH38E1330006	chr1	25904981	25905312	0.431261	0.0983799	0.084331	yes
EH38E2796451	chr1	25905971	25906240	1.09119	0.222126	0.337342	yes		yes
EH38E1330009	chr1	25906316	25906665	0.188175	-0.0536161	0.125649	yes		yes
EH38E2796521	chr1	25998030	25998378	0.107555	0.0146652	0.049258	yes		yes
EH38E2796554	chr1	26021645	26021972	0.262173	0.0187803	0.103315	yes
EH38E2796692	chr1	26110962	26111279	1.32697	0.597378	0.771793	yes		yes
EH38E2796694	chr1	26111569	26111917	0.651846	0.226381	0.420409	yes		yes
EH38E2796756	chr1	26169685	26170032	0.436477	0.25851	0.25768	yes		yes
EH38E2796764	chr1	26177269	26177612	0.23213	0.211209	0.0127021	yes		yes
EH38E2796796	chr1	26225265	26225606	0.209286	0.0235379	0.0632956	yes		yes
EH38E2796800	chr1	26233880	26234227	0.167298	0.0382465	0.132685	yes		yes
EH38E2796829	chr1	26279866	26280211	0.777721	0.38776	0.563073	yes		yes
EH38E2796868	chr1	26306527	26306875	0.323159	0.0912149	0.0797414	yes		yes
EH38E2796994	chr1	26432079	26432428	0.290752	0.0125805	0.138805	yes		yes
EH38E2797011	chr1	26472232	26472577	1.13079	0.498138	0.645727	yes		yes
EH38E2797050	chr1	26531155	26531504	0.203868	0.395329	0.476169	yes		yes
EH38E2797161	chr1	26692966	26693315	0.508991	0.265562	0.521499	yes		yes
EH38E2797166	chr1	26695867	26696076	1.4974	1.03578	1.10537	yes		yes
EH38E2797230	chr1	26786914	26787263	0.842827	0.324812	0.43513	yes		yes
EH38E1330813	chr1	26787809	26788157	2.21665	1.18679	1.65645	yes		yes
EH38E2797296	chr1	26862859	26863202	0.0952053	0.0887419	0.0858447	yes		yes
EH38E2797314	chr1	26890175	26890415	0.819823	0.500397	0.614353	yes		yes
EH38E2797320	chr1	26900282	26900612	1.01185	0.552494	0.869147	yes		yes
EH38E2797332	chr1	26913844	26914038	0.911003	0.431697	0.604852	yes		yes
EH38E2797336	chr1	26921492	26921840	0.343011	0.336381	0.475817	yes		yes
EH38E2797380	chr1	26993482	26993825	0.34079	0.0729773	0.147864	yes		yes
EH38E2797418	chr1	27012814	27013163	-0.0257702	-0.043078	0.0836179		yes
EH38E2797540	chr1	27154988	27155337	0.49678	0.216406	0.311614	yes		yes
EH38E2797564	chr1	27234288	27234637	0.0550839	0.0725486	0.118769	yes		yes
EH38E2797609	chr1	27322032	27322378	0.426043	0.294023	0.508125	yes		yes
EH38E1331267	chr1	27341762	27342092	0.335629	0.303979	0.435395	yes		yes
EH38E2797666	chr1	27366849	27367193	0.737938	0.144156	0.11185	yes		yes
EH38E2797696	chr1	27392347	27392696	0.175165	0.173691	0.208218	yes		yes
EH38E2797795	chr1	27490059	27490407	1.19035	0.742932	1.09515	yes		yes
EH38E2797969	chr1	27603986	27604328	0.424266	0.286856	0.360839	yes		yes
EH38E2798058	chr1	27669169	27669477	-0.0632884	0.0311655	0.105613		yes		yes
EH38E2798064	chr1	27672137	27672486	0.158126	0.0965699	0.158006	yes		yes
EH38E2798086	chr1	27725603	27725952	-0.135773	-0.0486338	0.0254365		yes
EH38E2798100	chr1	27772890	27773239	-0.015655	0.0259234	0.0193671		yes
EH38E2798127	chr1	27830591	27830939	0.683535	0.522033	0.695128	yes		yes
EH38E2798156	chr1	27872307	27872655	0.141154	0.0958266	0.0932656	yes		yes
EH38E1331869	chr1	27914569	27914918	0.0408699	0.0960678	0.14176	yes		yes
EH38E2798212	chr1	27959373	27959672	0.115073	0.0407917	0.192509	yes
EH38E2798213	chr1	27959789	27960129	0.407266	0.116431	0.362361	yes		yes
EH38E2798214	chr1	27960131	27960282	0.52306	0.148082	0.258254	yes		yes
EH38E2798280	chr1	28088388	28088544	1.15229	0.679194	1	yes		yes
EH38E1331996	chr1	28088565	28088914	0.318781	0.0729241	0.257153	yes		yes
EH38E1332116	chr1	28232859	28233207	0.821534	0.296323	0.505626	yes		yes
EH38E2798392	chr1	28235898	28236245	0.85201	0.346007	0.554305	yes		yes
EH38E2798406	chr1	28246894	28247055	0.962457	0.692712	0.827223	yes		yes
EH38E2798407	chr1	28247145	28247493	0.254664	0.223371	0.285113	yes		yes
EH38E2798422	chr1	28259238	28259586	0.109163	0.133442	0.249294	yes		yes
EH38E2798476	chr1	28328825	28329172	0.421439	0.205475	0.251213	yes		yes
EH38E2798497	chr1	28369493	28369841	1.18789	0.708753	0.792252	yes		yes
EH38E2798534	chr1	28437919	28438262	0.087207	0.0743779	-0.00999488	yes
EH38E2798563	chr1	28505749	28506097	0.512836	0.277799	0.412595	yes		yes
EH38E2798567	chr1	28507349	28507577	1.28693	0.936928	1.04054	yes		yes
EH38E2798591	chr1	28518055	28518400	0.941433	0.506979	0.81898	yes		yes
EH38E2798617	chr1	28552801	28553149	0.328289	0.114898	0.0763096	yes		yes
EH38E1332386	chr1	28553165	28553379	1.10936	0.433397	0.604428	yes		yes
EH38E1332408	chr1	28581491	28581702	1.78101	1.02642	1.08468	yes		yes
EH38E1332409	chr1	28581725	28582074	1.01354	0.498622	0.622876	yes		yes
EH38E2798650	chr1	28591966	28592280	0.491309	0.199342	0.30216	yes		yes
EH38E2798651	chr1	28592292	28592592	1.05318	0.567349	0.657169	yes		yes
EH38E2798676	chr1	28642800	28642949	0.907348	0.76963	1.05162	yes		yes
EH38E1332445	chr1	28642976	28643325	0.309859	0.214212	0.460694	yes		yes
EH38E2798682	chr1	28648352	28648691	0.973131	0.526745	0.691186	yes		yes
EH38E2798697	chr1	28668553	28668717	1.04303	0.576582	0.475193	yes		yes
EH38E2798698	chr1	28668729	28669077	0.103164	0.116082	0.0921916	yes		yes
EH38E2798716	chr1	28736484	28736633	0.678536	0.622049	0.6917	yes		yes
EH38E2798717	chr1	28736678	28737027	0.61545	0.399989	0.436535	yes		yes
EH38E2798718	chr1	28737034	28737193	2.5756	1.8388	2.35521	yes		yes
EH38E2798818	chr1	28886892	28887241	0.722127	0.420309	0.636564	yes		yes
EH38E1332626	chr1	28914298	28914647	0.235512	0.0975501	0.137507	yes		yes
EH38E1332798	chr1	29181652	29181828	2.51748	1.95866	1.9465	yes		yes
EH38E2798979	chr1	29181849	29182197	0.334752	0.206816	0.261474	yes		yes
EH38E1332843	chr1	29230797	29231146	0.407686	0.38254	0.359827	yes		yes
EH38E2799013	chr1	29236292	29236628	0.203215	0.288187	0.219213	yes		yes
EH38E2799659	chr1	30718511	30718671	0.00690095	-0.00173624	0.00809522		yes		yes
EH38E2799661	chr1	30718950	30719113	0.567463	0.185761	0.43492	yes		yes
EH38E2799662	chr1	30719191	30719537	0.130032	0.181669	0.0327242	yes		yes
EH38E1333640	chr1	30823993	30824342	0.273536	0.279118	0.463977	yes		yes
EH38E1333874	chr1	31065639	31065987	0.425668	0.144285	0.336233	yes		yes
EH38E2800147	chr1	31296759	31297107	0.164562	0.0677737	0.295725	yes		yes
EH38E2800148	chr1	31297110	31297278	1.04194	0.574434	0.840119	yes		yes
EH38E2800215	chr1	31413608	31413939	1.2785	0.529218	0.78175	yes		yes
EH38E1334260	chr1	31575534	31575880	0.368539	0.505352	0.347167	yes		yes
EH38E2800361	chr1	31576246	31576584	0.586284	0.35918	0.475913	yes		yes
EH38E2800432	chr1	31644595	31644756	1.55468	1.60509	1.4792	yes		yes
EH38E2800433	chr1	31644778	31645124	0.790418	0.761016	0.957678	yes		yes
EH38E2800434	chr1	31645171	31645322	0.624851	0.444177	0.485252	yes		yes
EH38E1334419	chr1	31704016	31704291	0.740458	0.429601	0.621077	yes		yes
EH38E2800650	chr1	31815916	31816263	-0.0482624	-0.0255338	0.00011947		yes		yes
EH38E2800733	chr1	31938246	31938595	0.286911	0.157609	0.17194	yes		yes
EH38E2800792	chr1	32013528	32013870	0.398387	0.168239	0.141204	yes		yes
EH38E1334777	chr1	32072720	32073069	0.620957	0.523333	0.623938	yes		yes
EH38E2800824	chr1	32073172	32073521	0.539176	0.373528	0.380289	yes		yes
EH38E2800840	chr1	32107846	32108195	0.364984	0.554453	0.488103	yes		yes
EH38E2800879	chr1	32179540	32179808	0.686729	0.549996	0.821505	yes		yes
EH38E2800880	chr1	32179815	32180143	0.816423	0.717408	1.01525	yes		yes
EH38E2800881	chr1	32180148	32180305	1.02431	0.948056	1.19508	yes		yes
EH38E2800905	chr1	32205450	32205798	0.312706	0.135346	0.139704	yes		yes
EH38E2800923	chr1	32222173	32222520	0.303627	0.370668	0.493631	yes		yes
EH38E2800941	chr1	32241617	32241776	0.673948	0.347915	0.479389	yes		yes
EH38E2800984	chr1	32291795	32292143	0.356904	0.162649	0.386021	yes		yes
EH38E2800985	chr1	32292150	32292325	1.08175	0.663784	1.05589	yes		yes
EH38E2801028	chr1	32336082	32336431	0.292801	0.207728	0.170967	yes		yes
EH38E1335075	chr1	32394124	32394356	1.27625	0.776728	1.36457	yes		yes
EH38E2801084	chr1	32394400	32394749	0.218873	0.0368258	0.32528	yes		yes
EH38E1335108	chr1	32464802	32465151	0.0774376	-0.0662643	-0.0268874		yes		yes
EH38E1335156	chr1	32539245	32539468	0.572098	0.253292	0.452824	yes		yes
EH38E2801182	chr1	32650410	32650756	1.07773	0.772138	0.884235	yes		yes
EH38E2801183	chr1	32650921	32651269	0.668181	0.371551	0.429435	yes		yes
EH38E2801184	chr1	32651323	32651492	2.53918	1.46304	1.87247	yes		yes
EH38E2801322	chr1	32817307	32817656	0.505641	0.177006	0.219014	yes		yes
EH38E2801420	chr1	32925427	32925774	0.195956	0.109763	0.125587	yes
EH38E2801462	chr1	32964744	32965093	0.462805	0.102053	0.269805	yes		yes
EH38E1335613	chr1	33036783	33037132	0.198384	0.185199	0.124053	yes		yes
EH38E2801554	chr1	33080913	33081262	0.205136	0.114525	0.119348	yes		yes
EH38E1335744	chr1	33181960	33182309	0.0881753	-0.00995111	0.00250774	yes
EH38E2801782	chr1	33349740	33350088	0.0993231	0.0566574	0.142917	yes		yes
EH38E1336047	chr1	33472401	33472750	0.115216	-0.00510225	0.0448593	yes		yes
EH38E2802235	chr1	34859678	34860027	0.227693	0.248891	0.338801	yes		yes
EH38E2802319	chr1	34985166	34985514	1.281	0.664581	0.822745	yes		yes
EH38E1336600	chr1	35031748	35032096	0.774499	0.424136	0.640774	yes		yes
EH38E1336615	chr1	35079119	35079278	0.806156	0.110012	0.364748	yes		yes
EH38E2802342	chr1	35079295	35079632	0.77931	0.460463	0.406704	yes		yes
EH38E2802403	chr1	35193055	35193404	0.400434	0.201379	0.404216	yes		yes
EH38E1336712	chr1	35268481	35268830	0.796867	0.466894	0.479154	yes		yes
EH38E2802539	chr1	35557349	35557537	2.3306	1.45144	1.64407	yes		yes
EH38E2802540	chr1	35557553	35557896	1.40384	0.94684	1.28818	yes		yes
EH38E2802618	chr1	35641395	35641741	0.684882	0.598894	0.642902	yes		yes
EH38E2802673	chr1	35769894	35770243	0.329092	0.0138072	0.104293	yes
EH38E2802722	chr1	35882967	35883315	0.23339	0.214394	0.301247	yes		yes
EH38E2802748	chr1	35930689	35930921	1.73702	0.953549	1.35499	yes		yes
EH38E2802749	chr1	35931011	35931360	0.907776	0.829201	1.11631	yes		yes
EH38E2802795	chr1	36088653	36089000	1.11065	0.409087	0.65123	yes		yes
EH38E2802872	chr1	36149460	36149808	0.100656	0.0439437	0.0552302	yes		yes
EH38E2802882	chr1	36155774	36156015	1.47391	0.811638	1.21719	yes		yes
EH38E2802883	chr1	36156023	36156186	1.35706	0.695871	0.797951	yes		yes
EH38E2802953	chr1	36224098	36224447	0.313395	0.0070022	0.152502	yes		yes
EH38E2802954	chr1	36224535	36224700	2.39222	1.44826	1.48792	yes		yes
EH38E2803011	chr1	36306144	36306446	0.436675	0.297914	0.477886	yes		yes
EH38E1337389	chr1	36306861	36307210	0.349836	0.139801	0.374586	yes		yes
EH38E1337405	chr1	36324050	36324362	0.729453	0.277935	0.544375	yes		yes
EH38E2803102	chr1	36385880	36386228	0.25266	0.0561477	0.200486	yes		yes
EH38E2803117	chr1	36397814	36398099	0.46651	0.210922	0.312019	yes		yes
EH38E2803153	chr1	36450349	36450698	0.124451	0.0479481	0.161111	yes		yes
EH38E2803166	chr1	36464266	36464611	1.17166	0.712297	1.03248	yes		yes
EH38E2803645	chr1	37474076	37474336	0.36805	0.282863	0.340249	yes		yes
EH38E2803646	chr1	37474346	37474692	0.39462	0.106596	0.164199	yes		yes
EH38E2803692	chr1	37514659	37514946	1.03574	1.01911	1.00103	yes		yes
EH38E2803712	chr1	37554173	37554514	0.382535	0.288983	0.380175	yes		yes
EH38E2803713	chr1	37556739	37557087	0.029767	0.0629298	0.104292		yes
EH38E2803733	chr1	37595839	37596187	0.201337	0.0467912	-0.0212154	yes		yes
EH38E1338212	chr1	37690438	37690785	0.0819431	0.09885	0.194964	yes		yes
EH38E2803792	chr1	37692193	37692539	0.284459	0.0149031	0.0524944	yes		yes
EH38E1338272	chr1	37807576	37807921	0.879607	0.644945	0.556038	yes		yes
EH38E2803855	chr1	37808053	37808401	0.938658	0.841687	0.832682	yes		yes
EH38E2803894	chr1	37859485	37859834	0.224145	0.294348	0.390861	yes		yes
EH38E2803938	chr1	37931662	37932010	0.059242	0.0165417	0.0705734	yes		yes
EH38E1338393	chr1	37946151	37946496	0.435654	0.303908	0.410813	yes		yes
EH38E2803941	chr1	37946903	37947252	0.257192	0.211478	0.300378	yes		yes
EH38E2803964	chr1	37989959	37990308	0.215018	0.0616389	0.325927	yes		yes
EH38E2804005	chr1	38012413	38012760	0.121212	0.248571	0.153075	yes		yes
EH38E2804049	chr1	38046758	38047103	0.0457043	-0.00160046	0.0318681		yes
EH38E2804422	chr1	38859667	38860016	0.0895551	0.115672	0.271142	yes		yes
EH38E2804435	chr1	38873255	38873604	0.238168	-0.0311537	0.231312	yes		yes
EH38E2804485	chr1	38991032	38991381	0.723641	0.626012	0.749947	yes		yes
EH38E2804510	chr1	39026115	39026458	0.743082	0.365654	0.585518	yes		yes
EH38E2804539	chr1	39081024	39081225	0.281995	0.0156967	0.0643842	yes
EH38E2804668	chr1	39215423	39215583	0.404781	0.21558	0.0101554	yes
EH38E2804805	chr1	39491427	39491726	0.105599	0.184751	0.0760774		yes
EH38E2804861	chr1	39576721	39577054	0.152866	0.28741	0.0966133	yes		yes
EH38E2805088	chr1	39883360	39883706	0.704215	0.393578	0.674783	yes		yes
EH38E2805116	chr1	39901876	39902224	0.111225	0.0362328	0.0374437	yes
EH38E2805152	chr1	39954902	39955251	-0.0111107	-0.044037	0.122046		yes
EH38E2805226	chr1	40040140	40040324	1.42446	1.08187	1.19501	yes		yes
EH38E2805227	chr1	40040458	40040806	0.369057	0.160556	0.219889	yes		yes
EH38E1339971	chr1	40097103	40097451	0.423316	0.25664	0.260163	yes		yes
EH38E2805298	chr1	40161152	40161501	0.834418	0.388016	0.518815	yes		yes
EH38E2805335	chr1	40257916	40258265	0.198384	0.172887	0.116208	yes		yes
EH38E1340200	chr1	40449890	40450239	0.603227	0.191648	0.428547	yes		yes
EH38E2805462	chr1	40450241	40450393	1.36193	0.751651	0.835015	yes		yes
EH38E2805472	chr1	40477105	40477450	0.708169	0.478603	0.814581	yes		yes
EH38E2805480	chr1	40508540	40508888	0.841237	0.391445	0.8864	yes		yes
EH38E2805482	chr1	40531397	40531746	0.29385	0.180936	0.439108	yes		yes
EH38E2805556	chr1	40665543	40665865	0.508093	0.173522	0.442997	yes		yes
EH38E2805572	chr1	40691461	40691801	1.05363	0.632028	0.850628	yes		yes
EH38E2805573	chr1	40691962	40692311	0.970645	0.712004	1.40808	yes		yes
EH38E1340332	chr1	40709068	40709407	0.50653	0.175368	0.420766	yes		yes
EH38E1340333	chr1	40709552	40709857	1.01335	0.534834	0.696869	yes		yes
EH38E2805710	chr1	40862272	40862619	0.158658	0.0673638	0.0696959	yes		yes
EH38E2805767	chr1	40939411	40939751	1.03012	0.320449	0.465487	yes		yes
EH38E2805768	chr1	40939766	40940107	0.365814	0.152667	0.238189	yes		yes
EH38E1340595	chr1	40979518	40979828	1.19052	0.603346	0.902864	yes		yes
EH38E2806568	chr1	42035841	42036188	0.0953661	0.0631423	-0.0558013		yes		yes
EH38E1341706	chr1	42335140	42335489	0.892112	0.603792	0.837721	yes		yes
EH38E1341708	chr1	42335704	42335865	0.867717	0.383519	0.681308	yes		yes
EH38E2806717	chr1	42335887	42336233	0.346258	0.162553	0.135587	yes		yes
EH38E2806762	chr1	42455886	42456207	1.10876	0.438692	0.696419	yes		yes
EH38E2806763	chr1	42456290	42456638	1.39202	1.07949	1.15611	yes		yes
EH38E2806766	chr1	42463021	42463370	-0.0280843	-0.0276511	0.0390212		yes		yes
EH38E1341836	chr1	42658192	42658541	0.435988	0.157344	0.281326	yes		yes
EH38E2806806	chr1	42681770	42681942	1.50236	0.840848	1.19706	yes		yes
EH38E2806807	chr1	42682126	42682475	0.700335	0.188208	0.28235	yes		yes
EH38E2806835	chr1	42740162	42740500	0.250616	0.0496403	0.28389	yes		yes
EH38E2806865	chr1	42767007	42767356	0.299585	0.295716	0.320445	yes		yes
EH38E2806866	chr1	42767385	42767574	1.3133	1.01911	1.38433	yes		yes
EH38E2806881	chr1	42816652	42816826	0.895917	0.509101	0.619588	yes		yes
EH38E2806882	chr1	42816915	42817215	0.853298	0.640505	0.642063	yes		yes
EH38E2806883	chr1	42817247	42817582	1.0193	0.504618	0.726246	yes		yes
EH38E2806914	chr1	42846345	42846690	0.413984	0.205904	0.225289	yes		yes
EH38E2807020	chr1	42958810	42959159	0.526918	0.233533	0.288567	yes		yes
EH38E2807025	chr1	42961083	42961345	0.334897	0.0630046	0.103631	yes
EH38E2807026	chr1	42961359	42961586	0.288611	0.0836822	0.258032	yes
EH38E2807027	chr1	42961748	42962038	0.164073	0.0853382	0.0674609	yes
EH38E2807177	chr1	43172187	43172502	0.218217	0.0768906	0.125287	yes		yes
EH38E2807178	chr1	43172507	43172811	-0.0111096	-0.022589	0.0424827		yes		yes
EH38E2807249	chr1	43285506	43285853	0.400348	0.150992	0.229817	yes		yes
EH38E2807318	chr1	43358658	43359005	0.350069	0.0371507	0.273748	yes		yes
EH38E2807335	chr1	43367948	43368297	0.582805	0.373432	0.530807	yes		yes
EH38E2807348	chr1	43389677	43390026	0.517754	0.483846	0.541621	yes		yes
EH38E2807443	chr1	43530698	43531040	0.685379	0.450868	0.557353	yes		yes
EH38E2807566	chr1	43649853	43650201	0.296335	0.202397	0.375888	yes		yes
EH38E2807595	chr1	43707295	43707638	1.10381	0.466581	0.536944	yes		yes
EH38E2807596	chr1	43707645	43707893	1.61043	1.28701	1.27438	yes		yes
EH38E2807597	chr1	43707905	43708100	1.33931	0.934081	0.916861	yes		yes
EH38E2807730	chr1	43934196	43934522	0.148055	0.072358	-0.0212308	yes
EH38E1342927	chr1	43935250	43935544	0.17335	0.0256903	0.12548	yes
EH38E2807743	chr1	43946197	43946407	0.77165	0.252518	0.200943	yes		yes
EH38E1342939	chr1	43946415	43946764	0.819462	0.327518	0.65344	yes		yes
EH38E2807744	chr1	43946830	43946980	1.87319	0.968893	1.59342	yes		yes
EH38E1342959	chr1	43969738	43970087	-0.0350539	0.0935252	0.105303	yes		yes
EH38E2807778	chr1	43974567	43974721	1.31991	0.713016	0.692464	yes		yes
EH38E2807779	chr1	43974758	43975102	0.91642	0.528832	0.798873	yes		yes
EH38E2807790	chr1	43979688	43980031	1.18872	0.683056	1.19564	yes		yes
EH38E2807806	chr1	43991460	43991806	0.342221	0.36893	0.344105	yes		yes
EH38E2807857	chr1	44030219	44030489	1.07325	0.715253	0.870151	yes		yes
EH38E2807861	chr1	44031428	44031776	0.82197	0.453606	0.48935	yes		yes
EH38E2807923	chr1	44213260	44213595	0.620609	0.355419	0.61895	yes		yes
EH38E2807924	chr1	44213596	44213750	1.01519	0.57524	0.849645	yes		yes
EH38E2808046	chr1	44354952	44355115	1.1633	0.387964	0.577391	yes		yes
EH38E2808047	chr1	44355177	44355526	0.288543	0.133182	0.162035	yes		yes
EH38E1343295	chr1	44405062	44405391	0.505371	0.272009	0.250146	yes		yes
EH38E2808281	chr1	44674390	44674736	0.399207	0.224673	0.472409	yes		yes
EH38E2808344	chr1	44739569	44739916	0.579152	0.19289	0.282309	yes		yes
EH38E2808357	chr1	44775382	44775729	0.756135	0.696832	0.690912	yes		yes
EH38E2808393	chr1	44800110	44800431	0.623675	0.338341	0.623643	yes		yes
EH38E2808411	chr1	44807227	44807576	0.911675	0.648253	0.545989	yes		yes
EH38E2808414	chr1	44808324	44808673	1.60909	1.04284	1.53506	yes		yes
EH38E2808440	chr1	44819976	44820307	2.30756	0.887638	1.21812	yes		yes
EH38E2808472	chr1	44843206	44843528	0.0828621	0.0758391	0.102657	yes
EH38E2808519	chr1	44986490	44986836	0.386702	0.206568	0.178558	yes		yes
EH38E2808535	chr1	45011242	45011484	0.456809	0.277145	0.382352	yes		yes
EH38E2808537	chr1	45011964	45012311	0.342426	0.147128	0.234668	yes		yes
EH38E1343816	chr1	45012320	45012528	0.853508	0.54405	0.712451	yes		yes
EH38E2808638	chr1	45303546	45303895	0.340487	0.266966	0.235053	yes		yes
EH38E2808639	chr1	45303940	45304190	1.81802	0.912604	1.35143	yes		yes
EH38E2808668	chr1	45339623	45339852	1.45717	0.855726	1.16892	yes		yes
EH38E2808669	chr1	45339910	45340256	0.775733	0.451925	0.675896	yes		yes
EH38E2808670	chr1	45340312	45340534	1.29515	0.727185	1.41887	yes		yes
EH38E2808738	chr1	45491150	45491499	-0.100581	-0.00645491	-0.0932887		yes
EH38E1344040	chr1	45500002	45500351	0.245959	0.0752984	0.238119	yes		yes
EH38E2808771	chr1	45521762	45522106	0.749193	0.436748	0.592269	yes		yes
EH38E2808772	chr1	45522735	45523080	0.763585	0.510924	0.470726	yes		yes
EH38E2808790	chr1	45550384	45550583	1.27704	0.703075	0.897831	yes		yes
EH38E2808791	chr1	45550667	45551007	0.99573	0.661321	0.764639	yes		yes
EH38E1344090	chr1	45551140	45551299	1.22859	0.716619	0.702618	yes		yes
EH38E2808818	chr1	45583836	45584171	0.696602	0.367234	0.526615	yes		yes
EH38E2808819	chr1	45584185	45584344	1.35785	0.487015	0.70959	yes		yes
EH38E2808887	chr1	45686271	45686424	1.82634	1.31448	1.16837	yes		yes
EH38E2808888	chr1	45686454	45686803	1.00782	0.653394	0.722085	yes		yes
EH38E2808891	chr1	45687977	45688324	0.786984	0.724605	0.760703	yes		yes
EH38E2808906	chr1	45750544	45750888	0.814402	0.225872	0.626162	yes		yes
EH38E2808926	chr1	45803361	45803710	0.367625	0.163745	0.366007	yes		yes
EH38E2809061	chr1	46132698	46132848	1.39058	0.862023	1.46937	yes		yes
EH38E2809062	chr1	46132860	46133208	0.405199	0.412432	0.706227	yes		yes
EH38E2809124	chr1	46198273	46198618	0.805627	0.414285	0.541179	yes		yes
EH38E2809158	chr1	46247353	46247702	0.0982214	0.0409755	0.0581086	yes		yes
EH38E2809188	chr1	46303138	46303486	1.39738	0.893976	1.03867	yes		yes
EH38E2809189	chr1	46303506	46303809	0.825553	0.65065	0.87992	yes		yes
EH38E2809220	chr1	46340974	46341272	1.02092	0.399661	0.634093	yes		yes
EH38E2809246	chr1	46394143	46394436	0.521535	0.245771	0.332438	yes		yes
EH38E2809445	chr1	46604148	46604497	0.352281	0.186444	0.206811	yes		yes
EH38E2809511	chr1	46719052	46719400	0.274972	0.159541	0.198418	yes		yes
EH38E2809611	chr1	47179103	47179441	0.133005	0.045706	0.0399441	yes
EH38E2809709	chr1	47314154	47314503	-0.0356484	0.0326056	-0.013222	yes
EH38E2809725	chr1	47333668	47334014	0.743234	0.442966	0.519246	yes		yes
EH38E2809785	chr1	47437835	47438094	0.604552	0.234795	0.346656	yes		yes
EH38E2810238	chr1	48222493	48222840	0.555753	-0.034925	0.161091	yes		yes
EH38E2810277	chr1	48471893	48472060	0.203477	0.107715	0.118122	yes		yes
EH38E2810278	chr1	48472109	48472458	0.128357	0.0374522	0.0181753	yes		yes
EH38E2810793	chr1	50960111	50960457	0.407944	0.188355	0.401126	yes		yes
EH38E2810794	chr1	50960625	50960825	0.300408	0.231595	0.430729	yes		yes
EH38E1346643	chr1	50968442	50968791	0.74786	0.271277	0.531538	yes		yes
EH38E1346647	chr1	50969977	50970310	0.530255	0.411256	0.430891	yes		yes
EH38E1346771	chr1	51235076	51235425	0.073793	-0.0111746	0.00305297		yes		yes
EH38E2810899	chr1	51236086	51236435	0.636236	0.279812	0.482201	yes		yes
EH38E1346865	chr1	51331320	51331661	0.12354	0.0334662	0.0878047		yes
EH38E2811041	chr1	51519204	51519553	0.167401	0.077125	0.121255	yes		yes
EH38E2811102	chr1	51616883	51617230	0.252465	0.220817	0.266752	yes		yes
EH38E2811164	chr1	51729514	51729862	0.613824	0.254929	0.438975	yes		yes
EH38E2811165	chr1	51730028	51730228	1.88658	1.05926	1.10008	yes		yes
EH38E1347243	chr1	51878461	51878643	1.72578	1.24427	1.52757	yes		yes
EH38E2811239	chr1	51878706	51879055	0.352585	0.274576	0.27277	yes		yes
EH38E2811291	chr1	51990546	51990895	0.198441	-0.0713922	0.19422	yes
EH38E2811311	chr1	52033627	52033973	0.537467	0.433282	0.604868	yes		yes
EH38E1347373	chr1	52054899	52055104	1.05964	0.722739	0.602733	yes		yes
EH38E2811317	chr1	52055149	52055496	1.41114	0.64729	1.07909	yes		yes
EH38E2811319	chr1	52056132	52056420	1.14638	0.631148	0.769998	yes		yes
EH38E2811342	chr1	52141877	52142224	1.04303	0.709159	0.92865	yes		yes
EH38E2811422	chr1	52365233	52365505	0.531181	0.535943	0.450834	yes		yes
EH38E2811424	chr1	52366146	52366495	0.212271	0.0693972	0.195063	yes		yes
EH38E1347523	chr1	52368324	52368663	0.695858	0.273019	0.436105	yes		yes
EH38E2811438	chr1	52404340	52404688	0.462966	0.156037	0.094638	yes		yes
EH38E2811484	chr1	52552710	52552932	1.90805	1.13649	1.84258	yes		yes
EH38E2811485	chr1	52552957	52553295	0.750964	0.404317	0.648285	yes		yes
EH38E2811579	chr1	52698187	52698518	0.984913	0.536028	0.731225	yes		yes
EH38E2811592	chr1	52726261	52726592	0.66065	0.43404	0.566257	yes		yes
EH38E2811672	chr1	52921583	52921928	1.47422	0.583798	0.661263	yes		yes
EH38E2811676	chr1	52927111	52927459	1.179	0.471485	0.770109	yes		yes
EH38E2811695	chr1	53014754	53015103	0.258492	0.0935989	0.269336	yes		yes
EH38E2811868	chr1	53196600	53196948	1.3554	0.792345	1.09344	yes		yes
EH38E2811875	chr1	53220481	53220759	1.23231	0.90354	1.13893	yes		yes
EH38E2811876	chr1	53220764	53220964	1.11358	0.599509	0.870335	yes		yes
EH38E2811881	chr1	53238406	53238755	0.558679	0.117669	0.478784	yes		yes
EH38E2811963	chr1	53327942	53328291	0.103771	0.0265247	0.149385	yes		yes
EH38E2812296	chr1	53838024	53838228	1.0409	0.726667	0.986937	yes		yes
EH38E2812297	chr1	53838252	53838595	1.34132	0.649517	1.59882	yes		yes
EH38E2812312	chr1	53889691	53890039	0.41245	0.359011	0.209499	yes		yes
EH38E2812321	chr1	53894026	53894366	0.224178	0.184364	0.292335	yes		yes
EH38E2812351	chr1	53945409	53945616	1.22901	0.423954	0.826759	yes		yes
EH38E2812352	chr1	53945721	53945886	0.0867299	-0.0408527	0.143515	yes
EH38E2812354	chr1	53946220	53946373	1.39232	0.654749	1.00357	yes		yes
EH38E2812391	chr1	54018048	54018391	0.235659	0.209579	0.391129	yes		yes
EH38E1348649	chr1	54053005	54053225	1.49993	0.892865	1.08817	yes		yes
EH38E2812399	chr1	54053233	54053582	0.423504	0.119743	0.265584	yes		yes
EH38E2812469	chr1	54199946	54200295	0.417021	0.233876	0.430296	yes		yes
EH38E1348986	chr1	54406298	54406647	0.33515	0.245508	0.28357	yes		yes
EH38E2812799	chr1	54547967	54548190	0.0317401	0.0834291	-0.0256121	yes
EH38E2812867	chr1	54623453	54623797	0.0820978	0.0384411	0.106113		yes		yes
EH38E2812896	chr1	54715620	54715968	0.336368	0.161511	0.341979	yes		yes
EH38E1349221	chr1	54764446	54764791	0.17239	0.0505392	0.0176815	yes		yes
EH38E2813030	chr1	54887129	54887477	0.988979	0.368393	0.637929	yes		yes
EH38E2813031	chr1	54887483	54887648	2.41971	1.51265	2.38175	yes		yes
EH38E2813114	chr1	55039280	55039628	0.564995	0.0639368	0.0351151	yes		yes
EH38E2813227	chr1	55215273	55215611	1.94606	0.99102	1.663	yes		yes
EH38E2813805	chr1	56579431	56579777	0.869933	0.376591	0.603821	yes		yes
EH38E1350601	chr1	56645108	56645449	1.22121	0.48788	0.865497	yes		yes
EH38E2813894	chr1	56854539	56854888	0.477094	0.305766	0.154656	yes		yes
EH38E2813935	chr1	56965884	56966233	0.146747	0.221958	0.159639	yes		yes
EH38E2814329	chr1	58545940	58546107	0.496027	0.328893	0.429641	yes		yes
EH38E2814330	chr1	58546159	58546508	1.31871	0.653801	1.05631	yes		yes
EH38E2814331	chr1	58546638	58546986	0.259033	0.00609858	0.215197	yes
EH38E2814399	chr1	58699945	58700292	0.590449	0.273576	0.615205	yes		yes
EH38E2814449	chr1	58784022	58784371	-0.0243354	0.12969	0.0959421	yes		yes
EH38E2814451	chr1	58784944	58785290	0.51533	0.242333	0.524558	yes		yes
EH38E2814548	chr1	58903653	58904002	1.49324	0.543792	1.0222	yes		yes
EH38E1352062	chr1	59296203	59296463	0.879925	0.297242	0.638131	yes		yes
EH38E2814784	chr1	59296493	59296703	0.253816	-0.00616668	0.284265	yes
EH38E2814785	chr1	59296759	59297097	0.525624	0.30008	0.417412	yes		yes
EH38E1352467	chr1	59814771	59814923	0.295356	0.117662	0.0906158	yes		yes
EH38E2815360	chr1	61076916	61077264	0.329963	0.145192	0.341879	yes		yes
EH38E2815361	chr1	61077276	61077464	0.594797	0.0817402	0.373186	yes		yes
EH38E2815367	chr1	61081634	61081795	0.606008	0.287208	0.645114	yes		yes
EH38E2815368	chr1	61081848	61082195	0.623055	0.364962	0.509812	yes		yes
EH38E2815369	chr1	61082217	61082566	0.400992	0.221285	0.224599	yes		yes
EH38E2815671	chr1	61724987	61725332	0.86666	0.583503	0.950732	yes		yes
EH38E1353613	chr1	61725345	61725681	0.462412	0.226306	0.429851	yes		yes
EH38E2815678	chr1	61742213	61742556	0.949056	0.459483	0.590791	yes		yes
EH38E2815884	chr1	62319099	62319422	0.906167	0.491828	0.526415	yes		yes
EH38E2815950	chr1	62436024	62436370	1.66115	0.972089	1.13948	yes		yes
EH38E2815952	chr1	62436916	62437091	2.23453	0.922152	1.64378	yes		yes
EH38E2816002	chr1	62688256	62688604	1.56232	0.676728	1.20541	yes		yes
EH38E2816046	chr1	62783976	62784257	0.759738	0.381965	0.643018	yes		yes
EH38E1354322	chr1	63316970	63317287	0.106983	-0.0211063	0.00930484	yes
EH38E2816197	chr1	63367415	63367762	0.345108	0.271644	0.113068	yes		yes
EH38E1354404	chr1	63523123	63523472	0.921255	0.306361	0.391692	yes		yes
EH38E1354433	chr1	63593257	63593472	1.11945	0.737252	0.757564	yes		yes
EH38E2816241	chr1	63593574	63593912	1.8211	0.966312	1.21113	yes		yes
EH38E1354589	chr1	63773790	63774139	0.078594	0.0612026	0.108158	yes		yes
EH38E2816745	chr1	64744838	64745165	0.878092	0.483975	0.527588	yes		yes
EH38E2816844	chr1	64966412	64966757	0.341462	0.26426	0.426825	yes		yes
EH38E2816845	chr1	64966769	64966995	0.195765	0.129278	0.276329	yes
EH38E2816904	chr1	65067643	65067992	0.40171	0.0695018	0.314098	yes		yes
EH38E2816926	chr1	65147469	65147733	1.46232	0.797159	0.861991	yes		yes
EH38E2816927	chr1	65147744	65147926	1.83863	0.938696	1.23961	yes		yes
EH38E1355593	chr1	65147938	65148250	1.34645	0.742326	0.622617	yes		yes
EH38E2817062	chr1	65420235	65420582	0.000426771	0.055259	0.00939549		yes
EH38E1355811	chr1	65420587	65420748	0.424961	0.399111	0.750229	yes		yes
EH38E1355812	chr1	65420834	65420992	1.83524	1.36989	2.36394	yes		yes
EH38E2817581	chr1	66924746	66925095	0.873055	0.586725	0.876519	yes		yes
EH38E1356663	chr1	66930074	66930423	0.376283	0.390363	0.465581	yes		yes
EH38E2817655	chr1	67053959	67054220	1.79116	1.20642	1.6017	yes		yes
EH38E2817816	chr1	67430324	67430673	0.685418	0.314356	0.423549	yes		yes
EH38E2817960	chr1	67684980	67685329	0.512046	0.0552088	0.181784	yes		yes
EH38E1357733	chr1	68496982	68497331	0.353459	0.0316536	0.123408	yes		yes
EH38E2818627	chr1	70205474	70205822	0.61497	0.351591	0.515092	yes		yes
EH38E2818628	chr1	70205834	70206009	1.33127	0.562275	0.89771	yes		yes
EH38E2818680	chr1	70354704	70355053	0.856166	0.459685	0.979061	yes		yes
EH38E2818695	chr1	70410982	70411331	0.394841	0.111509	0.226777	yes		yes
EH38E2818696	chr1	70411378	70411542	0.877108	0.368989	0.327159	yes		yes
EH38E2818868	chr1	71047661	71048010	0.069388	-0.0419621	0.139196		yes
EH38E2818881	chr1	71080968	71081154	0.74067	0.673248	1.02424	yes		yes
EH38E2818882	chr1	71081160	71081404	0.497052	0.340576	0.417952	yes		yes
EH38E2818883	chr1	71081409	71081566	0.187474	0.181498	0.137633	yes
EH38E2819323	chr1	74198045	74198394	0.228463	0.0605749	0.176295	yes		yes
EH38E2819444	chr1	74733006	74733352	0.761722	0.674284	0.63502	yes		yes
EH38E2819445	chr1	74733353	74733505	1.05697	0.941101	1.09537	yes		yes
EH38E1359718	chr1	75724021	75724227	0.811027	0.640755	0.680138	yes		yes
EH38E2819626	chr1	75724249	75724462	1.01414	0.564304	0.74172	yes		yes
EH38E1359720	chr1	75724490	75724837	0.84143	0.545586	0.930077	yes		yes
EH38E2819627	chr1	75724850	75725013	1.52527	0.89141	1.26572	yes		yes
EH38E2819649	chr1	75785998	75786345	0.411302	0.389096	0.496718	yes		yes
EH38E2820048	chr1	77219259	77219608	0.303671	0.335351	0.191116	yes		yes
EH38E2820244	chr1	77682487	77682833	1.6179	0.849475	1.01975	yes		yes
EH38E2820246	chr1	77683289	77683634	0.927115	0.359474	0.725666	yes		yes
EH38E2820273	chr1	77759711	77760057	0.432694	0.21102	0.325836	yes		yes
EH38E2820283	chr1	77779416	77779765	0.303205	0.0500797	0.239484	yes		yes
EH38E2820335	chr1	77888346	77888694	0.761125	0.48076	0.535424	yes		yes
EH38E2820372	chr1	77978999	77979348	0.841902	0.545055	0.752017	yes		yes
EH38E2820391	chr1	78004296	78004503	0.246471	0.0902728	0.268079	yes
EH38E2820392	chr1	78004653	78004998	0.565075	0.249814	0.486376	yes		yes
EH38E2821145	chr1	81800385	81800536	0.341635	0.282447	0.391727	yes		yes
EH38E1362927	chr1	83999109	83999319	0.48885	0.146019	0.227286	yes
EH38E2821680	chr1	84077811	84078160	0.765577	0.37804	0.714786	yes		yes
EH38E2821846	chr1	84479108	84479366	0.455433	0.274386	0.687608	yes		yes
EH38E2821861	chr1	84506046	84506393	1.26366	0.942622	1.29894	yes		yes
EH38E2821862	chr1	84506496	84506844	0.814382	0.390729	0.966832	yes		yes
EH38E2821880	chr1	84573881	84574230	0.973225	0.838415	0.947547	yes		yes
EH38E2821881	chr1	84574317	84574666	0.363743	0.286051	0.365524	yes		yes
EH38E2821923	chr1	84690191	84690377	1.11647	0.285168	0.96491	yes		yes
EH38E2821924	chr1	84690417	84690765	0.231469	0.0550433	0.321095	yes		yes
EH38E2822141	chr1	85200927	85201276	1.24115	0.660633	0.815659	yes		yes
EH38E2822180	chr1	85259558	85259907	0.414387	0.238675	0.354702	yes		yes
EH38E1363704	chr1	85276228	85276395	1.24689	0.83726	0.979761	yes		yes
EH38E2822189	chr1	85276561	85276910	0.0726556	0.0923284	0.18829	yes		yes
EH38E2822277	chr1	85464999	85465346	1.08961	0.690491	1.32937	yes		yes
EH38E2822324	chr1	85576523	85576846	0.655282	0.457421	0.748982	yes		yes
EH38E2822331	chr1	85580472	85580819	0.194549	0.268986	0.320891	yes		yes
EH38E2822332	chr1	85580823	85581092	1.1529	0.790103	1.01397	yes		yes
EH38E2822386	chr1	85708296	85708645	0.417888	0.356024	0.483063	yes		yes
EH38E2822620	chr1	86704436	86704690	0.961322	0.372127	0.615548	yes		yes
EH38E2822621	chr1	86704693	86704868	2.17264	0.704387	1.06146	yes		yes
EH38E2822704	chr1	86914067	86914248	1.20629	0.796435	1.03538	yes		yes
EH38E2822705	chr1	86914281	86914630	0.248473	0.192606	0.374853	yes		yes
EH38E2822802	chr1	87131775	87132083	0.0992841	0.0894171	0.2636		yes
EH38E2822914	chr1	87328640	87328989	0.880229	0.443343	0.811527	yes		yes
EH38E2822924	chr1	87331497	87331836	0.395101	0.332593	0.26078	yes		yes
EH38E2823324	chr1	88683979	88684322	0.234556	0.202662	0.295435	yes		yes
EH38E1365506	chr1	88684855	88685201	0.944072	0.667529	0.757892	yes		yes
EH38E2823395	chr1	88891435	88891784	0.758853	0.417138	0.331629	yes		yes
EH38E2823427	chr1	88992538	88992748	0.673927	0.32733	0.640789	yes		yes
EH38E2823428	chr1	88992784	88993131	-0.0143091	0.0059857	0.157367	yes		yes
EH38E2823488	chr1	89126014	89126363	0.202906	0.0484183	0.0676733	yes		yes
EH38E2823633	chr1	89524557	89524906	0.849195	0.554795	0.660021	yes		yes
EH38E2823635	chr1	89525251	89525449	0.647992	0.405142	0.646834	yes		yes
EH38E2823636	chr1	89525484	89525737	0.306787	0.140075	0.0971335	yes		yes
EH38E2823822	chr1	89820760	89821109	0.765365	0.394064	0.507366	yes		yes
EH38E2823826	chr1	89821672	89821970	0.923723	0.560651	0.922263	yes		yes
EH38E2823953	chr1	89994906	89995255	0.740457	0.502872	0.662259	yes		yes
EH38E2824180	chr1	90851489	90851838	0.432069	0.243856	0.267395	yes		yes
EH38E2824225	chr1	91021370	91021700	1.28484	0.600274	0.741525	yes		yes
EH38E2824226	chr1	91021725	91021950	2.17439	1.40773	1.34103	yes		yes
EH38E2824227	chr1	91022076	91022424	0.715602	0.316369	0.675979	yes		yes
EH38E2824334	chr1	91500787	91501010	0.72445	0.254583	0.278401	yes		yes
EH38E2824335	chr1	91501016	91501174	0.716311	0.220818	0.376581	yes		yes
EH38E1367337	chr1	91886010	91886358	1.06125	0.637981	0.68098	yes		yes
EH38E1367416	chr1	92080076	92080278	0.157311	0.0888717	0.0997892	yes
EH38E2824641	chr1	92080306	92080646	0.533	0.299544	0.39685	yes		yes
EH38E1367473	chr1	92298795	92299143	1.89129	0.70903	0.949308	yes		yes
EH38E2824757	chr1	92485760	92486098	1.23436	0.618179	0.848213	yes		yes
EH38E2824761	chr1	92486810	92487126	0.656944	0.413926	0.721541	yes		yes
EH38E2824862	chr1	92831843	92832176	0.666538	0.251927	0.266605	yes		yes
EH38E2824948	chr1	92961383	92961732	0.782036	0.375744	0.475495	yes		yes
EH38E2825023	chr1	93079003	93079351	0.737123	0.306844	0.349464	yes		yes
EH38E2825066	chr1	93179579	93179927	0.650782	0.347338	0.510818	yes		yes
EH38E2825067	chr1	93180069	93180407	1.35239	0.808869	1.12219	yes		yes
EH38E2825068	chr1	93180411	93180759	0.135937	0.103931	0.172239	yes		yes
EH38E1368066	chr1	93345661	93346010	1.02917	0.513284	0.693946	yes		yes
EH38E1368114	chr1	93447888	93448236	0.797689	0.54219	0.553397	yes		yes
EH38E2825317	chr1	93681624	93681972	0.680311	0.410205	0.577085	yes		yes
EH38E2825458	chr1	93847183	93847373	1.44884	0.799855	1.13998	yes		yes
EH38E2825471	chr1	93879043	93879385	0.994026	0.573328	0.810602	yes		yes
EH38E2825485	chr1	93909241	93909403	1.63478	0.641295	1.09769	yes		yes
EH38E2825486	chr1	93909440	93909789	0.495934	0.118095	0.408452	yes		yes
EH38E2825645	chr1	94237425	94237772	0.738649	0.471097	0.527927	yes		yes
EH38E2825656	chr1	94247606	94247955	0.471885	0.167179	0.329203	yes		yes
EH38E2825742	chr1	94418112	94418459	0.471614	0.227297	0.191092	yes		yes
EH38E2825803	chr1	94541706	94542055	0.739448	0.316971	0.509369	yes		yes
EH38E2825964	chr1	94820509	94820741	0.668127	0.468937	0.638179	yes		yes
EH38E2826026	chr1	94925630	94925978	0.527255	0.384085	0.50238	yes		yes
EH38E2826029	chr1	94927055	94927403	0.592809	0.299555	0.371608	yes		yes
EH38E2826030	chr1	94927521	94927728	1.6428	0.833533	1.26557	yes		yes
EH38E2826111	chr1	95072791	95073110	1.03774	0.591044	0.955152	yes		yes
EH38E2826137	chr1	95117257	95117596	1.3465	0.861223	1.07793	yes		yes
EH38E2826181	chr1	95233980	95234328	1.26292	0.617018	0.853518	yes		yes
EH38E1370199	chr1	96721543	96721891	0.705823	0.480868	0.59852	yes		yes
EH38E1370612	chr1	97920898	97921247	0.17102	0.0534241	0.21285	yes		yes
EH38E2826931	chr1	98661478	98661827	0.562352	0.430629	0.415931	yes		yes
EH38E1371255	chr1	99645924	99646248	1.18416	0.602907	0.761564	yes		yes
EH38E1371256	chr1	99646287	99646484	1.09427	0.587026	0.717494	yes		yes
EH38E2827190	chr1	99766495	99766844	0.425035	0.243709	0.326908	yes		yes
EH38E2827229	chr1	99850269	99850573	0.884419	0.941802	0.571654	yes		yes
EH38E2827256	chr1	99969767	99970116	0.77212	0.241894	0.63545	yes		yes
EH38E2827258	chr1	99970290	99970627	0.595152	0.351996	0.42432	yes		yes
EH38E2827277	chr1	100037889	100038233	1.22958	0.748404	0.995775	yes		yes
EH38E2827313	chr1	100132656	100132806	1.12819	0.222567	0.46527	yes		yes
EH38E2827314	chr1	100132854	100133203	0.216636	0.211352	0.198863	yes		yes
EH38E1371517	chr1	100133238	100133431	0.316741	0.329682	0.393567	yes		yes
EH38E2827347	chr1	100249744	100250093	0.233029	0.221978	0.223615	yes		yes
EH38E2827356	chr1	100266013	100266361	0.951408	0.304887	0.605669	yes		yes
EH38E2827390	chr1	100351537	100351870	0.572967	0.236641	0.304617	yes		yes
EH38E2827392	chr1	100352180	100352529	0.424346	0.169174	0.172788	yes		yes
EH38E1371968	chr1	100894702	100895049	0.476864	0.429947	0.406698	yes		yes
EH38E2827624	chr1	100895063	100895284	0.92278	0.706203	0.681948	yes		yes
EH38E2827626	chr1	100895882	100896231	0.334869	0.363756	0.391637	yes		yes
EH38E2827672	chr1	101025666	101026002	0.966221	0.444935	0.842965	yes		yes
EH38E2828191	chr1	103525386	103525566	0.127105	0.0592352	0.0187648		yes
EH38E2828192	chr1	103525616	103525831	0.483748	0.423295	0.478474	yes		yes
EH38E1373399	chr1	107056500	107056844	0.45857	0.376095	0.416963	yes		yes
EH38E2828805	chr1	107688384	107688731	0.196372	0.091855	0.0716506	yes		yes
EH38E2829027	chr1	108200182	108200529	0.425543	0.190414	0.317735	yes		yes
EH38E2829074	chr1	108559847	108560194	0.175759	0.0011578	0.14767	yes
EH38E2829143	chr1	108692134	108692482	1.1448	0.896249	0.876183	yes		yes
EH38E2829179	chr1	108746425	108746773	0.279732	0.270799	0.28562	yes		yes
EH38E1374364	chr1	108876781	108877130	0.472484	0.127145	0.169845	yes		yes
EH38E2829248	chr1	108963267	108963605	0.858104	0.507395	0.687655	yes		yes
EH38E2829259	chr1	109041947	109042296	0.173541	0.129846	0.0519298	yes		yes
EH38E2829273	chr1	109075880	109076228	0.558768	0.381007	0.544966	yes		yes
EH38E2829285	chr1	109090560	109090899	1.1885	0.69005	0.850554	yes		yes
EH38E2829295	chr1	109099969	109100313	0.815777	0.379724	0.389668	yes		yes
EH38E1374579	chr1	109213703	109214048	0.442796	0.355555	0.471803	yes		yes
EH38E2829489	chr1	109283090	109283436	0.407933	0.263322	0.394359	yes		yes
EH38E1374760	chr1	109393041	109393386	0.0968372	0.161043	0.146514	yes		yes
EH38E1374770	chr1	109397879	109398228	0.228675	0.0671995	0.105392	yes		yes
EH38E2829591	chr1	109425970	109426299	0.781243	0.85044	1.09592	yes		yes
EH38E2829592	chr1	109426414	109426763	0.320601	0.309402	0.265874	yes		yes
EH38E2829620	chr1	109483684	109484033	0.569022	0.303221	0.267245	yes		yes
EH38E2829636	chr1	109493886	109494162	0.120681	0.158969	0.328779	yes		yes
EH38E2829637	chr1	109494170	109494390	0.623653	0.327628	0.305538	yes		yes
EH38E2829701	chr1	109548365	109548714	0.667401	0.354999	0.564356	yes		yes
EH38E2829733	chr1	109619561	109619905	0.857995	0.467842	0.643367	yes		yes
EH38E2829736	chr1	109620429	109620742	1.48005	0.926613	1.02007	yes		yes
EH38E2829737	chr1	109620873	109621222	0.225193	0.284409	0.136092	yes		yes
EH38E2829798	chr1	109655944	109656216	0.681025	0.267415	0.464909	yes		yes
EH38E2829799	chr1	109656227	109656403	0.838225	0.456438	0.757961	yes		yes
EH38E2829811	chr1	109667819	109668167	0.115894	0.0482813	0.0628753	yes
EH38E2829859	chr1	109740200	109740545	0.541385	0.278671	0.483809	yes		yes
EH38E2829876	chr1	109763834	109764182	0.665826	0.351103	0.465345	yes		yes
EH38E2830030	chr1	109895836	109896182	0.280468	0.0795668	0.0643442	yes		yes
EH38E2830044	chr1	109910561	109910907	1.00137	0.372915	0.314001	yes		yes
EH38E2830113	chr1	109984527	109984875	0.44459	0.195867	0.391791	yes		yes
EH38E2830145	chr1	110034368	110034714	0.336868	0.315754	0.488767	yes		yes
EH38E2830297	chr1	110210030	110210379	0.182556	0.0488328	0.194319	yes		yes
EH38E2830376	chr1	110338250	110338430	1.88685	0.773311	1.33039	yes		yes
EH38E2830377	chr1	110338439	110338690	1.90464	0.894078	1.36796	yes		yes
EH38E2830379	chr1	110339055	110339404	0.268784	0.291959	0.365271	yes		yes
EH38E2830380	chr1	110339520	110339739	1.79659	1.0803	1.95714	yes		yes
EH38E2830407	chr1	110390814	110391156	0.0938747	0.0463637	0.106146		yes
EH38E2830419	chr1	110407564	110407913	0.634687	0.523477	0.786435	yes		yes
EH38E1376041	chr1	110963152	110963493	0.908559	0.801727	0.804665	yes		yes
EH38E2830703	chr1	110963888	110964237	0.285792	0.111526	0.183598	yes		yes
EH38E2830749	chr1	111139325	111139673	0.808231	0.619572	0.736391	yes		yes
EH38E2830751	chr1	111140020	111140365	1.05635	0.649028	0.917982	yes		yes
EH38E2830873	chr1	111346413	111346762	0.20328	0.137913	0.196174	yes
EH38E2830917	chr1	111449181	111449530	0.387422	0.220184	0.28981	yes		yes
EH38E2831028	chr1	111619585	111619933	0.284159	0.284652	0.232	yes		yes
EH38E1376605	chr1	111739351	111739699	0.206827	0.0993499	0.0934716	yes		yes
EH38E2831129	chr1	111755418	111755760	1.23061	0.386393	0.849349	yes		yes
EH38E1376630	chr1	111755765	111755927	1.19249	0.456495	0.96469	yes		yes
EH38E2831414	chr1	112395938	112396284	0.298004	0.245356	0.347971	yes		yes
EH38E2831542	chr1	112619567	112619915	1.15853	0.747293	1.11795	yes		yes
EH38E2831571	chr1	112674420	112674763	1.30395	0.902444	0.993346	yes		yes
EH38E2831572	chr1	112674823	112675039	1.87438	0.957567	1.23095	yes		yes
EH38E2831604	chr1	112707058	112707359	0.653604	0.528913	0.6685	yes		yes
EH38E2831605	chr1	112707377	112707526	0.620313	0.410196	0.409212	yes		yes
EH38E2831615	chr1	112715287	112715636	-0.0141264	0.0435141	0.128703		yes
EH38E2831616	chr1	112715662	112715958	0.0655385	0.124224	0.268839		yes
EH38E1377383	chr1	112956105	112956454	0.767814	0.372266	0.291661	yes		yes
EH38E1377384	chr1	112956541	112956875	1.25032	0.71041	0.819208	yes		yes
EH38E2831761	chr1	112957011	112957195	0.903351	0.42587	0.476688	yes		yes
EH38E2831812	chr1	113072920	113073258	0.538214	0.180851	0.411521	yes		yes
EH38E1377648	chr1	113390143	113390492	0.285687	0.0909943	0.197186	yes		yes
EH38E2832018	chr1	113758920	113759269	1.05542	0.582311	0.878411	yes		yes
EH38E1377802	chr1	113759417	113759632	1.09526	0.372031	1.00773	yes		yes
EH38E1377855	chr1	113812282	113812631	0.236713	0.07522	0.047281	yes		yes
EH38E2832101	chr1	113904547	113904769	0.757519	0.299575	0.371438	yes		yes
EH38E1377915	chr1	113904964	113905312	0.0449928	0.0482171	0.100689	yes
EH38E1377916	chr1	113905404	113905571	1.00958	0.348553	0.567281	yes		yes
EH38E2832114	chr1	113929017	113929365	1.02673	0.66706	0.842878	yes		yes
EH38E1377930	chr1	113929401	113929750	0.925303	0.465885	0.828939	yes		yes
EH38E2832149	chr1	113979214	113979563	0.319622	0.124058	0.308687	yes		yes
EH38E1378299	chr1	114511088	114511435	0.68178	0.451845	0.583092	yes		yes
EH38E1378339	chr1	114581558	114581907	0.391726	0.199243	0.304472	yes		yes
EH38E1378370	chr1	114669991	114670336	0.0621875	-0.00838962	0.0544021	yes
EH38E2832522	chr1	114716648	114716996	0.433893	0.296026	0.546576	yes		yes
EH38E1378432	chr1	114757915	114758264	0.966419	0.445397	0.779153	yes		yes
EH38E1378441	chr1	114780539	114780884	1.0561	0.457112	0.656411	yes		yes
EH38E2832849	chr1	115641775	115642117	0.727926	0.388024	0.469317	yes		yes
EH38E1378911	chr1	115642645	115642981	0.871939	0.342693	0.35982	yes		yes
EH38E1379215	chr1	116111597	116111917	0.726938	0.487622	0.546246	yes		yes
EH38E2833257	chr1	116372987	116373336	0.249317	0.00233921	0.111808	yes		yes
EH38E2833305	chr1	116418442	116418788	1.2296	0.651327	1.02968	yes		yes
EH38E1379704	chr1	116570901	116571249	0.524432	0.373831	0.532033	yes		yes
EH38E2833814	chr1	117059360	117059668	0.637602	0.0587559	0.299824	yes
EH38E2833817	chr1	117060409	117060581	0.400479	0.405909	0.576176	yes		yes
EH38E1380249	chr1	117121657	117122005	0.502253	0.276196	0.315845	yes		yes
EH38E2833957	chr1	117367297	117367621	0.899534	0.531133	0.766432	yes		yes
EH38E2834056	chr1	117605735	117606084	-0.0712977	0.0156184	0.0340571		yes
EH38E2834269	chr1	117929585	117929933	0.351598	0.216228	0.406735	yes		yes
EH38E2834580	chr1	119140161	119140509	0.575782	0.499922	0.678794	yes		yes
EH38E2834581	chr1	119140523	119140841	0.855306	0.59509	0.930101	yes		yes
EH38E1381324	chr1	119327099	119327413	0.623546	0.174512	0.571919	yes		yes
EH38E2834625	chr1	119327816	119327982	0.715999	0.626182	0.600811	yes		yes
EH38E2834626	chr1	119327997	119328203	0.503493	0.347685	0.311605	yes		yes
EH38E2834784	chr1	119648104	119648453	0.812016	0.36036	0.617896	yes		yes
EH38E2834811	chr1	119711736	119712085	0.463747	0.0343641	0.254369	yes
EH38E2834994	chr1	120176344	120176692	0.599475	0.268432	0.484376	yes		yes
EH38E2835056	chr1	120723698	120724047	0.0866964	0.0513659	0.0943664	yes		yes
EH38E1381833	chr1	120850685	120851034	0.323959	0.33193	0.263921	yes		yes
EH38E2835087	chr1	120942631	120942830	0.101826	0.0867404	0.0409522	yes
EH38E1381855	chr1	121097640	121097802	0.226985	0.0422741	0.013442		yes		yes
EH38E2835188	chr1	121518943	121519282	1.64709	1.17615	1.3511	yes		yes
EH38E1381907	chr1	121519311	121519483	2.08955	1.18563	1.78921	yes		yes
EH38E1382006	chr1	144412475	144412824	0.456306	0.282485	0.431871	yes		yes
EH38E2835336	chr1	144523931	144524113	0	0	0		yes		yes
EH38E2835350	chr1	144551627	144551975	0	0	0		yes		yes
EH38E2835353	chr1	144560718	144561063	0	0	0		yes		yes
EH38E2835393	chr1	145281133	145281363	0.174457	0.0757892	0.141515	yes		yes
EH38E2835399	chr1	145287579	145287919	0.198462	-0.000474203	0.0795177	yes
EH38E2835441	chr1	145607826	145608172	0.369343	0.206179	0.353456	yes		yes
EH38E1382084	chr1	145707376	145707707	0.795034	0.499449	0.588464	yes		yes
EH38E2835519	chr1	145823906	145824255	1.16565	0.701778	1.06284	yes		yes
EH38E2835529	chr1	145845483	145845747	0.645575	0.163301	0.31538	yes		yes
EH38E2835543	chr1	145858928	145859276	0.325134	0.364044	0.643373	yes		yes
EH38E2835559	chr1	145885750	145886089	0.0583758	0.0395031	-0.0405824		yes		yes
EH38E2835584	chr1	145918701	145919049	0.822985	0.471289	0.663491	yes		yes
EH38E2835588	chr1	145927133	145927363	1.14375	0.716465	0.957745	yes		yes
EH38E2835589	chr1	145927373	145927722	0.755856	0.450747	0.607356	yes		yes
EH38E2835609	chr1	145957886	145958231	0.366736	0.206562	0.437759	yes		yes
EH38E2835622	chr1	145964473	145964822	0.359061	0.121665	0.322304	yes		yes
EH38E2835673	chr1	145996521	145996869	0.640725	0.196444	0.444537	yes		yes
EH38E2835712	chr1	146036603	146036922	0.148577	0.0435541	0.069815	yes
EH38E1382384	chr1	146051883	146052220	0.735119	0.628352	0.663356	yes		yes
EH38E2835733	chr1	146052331	146052638	0.953047	0.42359	0.390168	yes		yes
EH38E1382457	chr1	147084421	147084770	0.124846	0.0841781	0.0693539	yes		yes
EH38E2835886	chr1	147172207	147172428	1.10722	0.754318	1.29787	yes		yes
EH38E2835887	chr1	147172431	147172771	0.491918	0.510858	0.549017	yes		yes
EH38E1382509	chr1	147172798	147173000	1.36632	1.27019	1.44942	yes		yes
EH38E1382532	chr1	147225210	147225537	0.756455	0.510295	0.544551	yes		yes
EH38E1382546	chr1	147242448	147242796	0.772677	0.408657	0.606737	yes		yes
EH38E2835924	chr1	147242946	147243290	1.63349	0.85318	1.17392	yes		yes
EH38E2836069	chr1	147669772	147670113	1.33333	0.718359	0.881799	yes		yes
EH38E2836070	chr1	147670204	147670369	1.47431	0.563292	0.5779	yes		yes
EH38E2836071	chr1	147670408	147670756	0.396457	0.187867	0.343704	yes		yes
EH38E2836173	chr1	147928229	147928570	0.27993	0.206977	0.116796	yes		yes
EH38E2836212	chr1	148152074	148152421	0.554307	0.392617	0.361658	yes		yes
EH38E2836276	chr1	148334440	148334783	0.293084	0.0788007	0.115058	yes		yes
EH38E2836321	chr1	148388471	148388723	0.645959	0.249771	0.273894	yes		yes
EH38E2836326	chr1	148402237	148402581	0.57977	0.274854	0.346783	yes		yes
EH38E2836327	chr1	148402676	148403018	0.58398	0.363578	0.428825	yes		yes
EH38E2836347	chr1	148522545	148522893	0.0750616	0.106075	0.103019	yes
EH38E2836368	chr1	148951999	148952223	0.336872	0.338776	0.434518	yes		yes
EH38E2836369	chr1	148952328	148952564	0.0293758	0.0511235	0.079712		yes		yes
EH38E2836407	chr1	149162831	149163020	0.135205	0.0856559	0.092342		yes		yes
EH38E1383142	chr1	149636665	149637014	0.586519	0.305986	0.301366	yes		yes
EH38E2836492	chr1	149812275	149812623	0.134351	0.0979823	0.0950553	yes
EH38E2836495	chr1	149813523	149813866	0.0355597	0.0848795	0.0634195	yes
EH38E2836521	chr1	149886622	149886970	0.266562	0.13818	0.209308	yes		yes
EH38E2836522	chr1	149886972	149887121	1.30065	0.607118	0.780529	yes		yes
EH38E1383197	chr1	149887924	149888273	0.448765	0.232058	0.32319	yes		yes
EH38E2836536	chr1	149899399	149899745	0.202421	0.118574	0.159645	yes		yes
EH38E2836551	chr1	149917733	149918078	0.279519	0.0938139	0.10302	yes
EH38E2836555	chr1	149927701	149928047	0.530977	0.566285	0.46835	yes		yes
EH38E1383238	chr1	149936282	149936535	-0.0102224	0.0203973	0.0417293		yes		yes
EH38E1383296	chr1	150010606	150010955	0.744036	0.326147	0.73252	yes		yes
EH38E1383327	chr1	150067200	150067520	1.41895	0.651333	0.801021	yes		yes
EH38E2836629	chr1	150067539	150067888	0.706361	0.371906	0.537425	yes		yes
EH38E2836663	chr1	150149678	150150026	0.574322	0.254998	0.456183	yes		yes
EH38E2836726	chr1	150234577	150234926	0.900388	0.552815	0.522005	yes		yes
EH38E2836729	chr1	150235997	150236346	0.35684	0.0823229	0.0700647	yes		yes
EH38E1383463	chr1	150257051	150257251	0.286107	0.146241	0.062695	yes
EH38E2836737	chr1	150257674	150257930	0.773258	0.111479	0.333903	yes		yes
EH38E2836753	chr1	150268896	150269244	0.455357	0.289725	0.380702	yes		yes
EH38E2836754	chr1	150269281	150269444	0.352668	0.242616	0.232906	yes		yes
EH38E2836776	chr1	150293671	150294014	0.611705	0.291787	0.280195	yes		yes
EH38E2836788	chr1	150321314	150321663	0.624502	0.297243	0.497421	yes		yes
EH38E2836802	chr1	150364489	150364836	1.69179	1.08468	1.54939	yes		yes
EH38E2836859	chr1	150487134	150487483	0.533291	0.280047	0.32356	yes		yes
EH38E2836876	chr1	150515510	150515859	0.380664	0.258788	0.625996	yes		yes
EH38E2836912	chr1	150549545	150549783	1.23996	0.459279	0.591271	yes		yes
EH38E2836943	chr1	150562051	150562395	0.916131	0.736026	1.14774	yes		yes
EH38E2836984	chr1	150579505	150579854	0.561116	0.171434	0.25804	yes		yes
EH38E1383756	chr1	150629092	150629441	0.63914	0.398877	0.625468	yes		yes
EH38E2837017	chr1	150629496	150629845	0.343583	0.328444	0.668084	yes		yes
EH38E2837045	chr1	150697114	150697459	-0.0123091	0.0252446	-0.0111547	yes
EH38E2837121	chr1	150876544	150876893	0.151674	0.126373	0.275658	yes		yes
EH38E2837145	chr1	150926109	150926456	0.303572	0.32892	0.343289	yes		yes
EH38E2837181	chr1	150974612	150974942	1.83727	0.97879	1.20315	yes		yes
EH38E1383960	chr1	150982047	150982339	0.411415	0.218409	0.379039	yes		yes
EH38E2837216	chr1	151006697	151007043	0.675528	0.517401	0.572514	yes		yes
EH38E2837220	chr1	151008203	151008552	0.350622	0.225339	0.336014	yes		yes
EH38E2837237	chr1	151047588	151047866	0.718507	0.370918	0.606287	yes		yes
EH38E2837260	chr1	151059498	151059837	0.601274	0.402633	0.583856	yes		yes
EH38E2837317	chr1	151146576	151146921	0.207831	0.163208	0.0667833	yes		yes
EH38E1384114	chr1	151165840	151166189	0.355002	0.169752	0.227663	yes		yes
EH38E2837347	chr1	151190028	151190375	0.658172	0.17888	0.380348	yes		yes
EH38E2837359	chr1	151198320	151198668	0.565848	0.541119	0.659925	yes		yes
EH38E2837387	chr1	151254527	151254876	0.840372	0.455889	0.405727	yes		yes
EH38E2837396	chr1	151281932	151282281	0.177291	0.174174	0.280624	yes		yes
EH38E2837397	chr1	151282387	151282537	1.39572	0.9481	1.14269	yes		yes
EH38E2837443	chr1	151327364	151327528	1.21619	0.770346	0.930788	yes		yes
EH38E1384238	chr1	151327535	151327884	0.672312	0.31668	0.479901	yes		yes
EH38E2837458	chr1	151346795	151347132	0.973204	0.433266	0.731386	yes		yes
EH38E2837459	chr1	151347204	151347553	0.275796	0.0688046	0.312202	yes		yes
EH38E2837477	chr1	151372587	151372935	0.448374	0.182639	0.215101	yes		yes
EH38E2837488	chr1	151399300	151399649	0.467246	0.24681	0.503744	yes		yes
EH38E2837514	chr1	151459032	151459318	0.273752	0.163871	0.374964	yes		yes
EH38E2837515	chr1	151459329	151459678	0.396705	0.212463	0.242089	yes		yes
EH38E1384358	chr1	151511131	151511480	0.0781951	0.0348438	0.0660761	yes
EH38E2837551	chr1	151540057	151540400	0.0787606	0.107374	0.280111	yes		yes
EH38E2837552	chr1	151540452	151540674	0.749867	0.28654	0.476355	yes		yes
EH38E1384449	chr1	151611886	151612235	1.21145	0.563458	0.851002	yes		yes
EH38E2837688	chr1	151763359	151763708	1.0351	0.449563	0.688521	yes		yes
EH38E2837709	chr1	151790442	151790791	0.104569	-0.0246739	0.0731669	yes		yes
EH38E2837766	chr1	151831693	151832035	0.678699	0.14914	0.166059	yes		yes
EH38E2837845	chr1	151909395	151909743	0.256324	0.163023	0.0811402	yes		yes
EH38E1384788	chr1	151992431	151992774	0.262136	0.299785	0.289478	yes		yes
EH38E1384792	chr1	151993814	151994160	0.428742	0.300844	0.323436	yes		yes
EH38E2837948	chr1	152036870	152037219	0.0489495	0.081386	0.180316		yes
EH38E2838392	chr1	153536047	153536396	0.277681	0.132629	0.169248	yes		yes
EH38E2838412	chr1	153545041	153545387	0.286156	0.0852224	0.255016	yes		yes
EH38E2838485	chr1	153608067	153608243	0.612426	0.305301	0.154542	yes		yes
EH38E1385542	chr1	153609317	153609523	0.953608	0.464815	0.752317	yes		yes
EH38E2838498	chr1	153612923	153613272	1.60358	0.865691	0.976503	yes		yes
EH38E2838520	chr1	153628181	153628526	0.513881	0.329626	0.435243	yes		yes
EH38E2838530	chr1	153633815	153634163	0.761303	0.45943	0.658029	yes		yes
EH38E2838531	chr1	153634237	153634584	1.77145	0.914554	1.66772	yes		yes
EH38E2838554	chr1	153658512	153658814	0.892884	0.305259	0.63998	yes		yes
EH38E2838562	chr1	153670888	153671234	0.349982	0.175253	0.131576	yes		yes
EH38E2838605	chr1	153727717	153728066	0	0	0		yes		yes
EH38E2838757	chr1	153922616	153922788	0.447849	0.282856	0.138992	yes		yes
EH38E2838758	chr1	153922964	153923313	0.0883731	0.0502927	0.0775353	yes		yes
EH38E2838759	chr1	153923412	153923626	0.897053	0.77754	0.624356	yes		yes
EH38E2838792	chr1	153946552	153946900	1.05452	0.784352	0.793359	yes		yes
EH38E2838806	chr1	153958530	153958875	0.362707	0.0617136	0.265719	yes		yes
EH38E2838812	chr1	153963288	153963485	1.26999	0.822681	1.05474	yes		yes
EH38E1385853	chr1	153963490	153963826	0.618821	0.192677	0.324782	yes		yes
EH38E2838814	chr1	153964051	153964394	0.931512	0.393113	0.500697	yes		yes
EH38E2838818	chr1	153967610	153967958	0.414199	0.261817	0.400367	yes		yes
EH38E2838832	chr1	153977547	153977888	1.20097	0.795154	0.92671	yes		yes
EH38E2838839	chr1	153986182	153986526	0.422533	0.221738	0.149361	yes		yes
EH38E2838850	chr1	153990533	153990881	0.791217	0.510046	0.698223	yes		yes
EH38E1385954	chr1	154183125	154183474	0.225171	0.181898	0.219092	yes		yes
EH38E2838944	chr1	154220051	154220395	1.77782	1.32403	1.72083	yes		yes
EH38E1385987	chr1	154220588	154220937	0.324885	0.164406	0.152512	yes		yes
EH38E2838960	chr1	154272316	154272664	0.6836	0.256017	0.261861	yes		yes
EH38E2838981	chr1	154325320	154325571	0.521292	0.282103	0.418738	yes		yes
EH38E2839054	chr1	154405021	154405370	0.231909	0.139786	0.37908	yes		yes
EH38E2839229	chr1	154608043	154608391	0.991817	0.634252	1.07993	yes		yes
EH38E2839230	chr1	154608548	154608895	0.789032	0.354661	0.443218	yes		yes
EH38E2839245	chr1	154627852	154628140	0.58006	0.279094	0.618455	yes		yes
EH38E1386599	chr1	154936498	154936847	1.47778	1.01093	1.15524	yes		yes
EH38E2839478	chr1	154937139	154937487	0.965748	0.951495	1.05533	yes		yes
EH38E2839512	chr1	154955993	154956340	0.494643	0.190702	0.25675	yes		yes
EH38E2839523	chr1	154961650	154961911	2.79222	1.60907	1.87364	yes		yes
EH38E2839539	chr1	154970599	154970947	0.469235	0.273033	0.592182	yes		yes
EH38E2839546	chr1	154974112	154974264	1.99596	1.14802	1.88434	yes		yes
EH38E2839547	chr1	154974361	154974708	0.603575	0.249974	0.433793	yes		yes
EH38E2839549	chr1	154975552	154975898	1.01736	0.758297	0.973002	yes		yes
EH38E2839556	chr1	154983038	154983385	0.113226	0.0256541	0.0409009	yes		yes
EH38E2839557	chr1	154983403	154983557	0.578202	0.518864	0.446337	yes		yes
EH38E2839587	chr1	155002433	155002614	0.179871	0.132917	0.108663	yes		yes
EH38E2839664	chr1	155051073	155051418	0.492669	0.296046	0.261146	yes		yes
EH38E2839682	chr1	155063537	155063854	0.605987	0.296119	0.338196	yes		yes
EH38E2839767	chr1	155127663	155128012	1.69698	0.931765	1.22559	yes		yes
EH38E1386891	chr1	155135052	155135401	0.330153	0.295045	0.415992	yes		yes
EH38E1386892	chr1	155135660	155136009	0.588451	0.294254	0.421001	yes		yes
EH38E2839790	chr1	155140389	155140720	0.308705	0.326333	0.558395	yes		yes
EH38E2839813	chr1	155173144	155173493	0.497319	0.273936	0.358523	yes		yes
EH38E2839852	chr1	155194641	155194990	0.0629152	0.0368809	0.0950724	yes
EH38E2839880	chr1	155208557	155208906	0.63306	0.264737	0.484776	yes		yes
EH38E2839881	chr1	155208983	155209330	0.923835	0.645253	0.776364	yes		yes
EH38E2839903	chr1	155227414	155227763	0.0351366	0.00945819	-0.0174173		yes		yes
EH38E2839917	chr1	155241141	155241445	0	0	0		yes		yes
EH38E2839937	chr1	155255341	155255675	0	0	0		yes		yes
EH38E2839943	chr1	155262201	155262550	0	0	0		yes		yes
EH38E2839949	chr1	155273174	155273332	0	0	0		yes		yes
EH38E2839950	chr1	155273410	155273759	0	0	0		yes		yes
EH38E2839953	chr1	155277146	155277494	0	0	0		yes		yes
EH38E2839976	chr1	155300858	155301200	0	0	0		yes		yes
EH38E2839982	chr1	155308535	155308884	0.340784	0.050432	0.201634	yes		yes
EH38E1387091	chr1	155323702	155324051	0.610354	0.536295	0.682332	yes		yes
EH38E2839999	chr1	155324204	155324550	0.574896	0.272729	0.368638	yes		yes
EH38E1387093	chr1	155324567	155324763	1.07486	0.641387	0.906018	yes		yes
EH38E2840098	chr1	155562601	155562792	1.95045	1.02293	1.13726	yes		yes
EH38E2840099	chr1	155562795	155563101	1.3889	0.651586	0.781819	yes		yes
EH38E2840100	chr1	155563107	155563319	1.81628	1.11843	1.28518	yes		yes
EH38E2840121	chr1	155609885	155610234	0.533899	0.149536	0.372533	yes		yes
EH38E2840155	chr1	155688230	155688533	1.72513	1.08657	1.53861	yes		yes
EH38E2840156	chr1	155688614	155688953	1.53798	1.03563	1.49577	yes		yes
EH38E2840157	chr1	155688971	155689176	1.69205	0.759593	1.38168	yes		yes
EH38E2840181	chr1	155745466	155745814	0.253684	0.0961495	0.329986	yes		yes
EH38E2840221	chr1	155857086	155857433	0.404547	0.329909	0.454429	yes		yes
EH38E2840224	chr1	155859240	155859589	0.0492413	0.00110926	0.0734041	yes		yes
EH38E1387422	chr1	155911237	155911582	0.206129	0.128479	0.184255	yes		yes
EH38E2840270	chr1	155934310	155934659	0.423654	0.404563	0.570453	yes		yes
EH38E1387447	chr1	155941401	155941728	0.742789	0.711227	0.775394	yes		yes
EH38E2840331	chr1	155978473	155978820	1.38124	0.614666	0.800803	yes		yes
EH38E2840370	chr1	156020795	156021141	0.352341	0.128964	0.395383	yes		yes
EH38E2840388	chr1	156053667	156054016	0.708763	0.5236	0.698937	yes		yes
EH38E2840391	chr1	156054554	156054903	0.560611	0.389026	0.350417	yes		yes
EH38E1387594	chr1	156082484	156082757	0.645659	0.588738	0.552179	yes		yes
EH38E2840470	chr1	156114155	156114481	0.316334	0.164231	0.140501	yes		yes
EH38E2840471	chr1	156114485	156114807	0.260253	0.187588	0.214725	yes		yes
EH38E2840607	chr1	156193804	156194153	0.154664	0.13102	0.0886119	yes		yes
EH38E2840621	chr1	156212801	156213128	1.1047	0.800437	0.856874	yes		yes
EH38E2840697	chr1	156282717	156283066	0.608517	0.415187	0.792698	yes		yes
EH38E2840712	chr1	156295511	156295834	0.553597	0.242103	0.166871	yes		yes
EH38E2840726	chr1	156338229	156338578	0.464924	0.122092	0.264852	yes		yes
EH38E2840727	chr1	156338685	156338839	0.538559	0.507879	0.875621	yes		yes
EH38E2840746	chr1	156369015	156369362	1.82071	0.977078	1.15182	yes		yes
EH38E2840842	chr1	156456538	156456887	0.61648	0.414483	1.0341	yes		yes
EH38E2840913	chr1	156500748	156501097	0.55206	0.297256	0.539117	yes		yes
EH38E2840977	chr1	156572433	156572782	0.144653	0.0504539	0.095339	yes		yes
EH38E2840994	chr1	156591608	156591924	0.749426	0.415821	0.690925	yes		yes
EH38E2841004	chr1	156601398	156601747	0.450548	0.351451	0.390353	yes		yes
EH38E2841073	chr1	156661328	156661677	0.602914	0.389396	0.359488	yes		yes
EH38E2841103	chr1	156677237	156677582	0.167889	0.101765	0.0201912	yes
EH38E2841109	chr1	156689459	156689806	0.00868689	0.0633454	0.146842		yes
EH38E2841144	chr1	156728350	156728598	0.971539	0.377671	0.533432	yes		yes
EH38E2841145	chr1	156728662	156729010	0.998299	0.387417	0.784896	yes		yes
EH38E2841154	chr1	156741075	156741424	0.0549868	0.105411	0.0931844	yes		yes
EH38E2841177	chr1	156751643	156751992	0.427047	0.304658	0.363474	yes		yes
EH38E2841193	chr1	156767203	156767552	0.35528	0.110117	0.334086	yes		yes
EH38E2841427	chr1	157045695	157046044	0.763367	0.563075	0.584077	yes		yes
EH38E2841490	chr1	157138357	157138706	0.874941	0.449729	0.620436	yes		yes
EH38E2842561	chr1	159923642	159923991	-0.0552796	0.00923603	0.0227599		yes		yes
EH38E1390037	chr1	159945540	159945889	-0.00179101	-0.0375128	0.0252814		yes		yes
EH38E2842651	chr1	160031776	160032125	0.265019	0.219219	0.362483	yes		yes
EH38E2842682	chr1	160070191	160070514	0.194858	0.0178517	0.190445	yes		yes
EH38E2842736	chr1	160098521	160098787	0.265464	0.203604	0.316945	yes		yes
EH38E2842737	chr1	160098793	160099142	0.0366499	0.00695396	0.0683271	yes		yes
EH38E2842891	chr1	160261545	160261887	0.491353	0.286938	0.421375	yes		yes
EH38E2842893	chr1	160262387	160262736	0.984539	0.579748	0.680539	yes		yes
EH38E2842902	chr1	160284993	160285340	0.483861	0.244905	0.265316	yes		yes
EH38E2842927	chr1	160343156	160343502	0.780092	0.639236	0.841637	yes		yes
EH38E1390974	chr1	161021124	161021473	0.07399	0.094159	0.118603	yes		yes
EH38E2843472	chr1	161045814	161046159	0.950957	0.866037	0.981825	yes		yes
EH38E1391055	chr1	161098189	161098537	0.314541	0.0789109	0.24006	yes		yes
EH38E1391074	chr1	161117934	161118282	0.829014	0.550783	0.792027	yes		yes
EH38E2843550	chr1	161132417	161132585	0.688185	0.476026	0.652458	yes		yes
EH38E2843551	chr1	161132589	161132937	0.924639	0.57149	0.893333	yes		yes
EH38E2843568	chr1	161153764	161154113	1.28803	0.794436	1.17329	yes		yes
EH38E2843579	chr1	161159278	161159625	0.696275	0.450691	0.640454	yes		yes
EH38E2843591	chr1	161166193	161166542	0.359986	-0.0117305	0.16872	yes		yes
EH38E2843611	chr1	161177353	161177695	0.69409	0.592554	0.709965	yes		yes
EH38E2843612	chr1	161177742	161177927	0.694456	0.462018	0.661823	yes		yes
EH38E2843653	chr1	161198969	161199318	0.267602	0.173222	0.242581	yes		yes
EH38E2843659	chr1	161202132	161202480	0.740388	0.347337	0.463508	yes		yes
EH38E2843680	chr1	161223518	161223867	0.819782	0.498689	0.755229	yes		yes
EH38E2843684	chr1	161225686	161226027	0.136005	0.188633	0.152627	yes		yes
EH38E2843685	chr1	161226037	161226381	0.925887	0.975571	1.12936	yes		yes
EH38E2843688	chr1	161227220	161227377	0.764507	0.793314	0.733569	yes		yes
EH38E2843735	chr1	161307384	161307691	0.0995929	0.125012	0.173892		yes
EH38E2843745	chr1	161314180	161314527	1.29322	0.717302	1.11174	yes		yes
EH38E2843783	chr1	161399263	161399611	1.76403	0.94264	1.68574	yes		yes
EH38E2843784	chr1	161399654	161400003	1.00315	0.616078	1.04951	yes		yes
EH38E2843785	chr1	161400033	161400187	1.59832	0.527499	0.833	yes		yes
EH38E2843967	chr1	161749567	161749916	0.695363	0.502157	0.670521	yes		yes
EH38E2843974	chr1	161766054	161766400	0.367313	0.0798183	0.302905	yes		yes
EH38E2844119	chr1	162069525	162069872	1.10169	0.6891	0.751197	yes		yes
EH38E2844120	chr1	162069874	162070028	2.04034	1.34845	1.24226	yes		yes
EH38E2844361	chr1	162497633	162497979	0.860088	0.535749	0.678314	yes		yes
EH38E2844389	chr1	162561351	162561698	0.364184	0.370759	0.580035	yes		yes
EH38E1392671	chr1	163321681	163322029	0.275309	0.10799	0.0555354	yes		yes
EH38E2844906	chr1	164558830	164559178	0.0513507	-0.0403056	0.0453955		yes		yes
EH38E2845369	chr1	165598104	165598451	0.170005	0.0920197	0.0817663	yes		yes
EH38E2845381	chr1	165631061	165631307	0.774382	0.293151	0.517571	yes		yes
EH38E2845411	chr1	165698440	165698756	0.654783	0.516139	0.724475	yes		yes
EH38E2845432	chr1	165768768	165769115	0.483573	0.339038	0.52216	yes		yes
EH38E2845444	chr1	165827415	165827726	0.767047	0.457979	0.655832	yes		yes
EH38E2845445	chr1	165827735	165827902	1.55047	0.961652	1.27975	yes		yes
EH38E2845594	chr1	166166889	166167208	0.28877	0.103938	0.192526	yes		yes
EH38E2845648	chr1	166490092	166490441	0.208939	0.102251	0.191863	yes		yes
EH38E2845699	chr1	166839230	166839578	0.565237	0.295669	0.717623	yes		yes
EH38E2845701	chr1	166840105	166840266	0.750611	0.236737	0.33245	yes		yes
EH38E2845723	chr1	166876224	166876573	0.339978	0.170488	0.270836	yes		yes
EH38E2845918	chr1	167220526	167220850	0.33546	0.0620206	0.207061	yes		yes
EH38E2845919	chr1	167220935	167221115	0.959971	0.484709	0.704237	yes		yes
EH38E1394740	chr1	167553651	167553998	0.310119	0.140598	0.18148	yes		yes
EH38E2846326	chr1	167721733	167722079	0.68783	0.393682	0.40903	yes		yes
EH38E2846451	chr1	167936017	167936366	0.386419	0.335357	0.415021	yes		yes
EH38E2846452	chr1	167936428	167936775	0.910586	0.67477	0.9811	yes		yes
EH38E2846453	chr1	167936906	167937191	1.77876	1.0558	1.45836	yes		yes
EH38E1395269	chr1	168178758	168179106	0.442473	0.293215	0.304245	yes		yes
EH38E2846566	chr1	168225786	168226132	1.02272	0.507494	0.708592	yes		yes
EH38E1395480	chr1	168495637	168495803	0.25967	0.231944	0.138911	yes		yes
EH38E2846961	chr1	169105525	169105740	0.578204	0.569541	0.773242	yes		yes
EH38E2846962	chr1	169106501	169106793	1.66181	0.710555	1.21823	yes		yes
EH38E2847081	chr1	169367677	169368026	0.214039	0.201688	0.258224	yes		yes
EH38E1396012	chr1	169368102	169368252	0.517385	0.605848	0.42969	yes		yes
EH38E2847115	chr1	169485881	169486230	0.489255	0.150328	0.28803	yes		yes
EH38E2847161	chr1	169586329	169586678	1.05522	0.7558	1.18552	yes		yes
EH38E1396230	chr1	169711519	169711868	0.0608589	-0.028412	0.0516419		yes		yes
EH38E2847260	chr1	169794630	169794788	1.22446	0.645893	0.871147	yes		yes
EH38E2847261	chr1	169794792	169795140	0.642323	0.412682	0.755487	yes		yes
EH38E2847299	chr1	169893622	169893787	1.75327	0.629066	1.12022	yes		yes
EH38E2847300	chr1	169893790	169894076	1.59792	0.925768	1.50782	yes		yes
EH38E1396396	chr1	170074340	170074494	0.307643	0.3061	0.323246	yes		yes
EH38E2847346	chr1	170074528	170074877	-0.0112514	-0.0117087	0.0434974		yes
EH38E2847469	chr1	170531747	170531897	1.05388	0.639698	0.838502	yes		yes
EH38E2847470	chr1	170531908	170532257	0.898843	0.779005	0.794098	yes		yes
EH38E1397151	chr1	171485264	171485612	0.592122	0.330391	0.465628	yes		yes
EH38E2847772	chr1	171485622	171485883	1.58229	1.28961	1.54605	yes		yes
EH38E2847846	chr1	171741957	171742241	0.718456	0.501266	0.568182	yes		yes
EH38E2848138	chr1	172443934	172444283	0.763135	0.310539	0.650191	yes		yes
EH38E2848179	chr1	172532110	172532278	0.73366	0.650734	0.772157	yes		yes
EH38E2848180	chr1	172532330	172532676	0.703547	0.314584	0.641509	yes		yes
EH38E2848181	chr1	172532763	172533112	0.226448	0.119606	0.250528	yes		yes
EH38E2848472	chr1	173205402	173205748	0.32563	0.23132	0.192959	yes		yes
EH38E2848586	chr1	173477034	173477379	0.210184	0.0564178	0.148598	yes		yes
EH38E2848588	chr1	173477992	173478335	0.531121	0.303515	0.581879	yes		yes
EH38E2848661	chr1	173714792	173715141	0.53249	0.444307	0.490773	yes		yes
EH38E1398541	chr1	173823913	173824123	0.8094	0.378499	0.403615	yes		yes
EH38E2848681	chr1	173824178	173824361	1.01368	0.296895	0.318531	yes		yes
EH38E1398543	chr1	173824365	173824714	0.555981	0.306234	0.341701	yes		yes
EH38E2848682	chr1	173824761	173825006	1.23103	0.560252	0.621832	yes		yes
EH38E1398584	chr1	173867796	173867979	0.849481	0.55109	0.54822	yes		yes
EH38E2848703	chr1	173867988	173868337	0.235599	0.117101	0.180354	yes		yes
EH38E2848719	chr1	173917263	173917521	0.232099	0.148266	0.248137	yes		yes
EH38E2848747	chr1	174022092	174022248	2.30806	0.974679	2.03101	yes		yes
EH38E2848748	chr1	174022251	174022598	0.791003	0.389115	0.507252	yes		yes
EH38E2848800	chr1	174159305	174159640	0.44051	0.110766	0.361561	yes		yes
EH38E2849059	chr1	174998917	174999109	1.59803	1.12186	1.27776	yes		yes
EH38E1399104	chr1	174999118	174999290	1.60538	1.03348	1.55526	yes		yes
EH38E2849060	chr1	174999326	174999538	1.61298	0.8515	1.35166	yes		yes
EH38E1399106	chr1	174999580	174999929	0.631523	0.234104	0.375751	yes		yes
EH38E2849061	chr1	175000068	175000229	1.36005	0.877642	1.13659	yes		yes
EH38E1399131	chr1	175023319	175023658	0.410969	0.212823	0.448368	yes		yes
EH38E2849186	chr1	175192798	175193082	0.0958719	-0.0455261	0.174641		yes
EH38E2849524	chr1	176207090	176207425	0.76526	0.635739	0.90907	yes		yes
EH38E2849525	chr1	176207464	176207793	0.321507	0.100482	0.392768	yes		yes
EH38E2850010	chr1	177969913	177970262	0.818762	0.281618	0.553075	yes		yes
EH38E2850039	chr1	178037848	178038196	0.642167	0.36642	0.493881	yes		yes
EH38E2850065	chr1	178093524	178093871	0.187687	0.157063	0.120849	yes		yes
EH38E2850267	chr1	178542526	178542874	1.55505	0.66316	0.954528	yes		yes
EH38E2850369	chr1	178724984	178725333	0.512868	0.313893	0.54299	yes		yes
EH38E2850372	chr1	178726058	178726221	1.53971	0.860502	1.19111	yes		yes
EH38E2850373	chr1	178726235	178726584	0.417086	0.139145	0.218996	yes		yes
EH38E1401106	chr1	178870979	178871251	0.260842	0.133485	0.13895	yes		yes
EH38E1401210	chr1	179025643	179025982	0.223575	0.0711299	0.110001	yes		yes
EH38E2850526	chr1	179081796	179082145	0.422682	0.291561	0.489707	yes		yes
EH38E2850636	chr1	179293498	179293847	0.441023	0.149143	0.321334	yes		yes
EH38E2850666	chr1	179365639	179365802	0.0914936	0.0514628	0.120566	yes
EH38E2850667	chr1	179365807	179366135	0.13206	0.0687219	0.12227	yes
EH38E2850829	chr1	179877700	179878046	0.325641	0.179181	0.242889	yes		yes
EH38E1401677	chr1	179881895	179882082	0.963956	0.590855	0.874904	yes		yes
EH38E1401678	chr1	179882108	179882407	1.94838	1.24111	1.8575	yes		yes
EH38E2850835	chr1	179882462	179882811	0.70352	0.41297	0.661442	yes		yes
EH38E1401725	chr1	179954260	179954412	0.760769	0.276018	0.560597	yes		yes
EH38E1401726	chr1	179954458	179954807	0.333678	0.254534	0.397014	yes		yes
EH38E2850942	chr1	180154617	180154963	0.552508	0.330367	0.504396	yes		yes
EH38E2851132	chr1	180502544	180502714	1.99364	1.14868	1.36151	yes		yes
EH38E2851133	chr1	180502724	180503072	1.19219	0.58784	1.06523	yes		yes
EH38E1402177	chr1	180631785	180632134	0.212207	0.295018	0.154638	yes		yes
EH38E2851348	chr1	180954715	180955026	0.175268	0.149532	0.205726	yes		yes
EH38E1402405	chr1	181022786	181023129	0.381052	0.262538	0.346224	yes		yes
EH38E1402406	chr1	181023145	181023324	0.086439	0.110503	0.117326		yes
EH38E1402414	chr1	181033720	181034068	0.256067	0.0936104	0.314696	yes		yes
EH38E2851434	chr1	181088518	181088867	0.156028	-0.00220229	0.028714	yes		yes
EH38E2852037	chr1	182391126	182391312	1.75545	0.907688	1.0511	yes		yes
EH38E2852038	chr1	182391315	182391639	2.66565	1.05175	1.04655	yes		yes
EH38E1403139	chr1	182391691	182392039	1.02419	0.329185	0.415254	yes		yes
EH38E2852264	chr1	182839128	182839475	0.645782	0.476349	0.462282	yes		yes
EH38E2852265	chr1	182839492	182839841	0.989622	0.516875	0.591236	yes		yes
EH38E2852337	chr1	183023076	183023423	0.82469	0.463489	0.571598	yes		yes
EH38E2852602	chr1	183471416	183471765	0.805264	0.596877	1.05022	yes		yes
EH38E2852603	chr1	183472198	183472546	1.13054	0.799801	0.958647	yes		yes
EH38E1404093	chr1	183635738	183636087	0.114417	0.0656455	0.282811	yes		yes
EH38E2852732	chr1	183636142	183636353	0.125466	0.27673	0.409794		yes
EH38E2852809	chr1	183804975	183805321	0.355956	0.200789	0.31764	yes		yes
EH38E1404467	chr1	184051489	184051836	1.07396	0.551998	0.698516	yes		yes
EH38E2853275	chr1	184754532	184754792	1.08562	0.90574	1.19906	yes		yes
EH38E2853276	chr1	184754838	184755187	0.159899	0.10342	0.105052	yes		yes
EH38E2853415	chr1	185045215	185045564	0.487165	0.180371	0.347978	yes		yes
EH38E2853455	chr1	185156923	185157272	0.480786	0.204263	0.250673	yes		yes
EH38E2853507	chr1	185317232	185317580	0.411259	0.25615	0.379407	yes		yes
EH38E2853884	chr1	186375204	186375553	0.481652	0.268182	0.421226	yes		yes
EH38E2853885	chr1	186375604	186375841	0.639786	0.238714	0.475911	yes		yes
EH38E1407698	chr1	192808738	192809085	0.129088	0.189832	0.210528	yes		yes
EH38E2855117	chr1	193059304	193059652	0.36513	0.280218	0.339246	yes		yes
EH38E2855118	chr1	193059889	193060233	0.962264	0.610661	0.928107	yes		yes
EH38E2855136	chr1	193105289	193105615	0.468782	0.290889	0.499078	yes		yes
EH38E2855150	chr1	193121796	193122145	0.580211	0.306589	0.547478	yes		yes
EH38E2855878	chr1	197146365	197146528	1.3052	0.219577	0.416433	yes		yes
EH38E2855879	chr1	197146570	197146919	0.412214	0.00239055	0.102568	yes
EH38E1409059	chr1	197201267	197201616	0.216233	0.127836	0.197485	yes		yes
EH38E1409289	chr1	197775312	197775659	0.773268	0.520916	0.580972	yes		yes
EH38E2856065	chr1	197902541	197902703	2.13323	1.21372	2.07159	yes		yes
EH38E2856090	chr1	197915819	197916162	-0.0308409	-0.0197914	0.0360602		yes		yes
EH38E1409505	chr1	198156801	198157136	1.0092	0.39603	0.853745	yes		yes
EH38E1410085	chr1	198937329	198937675	0.0959031	0.0106016	0.110461		yes
EH38E2857090	chr1	200373753	200374099	0.475677	0.353346	0.200447	yes		yes
EH38E2857116	chr1	200409985	200410334	0.743596	0.456824	0.427443	yes		yes
EH38E2857204	chr1	200620697	200621046	0.273349	-0.0527109	0.111286	yes
EH38E1411035	chr1	200669376	200669725	1.19179	0.746816	1.03345	yes		yes
EH38E2857237	chr1	200669732	200670077	1.05408	0.613975	0.821158	yes		yes
EH38E2857260	chr1	200739389	200739736	0.959628	0.586776	0.903828	yes		yes
EH38E2857324	chr1	200891139	200891364	2.21537	1.09255	1.66017	yes		yes
EH38E2857330	chr1	200894690	200895037	0.938676	0.550503	0.817422	yes		yes
EH38E2857455	chr1	201023577	201023926	-0.0694771	0.0229171	0.0694875		yes		yes
EH38E2857565	chr1	201154175	201154351	1.4576	0.784203	0.581132	yes		yes
EH38E2857566	chr1	201154354	201154698	0.588371	0.23349	0.369575	yes		yes
EH38E2857572	chr1	201171432	201171669	0.801894	0.503004	0.677693	yes		yes
EH38E1411631	chr1	201399273	201399606	1.2703	0.738923	1.44955	yes		yes
EH38E2857853	chr1	201469165	201469514	0.514532	0.40586	0.405111	yes		yes
EH38E2858175	chr1	201828987	201829336	0.759534	0.34064	0.566199	yes		yes
EH38E2858176	chr1	201829368	201829713	0.755215	0.442697	0.561347	yes		yes
EH38E2858268	chr1	201946476	201946823	0.00618518	0.0148468	-0.0781792		yes		yes
EH38E2858274	chr1	201955204	201955553	0.637972	0.203495	0.426224	yes		yes
EH38E2858285	chr1	201982480	201982819	0.662944	0.42068	0.512062	yes		yes
EH38E2858309	chr1	202010331	202010678	0.0365353	0.0464255	0.245217	yes		yes
EH38E2858620	chr1	202341863	202342212	0.140421	-0.0342786	0.0856208	yes
EH38E2858623	chr1	202348439	202348785	0.124487	0.0943882	0.139434	yes		yes
EH38E2858889	chr1	202810633	202810981	0.314086	0.201199	0.375474	yes		yes
EH38E2858936	chr1	202861476	202861824	0.218358	0.00175877	0.0834122	yes		yes
EH38E1413007	chr1	202861836	202862040	0.295131	0.144491	0.105316	yes		yes
EH38E2858947	chr1	202889014	202889363	0.53785	0.403348	0.403717	yes		yes
EH38E1413038	chr1	202927080	202927429	0.461749	0.403305	0.567118	yes		yes
EH38E2858967	chr1	202958224	202958573	0.521244	0.202061	0.194528	yes		yes
EH38E2858980	chr1	202967157	202967506	0.209425	0.111972	0.150889	yes		yes
EH38E2858996	chr1	203007150	203007498	0.558975	0.433267	0.630741	yes		yes
EH38E2859330	chr1	203305212	203305561	0.263863	0.169569	0.148524	yes		yes
EH38E1413425	chr1	203305601	203305751	1.4561	1.24743	1.30459	yes		yes
EH38E2859619	chr1	203626494	203626831	0.0722151	-0.0331145	0.0814457		yes		yes
EH38E2859670	chr1	203682653	203683001	-0.00151062	0.0244401	0.0205622	yes
EH38E2859740	chr1	203795377	203795726	0.312349	0.361064	0.459791	yes		yes
EH38E2859761	chr1	203861340	203861684	0.512734	0.279853	0.413749	yes		yes
EH38E2859841	chr1	204072984	204073332	0.371692	0.428659	0.436851	yes		yes
EH38E2859932	chr1	204152024	204152338	0.323213	0.268206	0.387446	yes		yes
EH38E1414205	chr1	204190211	204190559	-0.0160617	0.0134521	-0.0021328		yes
EH38E1414233	chr1	204213977	204214326	0.126251	0.02892	0.130938	yes		yes
EH38E2860189	chr1	204411767	204412116	0.432934	0.185546	0.203196	yes		yes
EH38E2860311	chr1	204516204	204516552	1.18912	0.587425	0.978196	yes		yes
EH38E1415083	chr1	205121760	205121941	1.12117	0.690346	0.956085	yes		yes
EH38E2860737	chr1	205121960	205122148	1.27158	0.702352	1.10367	yes		yes
EH38E2860787	chr1	205211523	205211865	0.931995	0.430739	0.50372	yes		yes
EH38E2860796	chr1	205227679	205228024	-0.0700279	-0.0207752	0.031618		yes		yes
EH38E1415317	chr1	205321662	205322010	0.140573	0.0367584	0.153011	yes		yes
EH38E2861026	chr1	205449700	205449944	1.93012	1.14772	1.2843	yes		yes
EH38E2861027	chr1	205449949	205450297	0.39811	0.281169	0.262188	yes		yes
EH38E1415499	chr1	205504457	205504806	0.581039	0.407947	0.33517	yes		yes
EH38E2861216	chr1	205631851	205632200	0.446879	0.186649	0.475807	yes		yes
EH38E2861315	chr1	205750135	205750483	0.40615	0.199211	0.420556	yes		yes
EH38E2861330	chr1	205775309	205775580	0.305946	-0.0336163	0.177289	yes		yes
EH38E2861366	chr1	205813023	205813371	0.265553	0.297391	0.150982	yes		yes
EH38E2861530	chr1	206052949	206053298	2.42692	1.14352	1.11663	yes		yes
EH38E2861678	chr1	206470354	206470572	0.44469	0.260142	0.373353	yes		yes
EH38E2861717	chr1	206507341	206507688	0.125976	0.0405276	0.148053	yes
EH38E2861825	chr1	206612358	206612707	0.203454	0.0842247	0.266177	yes		yes
EH38E2861831	chr1	206635282	206635631	0.288502	0.0919972	0.16265	yes		yes
EH38E2861870	chr1	206684730	206685079	0.218692	0.211784	0.309948	yes		yes
EH38E1416741	chr1	207032709	207033051	0.115768	0.00452526	0.00603377	yes
EH38E2862200	chr1	207050891	207051200	0.720521	0.592569	0.801614	yes		yes
EH38E1416767	chr1	207053006	207053353	0.218634	0.166269	0.286322	yes		yes
EH38E2862233	chr1	207088698	207089021	0.70518	0.488035	0.704597	yes		yes
EH38E2862234	chr1	207089040	207089192	0.336725	0.258144	0.469275	yes		yes
EH38E2862322	chr1	207321345	207321694	0.477511	0.159181	0.320377	yes		yes
EH38E1417161	chr1	207751835	207752184	0.514006	0.499687	0.583909	yes		yes
EH38E1417300	chr1	207869059	207869388	0.387608	0.19532	0.281367	yes		yes
EH38E2862900	chr1	208244278	208244585	0.0961434	0.13083	0.132179	yes		yes
EH38E2863532	chr1	209784468	209784801	0.14672	0.0816942	0.0338052	yes
EH38E2863572	chr1	209827771	209828120	0.196977	0.0469927	0.132556	yes		yes
EH38E2863734	chr1	210328772	210329097	1.05487	0.828462	1.37449	yes		yes
EH38E2863735	chr1	210329132	210329469	0.9601	0.724663	1.02833	yes		yes
EH38E2863756	chr1	210366800	210367146	0.202604	0.0621351	0.123717	yes		yes
EH38E2864047	chr1	211259145	211259494	0.636813	0.287548	0.549564	yes		yes
EH38E2864049	chr1	211259709	211260010	0.572983	0.338673	0.51729	yes		yes
EH38E1419508	chr1	211382614	211382963	0.888875	0.39639	0.729072	yes		yes
EH38E2864215	chr1	211579132	211579480	0.594871	0.189628	0.477315	yes		yes
EH38E1419699	chr1	211643787	211644133	0.178464	0.276795	0.111292	yes
EH38E2864288	chr1	211675574	211675917	0.160448	0.0167151	0.117715	yes		yes
EH38E2864362	chr1	211829387	211829728	0.356592	0.179773	0.279197	yes		yes
EH38E2864365	chr1	211830635	211830965	1.17041	0.745633	0.898893	yes		yes
EH38E2864462	chr1	212035441	212035789	0.418422	0.210059	0.201522	yes		yes
EH38E1420131	chr1	212285140	212285479	0.250159	0.32456	0.146128	yes		yes
EH38E2864654	chr1	212414798	212415146	0.196942	0.141912	0.18735	yes		yes
EH38E2864663	chr1	212432705	212433054	0.341912	0.228697	0.252955	yes		yes
EH38E1420376	chr1	212608442	212608791	0.156052	-0.0551448	0.111143	yes		yes
EH38E2864865	chr1	212665590	212665779	0.181574	0.0174839	0.194185	yes
EH38E2864945	chr1	212791364	212791685	1.25824	0.582381	0.742246	yes		yes
EH38E1420523	chr1	212791726	212792074	0.667499	0.288424	0.405873	yes		yes
EH38E1420551	chr1	212858038	212858386	0.789405	0.328454	0.635746	yes		yes
EH38E2864994	chr1	212950303	212950644	0.221255	0.0494807	0.10092	yes
EH38E2865043	chr1	213015684	213016033	0.545575	0.476374	0.64487	yes		yes
EH38E2865063	chr1	213051091	213051427	0.694454	0.67097	0.679169	yes		yes
EH38E1421047	chr1	213987557	213987708	0.497612	0.299629	0.293731	yes		yes
EH38E2865333	chr1	213987736	213988079	0.55601	0.471462	0.654558	yes		yes
EH38E2865334	chr1	213988084	213988340	0.945234	0.615276	0.952736	yes		yes
EH38E1421248	chr1	214281006	214281318	1.15649	0.741644	0.73138	yes		yes
EH38E2865631	chr1	214551411	214551603	1.49661	0.838568	0.86998	yes		yes
EH38E1421556	chr1	214551627	214551976	0.291776	0.0930015	0.324835	yes		yes
EH38E2865656	chr1	214602930	214603279	0.336606	-0.0219612	0.0365265	yes
EH38E2865910	chr1	215567054	215567403	1.04321	0.729674	0.757751	yes		yes
EH38E2866418	chr1	217631026	217631195	1.47945	0.753012	0.856664	yes		yes
EH38E1422772	chr1	217631198	217631444	0.970475	0.577633	0.663797	yes		yes
EH38E2866528	chr1	218285072	218285420	0.536423	0.295256	0.586128	yes		yes
EH38E1423492	chr1	219173651	219174000	0.52796	0.539886	0.620686	yes		yes
EH38E1423493	chr1	219174020	219174177	1.3903	0.817231	1.36429	yes		yes
EH38E2867090	chr1	219928505	219928852	0.514327	0.318707	0.322761	yes		yes
EH38E1423944	chr1	220046238	220046420	1.12453	0.449295	0.586059	yes		yes
EH38E1423945	chr1	220046435	220046784	0.380141	0.0665033	0.227773	yes		yes
EH38E2867134	chr1	220089713	220090062	0.0507819	0.190261	0.312043	yes		yes
EH38E2867136	chr1	220090339	220090595	0.284362	0.0425768	0.252415	yes
EH38E2867139	chr1	220093855	220094201	0.223689	0.253183	0.184055	yes		yes
EH38E2867140	chr1	220094204	220094364	1.33942	0.808109	0.849441	yes		yes
EH38E2867204	chr1	220272322	220272671	0.454873	0.237392	0.343523	yes		yes
EH38E1424257	chr1	220690117	220690464	0.446899	0.076748	0.441617	yes		yes
EH38E2867354	chr1	220748018	220748367	0.495058	0.231046	0.327473	yes		yes
EH38E2867376	chr1	220786885	220787046	1.27193	0.551059	0.822859	yes		yes
EH38E1424356	chr1	220787051	220787214	1.44666	0.77897	1.04331	yes		yes
EH38E2867804	chr1	221741839	221741991	0.342185	0.189924	0.484197	yes		yes
EH38E2867805	chr1	221742082	221742430	0.0420615	0.0412574	0.00520734	yes		yes
EH38E2868111	chr1	222589751	222590093	0.701163	0.235492	0.377501	yes		yes
EH38E2868120	chr1	222618030	222618184	0.406105	0.232694	0.189901	yes		yes
EH38E1425400	chr1	222644067	222644416	0.52069	0.268106	0.345108	yes		yes
EH38E2868153	chr1	222712381	222712702	1.36973	0.786865	0.979181	yes		yes
EH38E2868155	chr1	222713191	222713540	0.443486	0.312034	0.329146	yes		yes
EH38E2868199	chr1	222814685	222815033	0.379838	0.232584	0.51495	yes		yes
EH38E2868200	chr1	222815063	222815239	0.831787	0.567143	0.409197	yes		yes
EH38E2868707	chr1	223845867	223846216	0.583332	0.272827	0.638736	yes		yes
EH38E2868734	chr1	223992515	223992864	0.388404	0.107843	0.372348	yes		yes
EH38E2868778	chr1	224113921	224114268	0.803294	0.6223	0.739971	yes		yes
EH38E2868809	chr1	224183040	224183389	0.787978	0.283163	0.642967	yes		yes
EH38E2868878	chr1	224330084	224330291	1.21309	0.718866	1.00569	yes		yes
EH38E2868879	chr1	224330298	224330457	1.02412	0.573165	0.868441	yes		yes
EH38E2868895	chr1	224356694	224357042	0.4625	0.255761	0.440073	yes		yes
EH38E2868939	chr1	224434688	224435037	0.747958	0.690912	0.787494	yes		yes
EH38E1426801	chr1	224929511	224929859	0.613154	0.339782	0.424936	yes		yes
EH38E1426891	chr1	225428016	225428365	0.917804	0.418138	0.567378	yes		yes
EH38E2869393	chr1	225653044	225653390	0.739084	0.396511	0.611492	yes		yes
EH38E1427137	chr1	225700266	225700612	0.267202	0.0779065	0.138178	yes		yes
EH38E2869466	chr1	225777583	225777930	0.612682	0.30758	0.396378	yes		yes
EH38E2869475	chr1	225809927	225810273	0.54537	0.199325	0.371347	yes		yes
EH38E1427214	chr1	225810277	225810446	1.22009	0.683036	0.807062	yes		yes
EH38E2869580	chr1	225882222	225882571	0.972049	0.481652	0.643576	yes		yes
EH38E1427345	chr1	225924185	225924534	0.352051	0.162715	0.255228	yes		yes
EH38E2869687	chr1	225999319	225999668	0.150252	0.138559	0.207957	yes		yes
EH38E2869726	chr1	226062504	226062832	0.510471	0.244861	0.450763	yes		yes
EH38E2869740	chr1	226083408	226083750	0.467312	0.128678	0.449771	yes		yes
EH38E2869741	chr1	226083849	226084110	0.615029	0.382446	0.392046	yes		yes
EH38E2869832	chr1	226186581	226186929	1.42277	0.941248	1.16038	yes		yes
EH38E2869851	chr1	226223459	226223623	0.553578	0.147911	0.59873	yes		yes
EH38E2869880	chr1	226309023	226309372	0.928635	0.185656	0.358488	yes		yes
EH38E2869953	chr1	226407973	226408321	0.196167	0.134369	0.249742	yes		yes
EH38E2870369	chr1	226870471	226870732	0.445171	0.140022	0.480466	yes		yes
EH38E2870419	chr1	226939934	226940283	0.473518	0.121364	0.221694	yes		yes
EH38E2870596	chr1	227317506	227317850	0.487161	0.239828	0.496654	yes		yes
EH38E2870598	chr1	227318084	227318366	0.774456	0.562096	0.698435	yes		yes
EH38E2870599	chr1	227318401	227318750	0.70101	0.580612	0.754808	yes		yes
EH38E2870688	chr1	227563363	227563675	0.58775	0.291011	0.400729	yes		yes
EH38E2870713	chr1	227728142	227728332	0.534338	0.13196	0.234346	yes		yes
EH38E2870714	chr1	227728360	227728708	0.109912	0.0445797	0.0928588	yes		yes
EH38E2870732	chr1	227735213	227735561	0.734208	0.392367	0.308695	yes		yes
EH38E2870810	chr1	227788397	227788558	0.141793	0.0238293	0.0812745		yes		yes
EH38E2871088	chr1	228082430	228082779	0.952637	0.410393	0.553357	yes		yes
EH38E1428817	chr1	228103224	228103567	0.661809	0.271629	0.32247	yes		yes
EH38E2871145	chr1	228109228	228109551	0.670672	0.295351	0.354153	yes		yes
EH38E2871162	chr1	228139890	228140239	0.287903	0.13103	0.0532126	yes		yes
EH38E2871187	chr1	228149820	228150029	0.962923	0.331261	0.361697	yes		yes
EH38E2871223	chr1	228165476	228165825	0.692677	0.367045	0.755219	yes		yes
EH38E2871290	chr1	228213519	228213867	0.0209995	-0.000779413	0.0398282		yes		yes
EH38E1429100	chr1	228406763	228407107	0.217198	0.130896	0.202219	yes		yes
EH38E2871644	chr1	228487003	228487176	1.61333	0.922696	1.35057	yes		yes
EH38E2871645	chr1	228487181	228487511	1.95869	0.9204	1.56081	yes		yes
EH38E2871716	chr1	228647922	228648103	0.825705	0.460637	0.702919	yes		yes
EH38E2871717	chr1	228648127	228648328	1.14325	0.573217	0.905998	yes		yes
EH38E1429852	chr1	229270940	229271283	1.00599	0.539668	0.547749	yes		yes
EH38E2872196	chr1	229342250	229342421	1.14397	0.584375	0.625325	yes		yes
EH38E2872197	chr1	229342424	229342773	0.502206	0.321371	0.372257	yes		yes
EH38E2872289	chr1	229508220	229508565	0.699556	0.493599	0.620413	yes		yes
EH38E1430050	chr1	229558545	229558779	1.63339	1.03815	1.47814	yes		yes
EH38E2872352	chr1	229625971	229626313	0.507282	0.416763	0.540146	yes		yes
EH38E2872518	chr1	230066978	230067309	0.329986	0.211088	0.235759	yes		yes
EH38E2872854	chr1	230426284	230426626	0.104087	0.0174219	0.114391		yes		yes
EH38E2872935	chr1	230642226	230642564	0.284556	0.127965	0.214626	yes		yes
EH38E2872936	chr1	230642613	230642908	1.26178	0.836968	1.20729	yes		yes
EH38E2872985	chr1	230714075	230714423	0.377474	0.161342	0.471369	yes		yes
EH38E2872986	chr1	230714436	230714602	0.226514	0.352628	0.496764	yes		yes
EH38E2872987	chr1	230714614	230714812	0.525077	0.744867	0.541523	yes		yes
EH38E2873092	chr1	230868395	230868735	0.327196	0.22288	0.282796	yes		yes
EH38E1431062	chr1	230868768	230868945	0.49351	0.356328	0.274834	yes		yes
EH38E2873147	chr1	230978773	230979122	0.202581	0.116495	0.383864	yes		yes
EH38E2873286	chr1	231241037	231241386	1.19582	0.806846	1.16441	yes		yes
EH38E2873311	chr1	231337810	231338120	0.537502	0.344922	0.642795	yes		yes
EH38E2873312	chr1	231338124	231338305	0.993863	0.886113	1.25399	yes		yes
EH38E2873356	chr1	231422223	231422563	1.6158	1.04484	1.44754	yes		yes
EH38E2873389	chr1	231528040	231528240	0.685344	0.356854	0.396902	yes		yes
EH38E2873390	chr1	231528282	231528439	0.950669	0.694161	0.848025	yes		yes
EH38E2873391	chr1	231528446	231528689	0.952725	0.521606	0.803385	yes		yes
EH38E1431521	chr1	231626500	231626848	0.458556	0.352098	0.415813	yes		yes
EH38E2873914	chr1	232630042	232630391	-0.005524	-0.0244724	0.0984374		yes
EH38E2874059	chr1	232950374	232950723	0.497993	0.253675	0.416474	yes		yes
EH38E2874584	chr1	234356753	234357099	0.198521	0.136239	0.317299	yes		yes
EH38E1433256	chr1	234373353	234373684	1.49229	0.751273	1.20856	yes		yes
EH38E2874630	chr1	234479016	234479314	0.810187	0.630011	0.729585	yes		yes
EH38E2874771	chr1	234607030	234607376	1.38203	1.19791	1.24197	yes		yes
EH38E2874774	chr1	234609271	234609489	2.91858	1.56524	2.15933	yes		yes
EH38E2874777	chr1	234610101	234610417	1.22763	0.594593	0.82464	yes		yes
EH38E1433642	chr1	234725213	234725562	1.82962	1.40951	1.49894	yes		yes
EH38E2875139	chr1	234963204	234963532	0.904785	0.731658	0.913538	yes		yes
EH38E1433915	chr1	234963600	234963816	0.398853	0.627168	0.659879	yes		yes
EH38E2875140	chr1	234963943	234964093	1.37447	1.0482	1.11198	yes		yes
EH38E1434061	chr1	235073955	235074204	1.64014	1.42621	1.95198	yes		yes
EH38E1434062	chr1	235074267	235074417	1.28611	1.16907	1.51999	yes		yes
EH38E1434120	chr1	235128755	235129104	0.613151	0.331289	0.654541	yes		yes
EH38E2875338	chr1	235161124	235161468	0.791831	0.659194	0.645401	yes		yes
EH38E2875412	chr1	235327881	235328230	1.14817	0.721043	0.880521	yes		yes
EH38E2875413	chr1	235328243	235328592	0.213974	0.0965999	0.142135	yes		yes
EH38E1434268	chr1	235367239	235367588	0.480392	0.209759	0.295141	yes		yes
EH38E1434355	chr1	235504214	235504378	1.09798	0.710286	1.33808	yes		yes
EH38E2875507	chr1	235504468	235504817	0.30483	0.205922	0.312886	yes		yes
EH38E2875587	chr1	235650683	235650913	1.91428	1.32585	1.30878	yes		yes
EH38E2875677	chr1	235866869	235867218	0.195989	0.113065	0.217617	yes		yes
EH38E2875758	chr1	235971626	235971973	0.104649	-0.0110973	0.00734264	yes
EH38E2875821	chr1	236065034	236065375	0.920844	0.545876	0.787965	yes		yes
EH38E2875949	chr1	236281916	236282265	0.117505	0.0523378	0.068236	yes		yes
EH38E2876063	chr1	236523238	236523496	0.871755	0.782122	1.06711	yes		yes
EH38E2876064	chr1	236523505	236523667	1.73515	1.2212	1.74561	yes		yes
EH38E2876065	chr1	236523774	236524113	1.83958	1.21646	1.7939	yes		yes
EH38E2876067	chr1	236524448	236524797	0.640393	0.611954	0.799965	yes		yes
EH38E1435104	chr1	236604427	236604773	0.415287	0.209139	0.232924	yes		yes
EH38E2876167	chr1	236795075	236795423	0.326657	0.228653	0.273985	yes		yes
EH38E2877407	chr1	241519625	241519972	0.311773	0.146131	0.302108	yes		yes
EH38E2877475	chr1	241639977	241640180	1.53575	0.820957	1.05256	yes		yes
EH38E2877476	chr1	241640275	241640624	0.222051	0.140586	0.204294	yes		yes
EH38E2877554	chr1	241848076	241848240	0.904756	0.587565	0.798427	yes		yes
EH38E1437679	chr1	243255217	243255566	0	0	0		yes		yes
EH38E2877849	chr1	243255762	243256111	0	0	0		yes		yes
EH38E1438691	chr1	244834991	244835340	0.900305	0.673482	1.13997	yes		yes
EH38E2878522	chr1	244835498	244835737	1.13381	0.992058	1.20626	yes		yes
EH38E2878541	chr1	244862767	244863055	0.15691	0.373432	0.282694	yes		yes
EH38E2878542	chr1	244863059	244863279	0.0568205	0.188559	0.195431	yes		yes
EH38E2878546	chr1	244864403	244864751	0.81032	0.504553	0.505761	yes		yes
EH38E1438751	chr1	244864766	244864983	1.54568	0.848478	0.919774	yes		yes
EH38E1438828	chr1	244969921	244970176	1.49741	1.27356	1.19169	yes		yes
EH38E1438829	chr1	244970189	244970517	1.18047	0.701236	1.46581	yes		yes
EH38E1438830	chr1	244970767	244971115	1.88201	1.33184	1.56195	yes		yes
EH38E1439916	chr1	246507147	246507493	0.318069	0.221126	0.180548	yes		yes
EH38E2879377	chr1	246566264	246566610	0.30888	0.213805	0.418708	yes		yes
EH38E2879482	chr1	246724164	246724508	1.5535	0.729708	0.766405	yes		yes
EH38E2879588	chr1	246931897	246932246	0.737826	0.359823	0.163258	yes		yes
EH38E2879608	chr1	247007940	247008288	0.112538	0.0185052	-0.0331428	yes
EH38E2879624	chr1	247078681	247079027	0.293235	0.138987	0.170637	yes		yes
EH38E1440247	chr1	247104241	247104589	0.453006	0.159952	0.30312	yes		yes
EH38E1440254	chr1	247112112	247112352	1.19174	0.512367	1.04516	yes		yes
EH38E2879639	chr1	247112355	247112551	0.693817	0.387533	0.596264	yes		yes
EH38E2879677	chr1	247210740	247211087	0.262172	0.045581	0.143229	yes		yes
EH38E2879721	chr1	247331700	247331994	0.620941	0.542375	0.508186	yes		yes
EH38E2880089	chr1	248825854	248826167	1.01653	0.681423	0.700173	yes		yes
EH38E2880090	chr1	248826174	248826405	1.55661	1.21363	1.33587	yes		yes
EH38E1440757	chr1	248838013	248838362	0.522439	0.385848	0.24862	yes		yes
EH38E1440787	chr1	248858659	248858863	1.48929	0.67041	1.18593	yes		yes
EH38E2880135	chr1	248858897	248859237	0.667051	0.345565	0.337489	yes		yes
EH38E2880172	chr1	248906101	248906425	0.945848	0.534179	0.571678	yes		yes
EH38E1441357	chr10	649743	650088	0.293698	0.0310103	0.272712	yes		yes
EH38E2880668	chr10	650134	650334	1.20198	0.763648	1.10053	yes		yes
EH38E1441560	chr10	931615	931964	0.120212	0.119393	0.189903	yes		yes
EH38E2880897	chr10	988213	988557	0.727195	0.516872	0.646949	yes		yes
EH38E1441656	chr10	1049039	1049385	0.763475	0.210419	0.669283	yes		yes
EH38E2880947	chr10	1049567	1049795	1.0422	0.757119	0.85343	yes		yes
EH38E2880954	chr10	1056322	1056572	1.76362	1.18636	1.48153	yes		yes
EH38E2880955	chr10	1056581	1056929	1.13024	0.711366	0.80445	yes		yes
EH38E2881872	chr10	3172766	3173039	-0.0209157	0.0504977	0.126148	yes		yes
EH38E2882242	chr10	3785018	3785193	2.14604	0.668674	1.43951	yes		yes
EH38E2882243	chr10	3785237	3785586	0.267714	0.16237	0.279378	yes		yes
EH38E2882840	chr10	4963339	4963557	0.13728	0.0604463	0.122847		yes		yes
EH38E2882891	chr10	5094220	5094534	0.429058	0.321894	0.23434	yes		yes
EH38E1444300	chr10	5412351	5412699	0.64624	0.10119	0.207557	yes		yes
EH38E1444331	chr10	5446397	5446746	0.191549	0.056009	0.0997391	yes		yes
EH38E1444582	chr10	5632428	5632735	0.0821991	-0.0391199	0.0141945	yes
EH38E2883305	chr10	5666400	5666739	1.03864	0.311073	0.59071	yes		yes
EH38E1444635	chr10	5684495	5684841	0.105603	0.00796456	0.120158	yes		yes
EH38E2883322	chr10	5692671	5693020	0.995179	0.685237	0.856593	yes		yes
EH38E2883374	chr10	5813380	5813729	0.513508	0.248451	0.655384	yes		yes
EH38E2883375	chr10	5813762	5813925	1.28996	0.650733	1.10392	yes		yes
EH38E1444740	chr10	5814015	5814166	1.44225	0.682909	1.09306	yes		yes
EH38E1444800	chr10	5889875	5890224	0.153806	0.0252846	0.146155	yes		yes
EH38E1444854	chr10	5945880	5946224	0.0262825	0.0366504	0.0578574		yes		yes
EH38E2883653	chr10	6088743	6089091	0.190838	0.0625191	0.16242	yes		yes
EH38E2883778	chr10	6202680	6203029	0.102142	0.105822	0.143393	yes		yes
EH38E2884078	chr10	6580241	6580581	0.611747	0.142965	0.467385	yes		yes
EH38E2884079	chr10	6580594	6580813	0.963651	0.368475	0.810092	yes		yes
EH38E1445995	chr10	7533143	7533467	0.293672	0.073332	0.139322	yes
EH38E1446121	chr10	7703127	7703355	0.593248	0.384757	0.406925	yes		yes
EH38E1446122	chr10	7703359	7703541	1.08363	0.685565	0.870488	yes		yes
EH38E1446153	chr10	7787949	7788298	0.574916	0.363135	0.425923	yes		yes
EH38E2884702	chr10	7818266	7818614	0.357947	0.278995	0.442794	yes		yes
EH38E1448217	chr10	11611570	11611912	0.572145	0.324385	0.515416	yes		yes
EH38E1448384	chr10	11823159	11823494	0.680891	0.419787	0.659985	yes		yes
EH38E2886355	chr10	12042797	12043069	1.30256	0.552181	1.34699	yes		yes
EH38E1448535	chr10	12043130	12043479	0.567992	0.339083	0.484219	yes		yes
EH38E1448551	chr10	12068671	12069020	0.297892	0.062235	0.0851297	yes		yes
EH38E2886400	chr10	12129375	12129724	0.458195	0.371419	0.394416	yes		yes
EH38E2886428	chr10	12195780	12196043	0.919825	0.713783	0.935807	yes		yes
EH38E2886429	chr10	12196046	12196311	1.18887	0.797599	1.19211	yes		yes
EH38E1448627	chr10	12196317	12196473	0.953345	0.455232	1.00146	yes		yes
EH38E2886930	chr10	13099192	13099541	0.228817	0.0803434	0.15899	yes		yes
EH38E2886931	chr10	13100112	13100269	0.680068	0.431579	0.521214	yes		yes
EH38E2886964	chr10	13161284	13161632	0.103865	-0.00486995	0.123213	yes		yes
EH38E2887003	chr10	13299435	13299784	1.74459	0.951923	1.45497	yes		yes
EH38E1449365	chr10	13299936	13300279	1.01615	0.478271	0.774433	yes		yes
EH38E2887009	chr10	13302293	13302587	0.341542	0.182031	0.313282	yes		yes
EH38E2887032	chr10	13348191	13348487	0.933841	0.377597	0.446249	yes		yes
EH38E2887133	chr10	13586726	13587073	0.0811904	0.118714	0.0216737	yes		yes
EH38E2887741	chr10	14604254	14604603	0.176358	0.015479	0.0955786	yes
EH38E1450531	chr10	14837995	14838343	0.284862	0.117242	0.364012	yes		yes
EH38E1450553	chr10	14878594	14878942	0.717556	0.243882	0.452148	yes		yes
EH38E1450596	chr10	14954063	14954411	0.684794	0.231622	0.38241	yes		yes
EH38E1450598	chr10	14959163	14959495	0.760164	0.397335	0.63452	yes		yes
EH38E2887958	chr10	15088669	15089002	0.0916108	0.0127722	0.0520912	yes		yes
EH38E1450652	chr10	15097045	15097392	1.96431	1.12277	1.34082	yes		yes
EH38E2888003	chr10	15168539	15168700	0.865704	0.229561	0.352516	yes		yes
EH38E2888121	chr10	15371063	15371412	0.0541782	0.0647164	0.0245881	yes		yes
EH38E2888312	chr10	15860363	15860706	0.364403	0.317418	0.261984	yes		yes
EH38E1451250	chr10	16436748	16437097	0.142492	0.0156307	0.101106	yes
EH38E2888495	chr10	16817399	16817748	-0.0420843	-0.0684896	0.0654939	yes		yes
EH38E2888677	chr10	17201317	17201666	0.58555	0.348345	0.368998	yes		yes
EH38E2888678	chr10	17201696	17202036	0.431902	0.23702	0.0617556	yes		yes
EH38E2888889	chr10	17617254	17617603	0.79248	0.28831	0.541685	yes		yes
EH38E2888896	chr10	17643856	17644009	1.49109	0.993428	1.19887	yes		yes
EH38E2888897	chr10	17644012	17644254	1.28429	0.794752	1.11162	yes		yes
EH38E2889312	chr10	18651507	18651853	0.637225	0.231206	0.408917	yes		yes
EH38E1452646	chr10	18659136	18659485	0.648419	0.292225	0.559563	yes		yes
EH38E2889317	chr10	18659492	18659682	1.78574	0.995317	1.44342	yes		yes
EH38E1453877	chr10	21496684	21496920	2.86739	1.47646	1.98517	yes		yes
EH38E2890111	chr10	21497184	21497531	0.76288	0.525644	0.599759	yes		yes
EH38E1453954	chr10	21524708	21524920	1.86787	0.727845	0.82705	yes		yes
EH38E1453958	chr10	21525576	21525847	2.17676	1.36709	1.31615	yes		yes
EH38E1453960	chr10	21526272	21526593	2.83959	2.05266	2.07389	yes		yes
EH38E2890164	chr10	21526613	21526775	2.75616	1.56154	1.85782	yes		yes
EH38E2890177	chr10	21533998	21534346	0.422517	0.249533	0.493864	yes		yes
EH38E2890178	chr10	21534440	21534589	1.79536	0.775067	1.15875	yes		yes
EH38E2890368	chr10	22003618	22003966	0.39858	0.132394	0.407012	yes		yes
EH38E2890462	chr10	22316185	22316531	0.709506	0.268229	0.600378	yes		yes
EH38E2890469	chr10	22320989	22321236	0.164778	0.138652	0.187025	yes		yes
EH38E2890766	chr10	22714422	22714771	0.0796789	0.0447909	0.0466541	yes
EH38E1454875	chr10	22927848	22928192	0.0249526	-0.0619761	0.136763		yes
EH38E2890908	chr10	23095318	23095665	0.361341	0.235882	0.333971	yes		yes
EH38E2891085	chr10	23438814	23439159	0.222322	0.0423454	0.113137	yes		yes
EH38E2891294	chr10	24208836	24209183	0.87692	0.489768	0.501465	yes		yes
EH38E2891295	chr10	24209210	24209367	0.698189	0.357823	0.729983	yes		yes
EH38E1455687	chr10	24466296	24466645	0.182344	0.144119	0.199412	yes		yes
EH38E1455865	chr10	24723102	24723375	1.51508	0.556087	1.0832	yes		yes
EH38E2891695	chr10	25016051	25016314	0.117945	-0.0120769	0.149683		yes		yes
EH38E1456050	chr10	25016375	25016724	0.244407	0.259388	0.377601	yes		yes
EH38E2892140	chr10	26697025	26697372	0.690156	0.560317	0.818794	yes		yes
EH38E2892141	chr10	26697525	26697855	1.75157	0.852769	1.45179	yes		yes
EH38E2892232	chr10	26860918	26861266	0.107388	0.0396656	0.0929106	yes		yes
EH38E2892286	chr10	27100348	27100692	0.840935	0.302465	0.522093	yes		yes
EH38E2892302	chr10	27154270	27154618	0.711693	0.621678	0.777044	yes		yes
EH38E2892303	chr10	27154734	27155041	1.22921	0.855427	0.940347	yes		yes
EH38E2892304	chr10	27155071	27155416	0.420055	0.237922	0.455172	yes		yes
EH38E2892332	chr10	27240389	27240736	0.666199	0.451722	0.763784	yes		yes
EH38E2892333	chr10	27240739	27240902	0.824312	0.48547	0.883547	yes		yes
EH38E2892336	chr10	27241704	27241952	0.924783	0.810812	0.873964	yes		yes
EH38E1456958	chr10	27242029	27242371	0.564401	0.385146	0.516035	yes		yes
EH38E2892337	chr10	27242902	27243219	0.38081	0.402148	0.500302	yes		yes
EH38E2892435	chr10	27504025	27504373	0.366612	0.170919	0.207411	yes		yes
EH38E1457065	chr10	27504383	27504605	1.63037	0.839599	1.25084	yes		yes
EH38E1457472	chr10	28302962	28303311	0.312041	0.0980361	0.262749	yes		yes
EH38E2892815	chr10	28532559	28532896	2.01057	1.04968	1.5809	yes		yes
EH38E2892816	chr10	28532919	28533263	1.63877	1.17491	0.983315	yes		yes
EH38E2892819	chr10	28533921	28534159	1.25538	1.02991	1.64162	yes		yes
EH38E1457710	chr10	28677238	28677581	0.329677	0.0556811	0.262745	yes		yes
EH38E1458207	chr10	29409464	29409661	0.740053	0.486093	0.814502	yes		yes
EH38E1458418	chr10	29634850	29635166	0.2205	0.10064	0.0829749	yes
EH38E1458521	chr10	29735710	29736045	0.593396	0.45325	0.398815	yes		yes
EH38E2893791	chr10	30349038	30349201	1.28635	0.917792	0.988216	yes		yes
EH38E2893792	chr10	30349204	30349502	0.273862	0.173976	0.184009	yes		yes
EH38E1459022	chr10	30433803	30434150	0.78438	0.58302	0.850745	yes		yes
EH38E2893849	chr10	30434174	30434405	1.59998	1.12527	1.46704	yes		yes
EH38E1459033	chr10	30438508	30438856	0.106497	0.108688	0.145277	yes
EH38E2893940	chr10	30554223	30554438	0.832595	0.584889	0.390666	yes		yes
EH38E2894217	chr10	31031783	31032119	0.302971	0.238219	0.293617	yes		yes
EH38E2894332	chr10	31318909	31319258	0.53233	0.241477	0.403951	yes		yes
EH38E1459876	chr10	31603458	31603800	0.0845698	-0.00929452	0.0845941		yes		yes
EH38E2894556	chr10	31928694	31929038	1.37508	1.15029	1.32841	yes		yes
EH38E2894623	chr10	32056275	32056624	1.34175	0.726442	1.12991	yes		yes
EH38E1460347	chr10	32346191	32346540	0.939505	0.456021	0.602663	yes		yes
EH38E1460350	chr10	32347048	32347394	1.52912	0.760535	1.38914	yes		yes
EH38E2894776	chr10	32378699	32379047	0.587274	0.477212	0.531867	yes		yes
EH38E2894798	chr10	32445961	32446307	0.850374	0.347185	0.579587	yes		yes
EH38E2894854	chr10	32944131	32944447	0.426522	0.137245	0.328269	yes		yes
EH38E2894855	chr10	32944470	32944749	0.466997	0.213304	0.4457	yes		yes
EH38E2894876	chr10	32957445	32957718	2.21801	1.28036	1.80868	yes		yes
EH38E2894878	chr10	32957945	32958107	1.25072	0.766585	0.845888	yes		yes
EH38E1460532	chr10	32958222	32958569	1.17278	0.650255	0.817957	yes		yes
EH38E2895124	chr10	33334699	33335048	0.240173	0.281505	0.248111	yes		yes
EH38E1460942	chr10	33335063	33335409	0.321268	0.253395	0.36489	yes		yes
EH38E2895854	chr10	35090329	35090678	1.38781	1.00466	1.21496	yes		yes
EH38E2895865	chr10	35126443	35126637	0.822741	0.607085	0.669805	yes		yes
EH38E2895866	chr10	35126678	35126976	0.496301	0.258527	0.251462	yes		yes
EH38E2895867	chr10	35126981	35127235	1.53975	0.646537	1.23866	yes		yes
EH38E1462179	chr10	35195781	35196130	0.159119	0.0894176	0.178498	yes
EH38E2895967	chr10	35336352	35336600	0.962601	0.474046	0.572506	yes		yes
EH38E1462553	chr10	35640921	35641268	0.0627761	0.0376006	-0.0631245		yes		yes
EH38E1462557	chr10	35642131	35642479	0.00172268	0.133602	0.141539		yes
EH38E1463235	chr10	37857319	37857519	1.39696	0.696074	0.850923	yes		yes
EH38E1463236	chr10	37857538	37857887	1.44551	0.638525	0.834278	yes		yes
EH38E1463237	chr10	37857939	37858234	1.24155	0.774736	0.919209	yes		yes
EH38E1463260	chr10	37976425	37976701	0.565424	0.278457	0.647148	yes		yes
EH38E2896676	chr10	37976717	37976920	0.0664338	0.0721051	0.121647		yes
EH38E2896688	chr10	38010487	38010836	1.16403	0.59738	0.860204	yes		yes
EH38E2896707	chr10	38094114	38094463	0.406198	0.332609	0.342765	yes		yes
EH38E2896730	chr10	38356257	38356540	0.419172	0.326108	0.250549	yes		yes
EH38E1463329	chr10	38402793	38403054	0.319002	0.107416	0.272743	yes		yes
EH38E2896743	chr10	38403083	38403311	0.44172	0.320602	0.553391	yes		yes
EH38E2896808	chr10	42552707	42553056	0.132905	0.0614488	0.0471323	yes		yes
EH38E1463503	chr10	42638060	42638408	1.29715	0.394244	0.898012	yes		yes
EH38E2896833	chr10	42638448	42638698	1.21233	0.572805	1.18919	yes		yes
EH38E1463553	chr10	42782484	42782827	1.10436	0.458071	0.991789	yes		yes
EH38E2897107	chr10	43138256	43138603	0.54288	0.431765	0.445889	yes		yes
EH38E1463965	chr10	43396734	43397039	1.28489	0.525996	0.946279	yes		yes
EH38E1463966	chr10	43397169	43397514	1.04913	0.539289	1.29688	yes		yes
EH38E2897391	chr10	43407688	43408021	1.09399	0.572211	0.797885	yes		yes
EH38E1463992	chr10	43408824	43409052	0.759047	0.720759	0.779375	yes		yes
EH38E1463993	chr10	43409059	43409408	0.827583	0.470537	0.828129	yes		yes
EH38E1464005	chr10	43420681	43420830	1.85064	1.04156	1.81555	yes		yes
EH38E1464018	chr10	43436704	43436919	2.25376	1.29011	1.35534	yes		yes
EH38E1464019	chr10	43436924	43437240	1.0985	0.757089	0.880817	yes		yes
EH38E2897458	chr10	43606329	43606563	0.150714	0.11519	0.172969	yes		yes
EH38E2897472	chr10	43648688	43649037	0.503595	0.250382	0.328655	yes		yes
EH38E2898053	chr10	44911129	44911476	0.0337198	-0.013174	0.122473		yes
EH38E2898098	chr10	44959131	44959424	1.0152	0.581399	1.03028	yes		yes
EH38E2898099	chr10	44959476	44959810	0.604944	0.438401	0.705663	yes		yes
EH38E2898100	chr10	44959812	44960049	1.10366	0.782226	1.12051	yes		yes
EH38E2898138	chr10	44978714	44979063	0.509175	0.34484	0.33124	yes		yes
EH38E2898255	chr10	45373983	45374329	0	0	0		yes		yes
EH38E2898404	chr10	45594739	45595088	0.40189	0.159002	0.354876	yes		yes
EH38E1465282	chr10	45672619	45672967	0.278685	0.0152767	0.223697	yes		yes
EH38E2898441	chr10	45727001	45727348	1.05221	0.724778	0.824966	yes		yes
EH38E2898469	chr10	45972272	45972621	0.673495	0.487039	0.65879	yes		yes
EH38E2898493	chr10	46019607	46019855	0.274676	0.394034	0.287209	yes		yes
EH38E1465368	chr10	46023322	46023663	0.13367	0.227847	0.211924	yes		yes
EH38E2898504	chr10	46030501	46030849	1.32402	0.685728	0.789406	yes		yes
EH38E2898831	chr10	46786696	46787038	0.583519	0.320544	0.480927	yes		yes
EH38E1465935	chr10	47384247	47384592	0.283988	0.294308	0.216325	yes		yes
EH38E2899174	chr10	47553345	47553679	0.70785	0.547084	0.448761	yes		yes
EH38E1466099	chr10	48306278	48306627	-0.0293836	-0.0453996	0.0740243	yes
EH38E2900023	chr10	49538959	49539308	0.244464	0.201312	0.26005	yes		yes
EH38E2900190	chr10	49941839	49942187	0.513739	0.450998	0.691605	yes		yes
EH38E2900218	chr10	50067689	50068038	0.801505	0.305639	0.457055	yes		yes
EH38E2900481	chr10	50623814	50624163	1.09584	0.965547	1.06727	yes		yes
EH38E2900483	chr10	50624828	50624991	2.01523	1.23284	1.69602	yes		yes
EH38E2900513	chr10	50739722	50740061	1.09391	0.582469	0.605743	yes		yes
EH38E1467622	chr10	50885534	50885832	0.432402	0.233833	0.173405	yes		yes
EH38E2900782	chr10	51699520	51699721	0.261459	0.342826	0.436142	yes		yes
EH38E2900920	chr10	52313304	52313525	0.205449	0.115321	0.23518	yes		yes
EH38E1468269	chr10	52314083	52314422	0.468825	0.279348	0.32446	yes		yes
EH38E1468270	chr10	52314445	52314632	0.498742	0.379351	0.419256	yes		yes
EH38E1468509	chr10	52755368	52755717	0.501592	0.238253	0.381792	yes		yes
EH38E2901068	chr10	52771622	52771968	0.426339	0.265322	0.383006	yes		yes
EH38E1469132	chr10	56361238	56361587	0.125078	-0.0131039	0.0679093	yes		yes
EH38E2901807	chr10	58267890	58268237	0.412852	0.351147	0.46231	yes		yes
EH38E1469545	chr10	58268945	58269294	0.513976	0.285967	0.315335	yes		yes
EH38E2901832	chr10	58334802	58335150	0.533709	0.104866	0.450721	yes		yes
EH38E1469626	chr10	58385099	58385447	0.352888	0.12135	0.438078	yes		yes
EH38E1470126	chr10	59176392	59176734	1.04554	0.723349	0.799107	yes		yes
EH38E2902136	chr10	59176740	59176903	3.01347	1.84793	1.8003	yes		yes
EH38E2902137	chr10	59177016	59177326	2.14402	0.959364	1.499	yes		yes
EH38E1470560	chr10	59906500	59906822	0.549639	0.412419	0.721361	yes		yes
EH38E2902803	chr10	60778186	60778535	0.225151	0.0352631	0.0477059	yes		yes
EH38E1471153	chr10	60778542	60778773	1.76384	0.299365	0.259242	yes		yes
EH38E1471299	chr10	60944099	60944448	0.93209	0.624355	0.886755	yes		yes
EH38E2902923	chr10	61001354	61001702	0.430723	0.176206	0.209922	yes		yes
EH38E1471864	chr10	61901546	61901720	0.529545	0.411474	0.352034	yes		yes
EH38E2903373	chr10	62049071	62049416	0.491104	0.353432	0.410223	yes		yes
EH38E1472278	chr10	62268632	62268981	0.354202	0.198985	0.234407	yes		yes
EH38E1472579	chr10	62804609	62804846	1.63467	0.875263	1.43924	yes		yes
EH38E1472583	chr10	62805863	62806124	0.244236	0.280097	0.212592	yes		yes
EH38E2903796	chr10	62816340	62816596	0.322609	0.0629944	0.33713	yes
EH38E1472729	chr10	63133080	63133428	0.46064	0.23655	0.359147	yes		yes
EH38E2903992	chr10	63268808	63269119	0.900258	0.484545	0.831813	yes		yes
EH38E2904067	chr10	63465255	63465585	0.787994	0.321286	0.801291	yes		yes
EH38E1472944	chr10	63465871	63466187	0.94596	0.490177	0.672586	yes		yes
EH38E2904103	chr10	63521161	63521509	0.53889	0.151966	0.347938	yes		yes
EH38E1473088	chr10	63630460	63630800	0.388756	0.16635	0.235286	yes		yes
EH38E1473609	chr10	65570220	65570561	0.194497	0.0629359	0.204676	yes		yes
EH38E2904909	chr10	67837996	67838314	0.158066	0.030181	0.0415665	yes
EH38E2904913	chr10	67849327	67849676	0.649417	0.474298	0.586219	yes		yes
EH38E1474209	chr10	67884434	67884782	0.310575	0.312898	0.261164	yes		yes
EH38E2904925	chr10	67884996	67885345	1.30133	0.703334	0.99426	yes		yes
EH38E1474299	chr10	68075087	68075432	0.540023	0.346627	0.628042	yes		yes
EH38E1474478	chr10	68331791	68332140	1.02343	0.547742	0.607749	yes		yes
EH38E2905086	chr10	68332722	68333064	1.4143	0.958634	1.04273	yes		yes
EH38E2905109	chr10	68406938	68407144	1.46902	0.801089	1.21447	yes		yes
EH38E2905110	chr10	68407151	68407468	1.0907	0.397913	0.720279	yes		yes
EH38E2905129	chr10	68471626	68471786	0.784233	0.589669	0.392027	yes		yes
EH38E1474532	chr10	68471816	68472164	0.819412	0.401518	0.599001	yes		yes
EH38E1474550	chr10	68527371	68527717	0.487839	0.240889	0.466892	yes		yes
EH38E2905161	chr10	68560131	68560473	0.427719	0.418984	0.372067	yes		yes
EH38E2905227	chr10	68720951	68721300	0.782951	0.499453	0.842716	yes		yes
EH38E1474667	chr10	68721317	68721519	1.69476	1.30418	1.89017	yes		yes
EH38E1474711	chr10	68827209	68827556	0.855313	0.360279	0.545163	yes		yes
EH38E1474748	chr10	68901100	68901449	0.660974	0.43356	0.381063	yes		yes
EH38E2905291	chr10	68955984	68956332	0.439306	0.498323	0.512758	yes		yes
EH38E1474767	chr10	68956441	68956787	0.929655	0.96226	1.12528	yes		yes
EH38E1474781	chr10	68988548	68988897	0.217817	0.21733	0.190551	yes		yes
EH38E1474884	chr10	69123459	69123624	0.932816	0.367819	0.530113	yes		yes
EH38E1474886	chr10	69123908	69124257	0.435942	0.127144	0.297272	yes		yes
EH38E2905408	chr10	69180129	69180297	1.23967	0.710688	1.10718	yes		yes
EH38E2905423	chr10	69220053	69220402	0.191107	0.0367094	0.0614195	yes
EH38E1475145	chr10	69451230	69451578	0.0817615	-0.0205208	0.0285073	yes
EH38E1475299	chr10	69684697	69684873	0.11564	0.13838	0.166008	yes		yes
EH38E1475582	chr10	70052599	70052948	0.716377	0.428979	1.00577	yes		yes
EH38E1475638	chr10	70132638	70132975	0.738105	0.618024	0.687895	yes		yes
EH38E2906078	chr10	70146559	70146904	0.343254	0.288615	0.258764	yes		yes
EH38E1475669	chr10	70170439	70170787	0.276049	0.341621	0.269876	yes		yes
EH38E1475712	chr10	70233348	70233695	0.252301	0.139934	0.203972	yes		yes
EH38E1475852	chr10	70382577	70382926	0.0602182	0.0650921	-0.0221423	yes
EH38E1475863	chr10	70403900	70404248	0.69822	0.447719	0.215563	yes		yes
EH38E2906602	chr10	70815758	70816084	0.578612	0.323183	0.494818	yes		yes
EH38E1476325	chr10	70888440	70888787	0.655564	0.447441	0.532182	yes		yes
EH38E1476496	chr10	71212386	71212720	-0.0688906	-0.00790357	0.0666437		yes
EH38E1476646	chr10	71319061	71319408	0.298882	0.227249	0.292833	yes		yes
EH38E2907410	chr10	71773439	71773788	0.11915	0.0724725	0.182601	yes
EH38E1477171	chr10	71851172	71851515	0.706186	0.432151	0.53439	yes		yes
EH38E2907787	chr10	72088865	72089139	0.323708	0.0944549	0.183501	yes		yes
EH38E1477538	chr10	72215938	72216087	0.938203	0.664485	0.872493	yes		yes
EH38E1477539	chr10	72216141	72216483	1.17149	0.705268	0.81696	yes		yes
EH38E1477610	chr10	72273625	72273969	0.500595	0.146639	0.304749	yes		yes
EH38E2908029	chr10	72354337	72354520	1.5779	0.765295	1.24936	yes		yes
EH38E1477724	chr10	72354807	72355139	0.992909	0.501949	0.711701	yes		yes
EH38E2908097	chr10	72523904	72524210	0.442662	0.203241	0.511448	yes		yes
EH38E1477858	chr10	72626041	72626388	0.266478	0.0169166	0.0701865	yes		yes
EH38E2908159	chr10	72691940	72692289	0.75546	0.349084	0.513259	yes		yes
EH38E1478060	chr10	72954804	72955152	0.38766	0.12811	0.295835	yes		yes
EH38E2908302	chr10	73096840	73097189	0.267382	0.146965	0.151461	yes		yes
EH38E1478133	chr10	73110344	73110562	0.444707	0.184827	0.203302	yes		yes
EH38E1478162	chr10	73167961	73168306	0.614132	0.570238	0.405582	yes		yes
EH38E1478198	chr10	73247143	73247461	0.535797	0.210696	0.282964	yes		yes
EH38E2908353	chr10	73252373	73252522	2.06697	0.998949	1.30626	yes		yes
EH38E2908354	chr10	73252533	73252882	0.884324	0.368145	0.61482	yes		yes
EH38E2908355	chr10	73252910	73253070	1.01794	0.602558	0.552654	yes		yes
EH38E1478227	chr10	73358673	73359012	0.153828	0.062735	0.22099	yes		yes
EH38E2908385	chr10	73413906	73414224	1.00773	0.675355	0.809596	yes		yes
EH38E2908412	chr10	73495488	73495837	1.16776	0.638191	1.24204	yes		yes
EH38E2908413	chr10	73495850	73496173	0.23065	0.0859859	0.150462	yes		yes
EH38E1478354	chr10	73591206	73591552	0.480972	0.0997706	0.186478	yes		yes
EH38E2908469	chr10	73625832	73626180	0.458055	0.234714	0.439299	yes		yes
EH38E2908533	chr10	73730184	73730350	0.959857	0.914536	1.37269	yes		yes
EH38E2908534	chr10	73730368	73730714	0.940308	0.599158	0.75962	yes		yes
EH38E2908548	chr10	73743950	73744124	1.28483	1.00019	0.883104	yes		yes
EH38E2908549	chr10	73744132	73744481	0.628534	0.63888	0.557934	yes		yes
EH38E2908550	chr10	73744508	73744662	0.966553	0.782055	0.749959	yes		yes
EH38E2908570	chr10	73772144	73772439	0.995655	0.456018	0.434754	yes		yes
EH38E2908572	chr10	73772812	73773004	0.918049	0.518853	0.736485	yes		yes
EH38E2908581	chr10	73781877	73782218	1.22176	0.660597	0.95754	yes		yes
EH38E2908617	chr10	73811555	73811711	1.5862	1.25796	1.2628	yes		yes
EH38E2908689	chr10	73874445	73874793	0.35863	0.199657	0.297689	yes		yes
EH38E1478700	chr10	73997764	73998113	0.150974	0.00986187	0.146249	yes
EH38E2908884	chr10	74150771	74150925	0.939075	0.941619	0.949362	yes		yes
EH38E2908885	chr10	74150958	74151306	0.372678	0.432108	0.490518	yes		yes
EH38E2908900	chr10	74176436	74176784	0.74848	0.500293	0.727473	yes		yes
EH38E2909098	chr10	74825553	74825834	1.59472	1.04096	1.48442	yes		yes
EH38E2909100	chr10	74826214	74826562	0.168249	0.0239597	0.0438421	yes		yes
EH38E2909101	chr10	74826788	74827027	0.953955	0.650512	0.792252	yes		yes
EH38E1479175	chr10	74827114	74827276	0.457187	0.178377	0.132128	yes		yes
EH38E1479413	chr10	75109048	75109387	0.246893	0.253645	0.214243	yes		yes
EH38E2909286	chr10	75111239	75111588	0.568195	0.243742	0.37466	yes		yes
EH38E2909287	chr10	75111729	75111991	1.25613	0.833772	1.34782	yes		yes
EH38E2909336	chr10	75209992	75210257	1.50435	0.787116	1.29246	yes		yes
EH38E2909338	chr10	75210672	75210829	2.15802	1.15043	1.59119	yes		yes
EH38E2909366	chr10	75235867	75236209	0.198012	0.191321	0.209177	yes		yes
EH38E1479620	chr10	75401686	75402034	0.659083	0.44711	0.515522	yes		yes
EH38E2909464	chr10	75402933	75403257	2.31937	1.24993	1.82895	yes		yes
EH38E2909470	chr10	75409034	75409243	0.314399	0.319089	0.650275	yes		yes
EH38E2909471	chr10	75409273	75409463	1.27674	0.745384	1.18322	yes		yes
EH38E2909480	chr10	75431524	75431731	2.17582	1.02233	1.71477	yes		yes
EH38E1481449	chr10	78029406	78029755	0.594565	0.423093	0.590298	yes		yes
EH38E1481453	chr10	78033598	78033945	0.326775	0.153934	0.152969	yes		yes
EH38E1481863	chr10	78551744	78551929	1.17932	0.516252	1.06455	yes		yes
EH38E1482303	chr10	79067213	79067561	0.33246	0.0441548	0.222348	yes		yes
EH38E1482308	chr10	79068724	79069073	0.461886	0.112611	0.229676	yes		yes
EH38E2911900	chr10	79347241	79347588	0.683124	0.342797	0.473535	yes		yes
EH38E2912150	chr10	79826412	79826707	0.215696	0.133946	0.10115	yes		yes
EH38E1482998	chr10	80078603	80078843	1.28404	0.694356	0.883465	yes		yes
EH38E1482999	chr10	80078851	80079003	2.00343	1.2592	1.52147	yes		yes
EH38E2912335	chr10	80205403	80205751	0.781551	0.446963	0.705047	yes		yes
EH38E1483114	chr10	80207204	80207553	0.458576	0.236599	0.338495	yes		yes
EH38E2912384	chr10	80289461	80289786	0.568172	0.393256	0.221177	yes		yes
EH38E2912428	chr10	80407770	80408098	1.69248	0.696706	1.31508	yes		yes
EH38E2912430	chr10	80408297	80408643	1.18569	0.577218	0.799584	yes		yes
EH38E2912471	chr10	80453959	80454307	0.172891	0.0577526	0.151919	yes		yes
EH38E2913249	chr10	84139236	84139585	0.493412	0.243677	0.346996	yes		yes
EH38E2913361	chr10	84328370	84328719	0.393028	0.236488	0.255565	yes		yes
EH38E1484437	chr10	84328767	84328930	2.40544	1.24284	1.48917	yes		yes
EH38E2914035	chr10	86402933	86403096	0.497646	0.0831531	0.450603	yes		yes
EH38E2914036	chr10	86403157	86403500	0.277642	0.0783875	0.175186	yes
EH38E2914088	chr10	86521708	86522057	0.952687	0.509512	0.518238	yes		yes
EH38E1485466	chr10	86756060	86756232	1.77692	1.14497	1.27442	yes		yes
EH38E2914286	chr10	86756327	86756676	0.565819	0.331277	0.464687	yes		yes
EH38E2914486	chr10	87094569	87094800	1.99725	0.597569	1.44086	yes		yes
EH38E2914487	chr10	87094894	87095232	0.275115	0.0944399	0.211519	yes		yes
EH38E2914509	chr10	87203487	87203822	0.333483	0.0331436	0.127362	yes		yes
EH38E2914535	chr10	87342251	87342569	0.943403	0.654113	0.949014	yes		yes
EH38E2914562	chr10	87504560	87504907	1.10339	0.655053	0.771634	yes		yes
EH38E2914711	chr10	87817831	87818031	1.66449	1.04391	1.21516	yes		yes
EH38E2914712	chr10	87818095	87818444	0.601317	0.257428	0.526904	yes		yes
EH38E2914737	chr10	87863278	87863627	1.10952	0.802627	1.50665	yes		yes
EH38E2914738	chr10	87863628	87863796	2.06589	1.63176	1.70275	yes		yes
EH38E2915252	chr10	88990457	88990797	0.674571	1.01266	1.08993	yes		yes
EH38E1487016	chr10	89251821	89252170	0.161678	0.114342	0.0151916	yes
EH38E2915459	chr10	89332289	89332636	0.65567	0.310686	0.317353	yes		yes
EH38E2915515	chr10	89392376	89392724	0.277863	0.107781	0.173249	yes		yes
EH38E2915525	chr10	89414387	89414732	0.952142	0.485669	0.750895	yes		yes
EH38E1487341	chr10	89643873	89644222	0.212746	0.0431	0.171127	yes		yes
EH38E2915634	chr10	89645074	89645412	2.35998	1.91479	2.03534	yes		yes
EH38E1487346	chr10	89645439	89645753	1.55506	1.20624	1.32727	yes		yes
EH38E1487389	chr10	89701342	89701687	0.265976	0.1978	0.170607	yes		yes
EH38E2915657	chr10	89701706	89701894	0.698908	0.408171	0.354856	yes		yes
EH38E2915936	chr10	90871791	90872130	0.451123	0.26875	0.428188	yes		yes
EH38E1488096	chr10	91220001	91220346	0.357752	0.233939	0.393592	yes		yes
EH38E2916099	chr10	91220450	91220795	0.783605	0.499631	0.753096	yes		yes
EH38E2916173	chr10	91410149	91410497	0.697789	0.295222	0.547572	yes		yes
EH38E1488369	chr10	91633067	91633416	0.408136	0.155863	0.265917	yes		yes
EH38E1488462	chr10	91798191	91798540	1.05006	0.699242	0.775534	yes		yes
EH38E1488543	chr10	91909398	91909631	0.145663	0.155436	0.262232	yes		yes
EH38E2916387	chr10	91923600	91923936	0.894213	0.623112	0.935384	yes		yes
EH38E2916501	chr10	92243178	92243433	0.194035	0.0429445	0.0486306	yes
EH38E1488759	chr10	92290932	92291281	0.509894	0.281256	0.516672	yes		yes
EH38E2916596	chr10	92573726	92573933	2.0302	1.70125	1.63759	yes		yes
EH38E1488900	chr10	92573946	92574295	1.61415	1.17013	1.58066	yes		yes
EH38E1488911	chr10	92591589	92591936	0.645556	0.243883	0.276139	yes		yes
EH38E2916605	chr10	92592860	92593206	0.520486	0.11943	0.206319	yes		yes
EH38E2916636	chr10	92689678	92690026	0.496316	0.2802	0.530902	yes		yes
EH38E2916729	chr10	92848391	92848628	0.813517	0.395509	0.633918	yes		yes
EH38E1489173	chr10	93071760	93072109	0.0615178	0.133465	0.0333473		yes
EH38E1489505	chr10	93496384	93496733	0.015153	-0.0100257	0.101474	yes
EH38E2917112	chr10	93601244	93601592	2.04056	1.30836	1.22368	yes		yes
EH38E2917113	chr10	93601716	93602009	0.786337	0.508435	0.414834	yes		yes
EH38E2917133	chr10	93702420	93702769	0.316267	0.125067	0.361612	yes		yes
EH38E2917387	chr10	94362853	94363194	0.319564	0.103541	0.271004	yes		yes
EH38E1490006	chr10	94402270	94402619	0.402448	0.326226	0.389049	yes		yes
EH38E2917443	chr10	94545585	94545932	0.573837	0.183725	0.382072	yes		yes
EH38E1490055	chr10	94545952	94546128	0.9489	0.172879	0.672682	yes		yes
EH38E2917596	chr10	95290915	95291264	0.652247	0.371848	0.474394	yes		yes
EH38E1490586	chr10	95561322	95561671	0.0291003	-0.0563903	0.0629531	yes
EH38E2917864	chr10	95656626	95656967	0.771605	0.428869	0.415421	yes		yes
EH38E2917880	chr10	95693903	95694252	-0.0443609	0.00999088	-0.00578949	yes		yes
EH38E2917976	chr10	95907784	95908034	0.587103	0.598617	0.623837	yes		yes
EH38E2917977	chr10	95908038	95908313	0.179683	0.488536	0.329892	yes		yes
EH38E2918004	chr10	96043338	96043676	0.789243	0.304275	0.595766	yes		yes
EH38E1490870	chr10	96090104	96090453	1.11993	0.638458	0.975002	yes		yes
EH38E1490886	chr10	96129653	96129818	1.83463	1.11934	1.56288	yes		yes
EH38E1490887	chr10	96129879	96130195	2.03859	1.42238	1.96411	yes		yes
EH38E2918039	chr10	96130389	96130645	1.67724	0.825797	1.08225	yes		yes
EH38E1491132	chr10	96513763	96514111	0.139238	0.0560268	0.108379	yes
EH38E2918241	chr10	96586859	96587206	1.37604	0.75745	1.07529	yes		yes
EH38E2918413	chr10	96832025	96832374	0.573024	0.359222	0.445521	yes		yes
EH38E2918415	chr10	96832775	96833030	0.798146	0.594707	0.588669	yes		yes
EH38E2918675	chr10	97292585	97292934	0.150372	-0.00320964	0.0451898	yes		yes
EH38E2918689	chr10	97319076	97319388	1.66029	1.00573	1.54565	yes		yes
EH38E2918710	chr10	97334654	97334857	1.61354	0.728687	0.964576	yes		yes
EH38E2918775	chr10	97401014	97401199	0.120784	0.380867	0.603487	yes		yes
EH38E2918776	chr10	97401220	97401568	0.129293	0.0677027	0.133194	yes		yes
EH38E1491823	chr10	97425944	97426293	0.4857	0.152442	0.219148	yes		yes
EH38E2918814	chr10	97445920	97446265	0.210131	0.235141	0.258027	yes		yes
EH38E2918850	chr10	97498377	97498637	0.666097	0.268961	0.673264	yes		yes
EH38E2918851	chr10	97498640	97498876	0.454934	0.267842	0.476092	yes		yes
EH38E2918852	chr10	97498925	97499202	0.767599	0.438995	0.668114	yes		yes
EH38E2918916	chr10	97584046	97584395	0.181886	0.0964031	0.152624	yes		yes
EH38E2918949	chr10	97633368	97633717	0.233529	0.126906	0.373868	yes		yes
EH38E2918951	chr10	97640393	97640740	0.0516007	0.0250221	-0.00314131	yes		yes
EH38E1492038	chr10	97687252	97687599	-0.0426469	0.0897524	0.0257288	yes		yes
EH38E2919022	chr10	97736924	97737273	0.450451	0.392573	0.528373	yes		yes
EH38E2919229	chr10	98134443	98134790	0.773949	0.317639	0.387337	yes		yes
EH38E2919395	chr10	98415072	98415414	0.339634	0.165948	0.406382	yes		yes
EH38E2919429	chr10	98446762	98447109	1.00609	0.348913	0.781178	yes		yes
EH38E2919670	chr10	99430626	99430975	0.105292	0.0999479	0.165662	yes		yes
EH38E2919671	chr10	99431027	99431205	1.62028	0.930572	1.14498	yes		yes
EH38E2919776	chr10	99620107	99620452	0.599515	0.341577	0.434724	yes		yes
EH38E2919778	chr10	99620855	99621177	1.45719	0.95526	1.22736	yes		yes
EH38E1493007	chr10	99659199	99659548	0.297953	0.0752682	0.211285	yes		yes
EH38E1493049	chr10	99732053	99732402	0.7947	0.393669	0.765204	yes		yes
EH38E2919853	chr10	99782449	99782797	0.330776	0.254695	0.326332	yes		yes
EH38E2919913	chr10	99930847	99931190	0.242427	0.0804381	0.0170918	yes		yes
EH38E2919953	chr10	100009829	100010178	0.430016	0.117426	0.181083	yes		yes
EH38E2919996	chr10	100081812	100081997	0.414654	0.118816	0.140326	yes		yes
EH38E2920036	chr10	100185872	100186220	0.807179	0.519346	0.627581	yes		yes
EH38E2920050	chr10	100229426	100229775	0.487635	0.644984	0.759043	yes		yes
EH38E2920068	chr10	100267542	100267796	0.274017	0.22418	0.42738	yes		yes
EH38E2920076	chr10	100286092	100286338	0.571897	1.06019	1.17217	yes		yes
EH38E2920077	chr10	100286347	100286518	0.736948	1.21288	1.42482	yes		yes
EH38E2920078	chr10	100286530	100286853	0.746871	0.720677	0.797319	yes		yes
EH38E1493452	chr10	100346414	100346763	0.816788	0.597572	0.64803	yes		yes
EH38E2920110	chr10	100346875	100347223	0.892273	0.241477	0.431669	yes		yes
EH38E1493490	chr10	100373290	100373639	0.336001	0.327293	0.304094	yes		yes
EH38E2920136	chr10	100373670	100373824	1.54393	1.23507	1.62524	yes		yes
EH38E2920198	chr10	100529723	100530069	0.646813	0.384072	0.630998	yes		yes
EH38E1493587	chr10	100535676	100536024	0.200606	0.156255	0.110837	yes		yes
EH38E2920436	chr10	100912605	100912953	0.453983	0.230503	0.345439	yes		yes
EH38E2920483	chr10	100987288	100987626	1.27179	0.782267	0.813826	yes		yes
EH38E2920499	chr10	100999191	100999474	2.53268	1.18147	1.32391	yes		yes
EH38E2920546	chr10	101031068	101031365	0.14894	-0.00615507	0.0196252	yes
EH38E1493994	chr10	101060934	101061283	1.27395	1.0664	1.12714	yes		yes
EH38E1493996	chr10	101061708	101061958	2.16962	1.11669	1.55478	yes		yes
EH38E2920807	chr10	101353775	101354124	0.0860938	-0.0641548	0.0581142	yes		yes
EH38E1494339	chr10	101588094	101588442	0.513968	0.297982	0.515011	yes		yes
EH38E2920977	chr10	101694268	101694485	1.95862	1.23086	1.52811	yes		yes
EH38E2921040	chr10	101783251	101783588	0.729744	0.360676	0.622437	yes		yes
EH38E2921060	chr10	101818430	101818778	0.332745	0.194739	0.182384	yes		yes
EH38E2921210	chr10	102055873	102056082	2.07904	1.08921	1.57707	yes		yes
EH38E2921211	chr10	102056088	102056437	0.846265	0.664841	0.852474	yes		yes
EH38E1494727	chr10	102065174	102065522	0.997463	0.708528	0.693457	yes		yes
EH38E2921239	chr10	102114851	102115200	0.379975	0.29101	0.304344	yes		yes
EH38E2921258	chr10	102132770	102133118	0.452479	0.294533	0.376922	yes		yes
EH38E2921283	chr10	102152109	102152458	0.232979	0.124227	0.231125	yes		yes
EH38E1494831	chr10	102226093	102226440	-0.0185219	-0.0292098	0.136618		yes
EH38E2921326	chr10	102231836	102232078	-0.0144457	0.0241021	0.0731146		yes		yes
EH38E2921339	chr10	102241230	102241498	0.00297655	0.151965	0.17167		yes
EH38E2921345	chr10	102245195	102245543	0.133233	-0.00503673	0.00780541	yes		yes
EH38E1494855	chr10	102245676	102245881	1.03731	0.723726	0.910887	yes		yes
EH38E2921410	chr10	102394052	102394221	0.614391	0.543461	0.629057	yes		yes
EH38E2921411	chr10	102394224	102394532	0.536533	0.460744	0.602925	yes		yes
EH38E2921413	chr10	102395463	102395808	0.561357	0.131147	0.45283	yes		yes
EH38E2921472	chr10	102419561	102419907	0.287172	0.0469881	0.304404	yes		yes
EH38E2921483	chr10	102432511	102432860	0.465026	0.153764	0.29889	yes		yes
EH38E2921500	chr10	102449592	102449914	0.371954	0.132917	0.231598	yes		yes
EH38E2921501	chr10	102450333	102450674	0.774624	0.385893	0.544905	yes		yes
EH38E2921511	chr10	102461185	102461533	0.253284	0.0611886	0.0633574	yes
EH38E2921545	chr10	102502362	102502623	1.21985	0.84481	0.912199	yes		yes
EH38E1495088	chr10	102502719	102503068	0.177006	0.0738582	0.0546717	yes		yes
EH38E2921547	chr10	102503721	102504070	0.331144	0.0962638	0.0401157	yes		yes
EH38E2921665	chr10	102644312	102644511	2.24391	1.49816	2.07214	yes		yes
EH38E1495324	chr10	102714294	102714642	0.0305705	-0.0780728	0.0266257	yes		yes
[truncated: 13,975 more rows]
