# Supplementary material for: Dynamic properties of enhancer and promoter during DNA damage in hepatocellular carcinoma
Source: iScience. 2025 May 2;28(6):112565. doi: 10.1016/j.isci.2025.112565 (PMC12178793; doi:10.1016/j.isci.2025.112565)
Supplement: Table S5. Enhancer-gene pairs were identified using the "GREAT" tool and combined with data from situ Hi-C, related to Figure 4 [file mmc6.xlsx]

## Sheet: Enhancer-Gene Pairs
Enhancer-id	Enhancer-chr	Enhancer-start	Enhancer-end	Target gene	Enhancer expression is consistently upregulated with gene expression	Enhancer expression is consistently downregulated with gene expression
EH38E2776888	chr1	1058319	1058580	RNF223		yes
EH38E2777011	chr1	1128513	1128857	C1orf159		yes
EH38E2777210	chr1	1238102	1238445	B3GALT6		yes
EH38E2778057	chr1	1909056	1909402	CALML6	yes
EH38E2778240	chr1	2046492	2046831	PRKCZ		yes
EH38E2786709	chr1	11927921	11928267	KIAA2013		yes
EH38E1334124	chr1	31437292	31437522	SERINC2		yes
EH38E2800241	chr1	31441959	31442287	SERINC2		yes
EH38E2810820	chr1	50977669	50977873	CDKN2C		yes
EH38E1346670	chr1	50978258	50978471	CDKN2C		yes
EH38E2810823	chr1	50978727	50979073	CDKN2C		yes
EH38E2822668	chr1	86793439	86793642	SH3GLB1	yes
EH38E2829477	chr1	109277402	109277747	PSRC1		yes
EH38E2834254	chr1	117846743	117847084	GDAP2	yes
EH38E2855146	chr1	193115654	193116003	CDC73	yes
EH38E1425329	chr1	222465352	222465701	BROX	yes
EH38E1427183	chr1	225767586	225767931	ENAH	yes
EH38E1427183	chr1	225767586	225767931	SRP9	yes
EH38E1427185	chr1	225768766	225769081	ENAH	yes
EH38E1427185	chr1	225768766	225769081	SRP9	yes
EH38E2869456	chr1	225769089	225769395	ENAH	yes
EH38E2869456	chr1	225769089	225769395	SRP9	yes
EH38E2894565	chr10	31941243	31941519	MAP3K8	yes
EH38E2894565	chr10	31941243	31941519	ARHGAP12	yes
EH38E1460110	chr10	31947583	31947932	MAP3K8	yes
EH38E1460110	chr10	31947583	31947932	ARHGAP12	yes
EH38E2907997	chr10	72331605	72331828	SPOCK2	yes
EH38E2912356	chr10	80264307	80264656	MAT1A		yes
EH38E2919304	chr10	98269453	98269795	LOXL4	yes
EH38E2919305	chr10	98269850	98270039	LOXL4	yes
EH38E2925236	chr10	112275864	112276211	TECTB	yes
EH38E1499892	chr10	112280606	112280806	TECTB	yes
EH38E2928899	chr10	119723671	119723939	INPP5F	yes
EH38E2937341	chr11	355761	355973	B4GALNT4		yes
EH38E1515173	chr11	2203921	2204265	TH		yes
EH38E2947915	chr11	18224104	18224284	SAA4	yes
EH38E2957295	chr11	47187486	47187637	PACSIN3		yes
EH38E2960769	chr11	61666980	61667320	DAGLA	yes
EH38E2964274	chr11	65418720	65419007	SLC25A45	yes
EH38E2991850	chr11	124943207	124943538	HEPACAM		yes
EH38E3000753	chr12	6294577	6294918	PLEKHG6		yes
EH38E3040429	chr12	110079612	110079960	IFT81	yes
EH38E3040430	chr12	110080051	110080247	IFT81	yes
EH38E3040436	chr12	110091234	110091576	IFT81	yes
EH38E1645618	chr12	113193735	113194082	PLBD2	yes
EH38E1651142	chr12	121876381	121876730	PSMD9		yes
EH38E1662530	chr13	27403773	27403987	GTF3A		yes
EH38E3057261	chr13	27403990	27404320	GTF3A		yes
EH38E3064509	chr13	45434599	45434948	SLC25A30		yes
EH38E1677739	chr13	52161272	52161478	NEK3	yes
EH38E1703307	chr14	23602359	23602708	JPH4	yes
EH38E3100145	chr14	65229578	65229921	FUT8	yes
EH38E3100145	chr14	65229578	65229921	MAX	yes
EH38E3106633	chr14	77502120	77502468	ISM2		yes
EH38E3109534	chr14	89040663	89041012	FOXN3		yes
EH38E3118153	chr14	102524987	102525159	ANKRD9		yes
EH38E3118154	chr14	102525314	102525635	ANKRD9		yes
EH38E3120640	chr14	104827122	104827442	ZBTB42		yes
EH38E1796160	chr16	1935338	1935651	MSRB1		yes
EH38E3162537	chr16	1935678	1935854	MSRB1		yes
EH38E3169970	chr16	14399569	14399903	PARN	yes
EH38E1803820	chr16	14400040	14400294	PARN	yes
EH38E3169977	chr16	14406070	14406413	PARN	yes
EH38E3200477	chr16	89241235	89241583	ZNF778	yes
EH38E3206552	chr17	7046846	7047195	SLC2A4		yes
EH38E3206553	chr17	7047204	7047357	SLC2A4		yes
EH38E3207864	chr17	8273867	8274210	RANGRF		yes
EH38E3207865	chr17	8274242	8274402	RANGRF		yes
EH38E3222640	chr17	40551212	40551556	CCR7	yes
EH38E3222641	chr17	40551926	40552274	CCR7	yes
EH38E1875088	chr17	59843564	59843751	TUBD1	yes
EH38E1881610	chr17	68820812	68821160	ABCA8	yes
EH38E3241424	chr17	73278521	73278830	CPSF4L		yes
EH38E3243237	chr17	75295265	75295608	SLC25A19		yes
EH38E3263286	chr18	34914360	34914692	MAPRE2	yes
EH38E3268111	chr18	48952350	48952596	SMAD7		yes
EH38E1920239	chr18	58403092	58403299	ALPK2	yes
EH38E3271354	chr18	58403362	58403670	ALPK2	yes
EH38E3271358	chr18	58407241	58407492	ALPK2	yes
EH38E3271359	chr18	58407499	58407671	ALPK2	yes
EH38E1920244	chr18	58407789	58408136	ALPK2	yes
EH38E3271360	chr18	58408257	58408442	ALPK2	yes
EH38E1920247	chr18	58413499	58413779	ALPK2	yes
EH38E1920248	chr18	58413958	58414305	ALPK2	yes
EH38E3279362	chr19	524390	524596	CDC34		yes
EH38E1930342	chr19	778930	779279	PTBP1		yes
EH38E3279762	chr19	789225	789553	PTBP1		yes
EH38E3279763	chr19	789575	789923	PTBP1		yes
EH38E3279764	chr19	790014	790182	PTBP1		yes
EH38E1931106	chr19	1284362	1284644	NDUFS7		yes
EH38E3285006	chr19	4584239	4584472	SEMA6B		yes
EH38E3287194	chr19	7099405	7099681	ZNF557	yes
EH38E3291459	chr19	12985842	12986189	NFIX		yes
EH38E3311894	chr19	47892157	47892506	SULT2A1	yes
EH38E1964992	chr19	55549437	55549783	SBK3		yes
EH38E1964993	chr19	55549951	55550296	SBK3		yes
EH38E3318383	chr19	56927357	56927664	ZIM2	yes
EH38E3318389	chr19	56934769	56935018	ZIM2	yes
EH38E3318410	chr19	56966290	56966632	ZIM2	yes
EH38E3318411	chr19	56966903	56967233	ZIM2	yes
EH38E3318668	chr19	57651289	57651632	ZSCAN4	yes
EH38E3318669	chr19	57651668	57651846	ZSCAN4	yes
EH38E3323208	chr2	8624842	8625131	ID2	yes
EH38E1972573	chr2	10278401	10278747	HPCAL1		yes
EH38E3325230	chr2	11354213	11354362	ROCK2	yes
EH38E3325231	chr2	11354375	11354723	ROCK2	yes
EH38E3329048	chr2	20109039	20109385	LAPTM4A		yes
EH38E1978313	chr2	20184175	20184443	SDC1	yes
EH38E3329469	chr2	20539349	20539691	RHOB		yes
EH38E3329800	chr2	21070414	21070693	APOB	yes
EH38E1979060	chr2	21070698	21070940	APOB	yes
EH38E3329801	chr2	21070957	21071152	APOB	yes
EH38E1982602	chr2	27185728	27186006	ATRAID		yes
EH38E2007103	chr2	69291005	69291166	GFPT1	yes
EH38E3350170	chr2	69291333	69291682	GFPT1	yes
EH38E3350710	chr2	70108596	70108766	PCBP1		yes
EH38E3350764	chr2	70142092	70142320	PCBP1		yes
EH38E3361369	chr2	102033138	102033340	IL1R2		yes
EH38E3374301	chr2	137942782	137942997	HNMT	yes
EH38E3384084	chr2	170973416	170973765	GORASP2	yes
EH38E3387677	chr2	179344322	179344660	SESTD1	yes
EH38E3402795	chr2	222842937	222843207	ACSL3	yes
EH38E2079776	chr2	226114473	226114706	IRS1		yes
EH38E3404594	chr2	227451014	227451334	AGFG1	yes
EH38E3404597	chr2	227454559	227454899	AGFG1	yes
EH38E3414487	chr2	241770503	241770848	NEU4		yes
EH38E3414489	chr2	241771244	241771394	NEU4		yes
EH38E3414490	chr2	241771441	241771785	NEU4		yes
EH38E3414496	chr2	241773842	241774190	GAL3ST2	yes
EH38E3414498	chr2	241774793	241775139	GAL3ST2	yes
EH38E3433739	chr20	43657046	43657197	MYBL2		yes
EH38E3438449	chr20	49772293	49772637	SLC9A8	yes
EH38E3447895	chr20	62874149	62874479	TCFL5		yes
EH38E3449681	chr20	64041114	64041271	SOX18		yes
EH38E3449682	chr20	64041349	64041672	SOX18		yes
EH38E3449683	chr20	64041685	64041908	SOX18		yes
EH38E2146432	chr21	44878664	44879013	PTTG1IP		yes
EH38E3463689	chr21	45329737	45330051	POFUT2		yes
EH38E3494572	chr3	9864384	9864715	CIDEC		yes
EH38E2177405	chr3	9864733	9864893	CIDEC		yes
EH38E3504438	chr3	32781250	32781430	TRIM71		yes
EH38E3539437	chr3	129626667	129627016	PLXND1		yes
EH38E3539438	chr3	129627092	129627264	PLXND1		yes
EH38E3567068	chr4	1746246	1746593	TACC3		yes
EH38E3567127	chr4	1777928	1778276	FGFR3		yes
EH38E3569129	chr4	3780405	3780751	ADRA2C		yes
EH38E3569185	chr4	3830391	3830740	ADRA2C		yes
EH38E2303172	chr4	73341452	73341706	ALB	yes
EH38E3620011	chr4	186260141	186260453	F11	yes
EH38E3661620	chr5	134070684	134070980	TCF7	yes
EH38E3661621	chr5	134070996	134071344	TCF7	yes
EH38E2409785	chr5	134099382	134099711	TCF7	yes
EH38E3661957	chr5	134511911	134512243	CDKN2AIPNL		yes
EH38E3661958	chr5	134512272	134512432	CDKN2AIPNL		yes
EH38E3661959	chr5	134512599	134512914	CDKN2AIPNL		yes
EH38E3679410	chr5	173297303	173297649	STC2		yes
EH38E2440428	chr6	3162672	3163019	TUBB2A	yes
EH38E3686574	chr6	3163030	3163267	TUBB2A	yes
EH38E3707869	chr6	41768686	41769022	FRS3		yes
EH38E3708219	chr6	42204284	42204626	FRS3		yes
EH38E3709881	chr6	44237399	44237747	HSP90AB1	yes
EH38E3712660	chr6	52746066	52746411	GSTA2	yes
EH38E3719744	chr6	87672665	87672997	AKIRIN2		yes
EH38E3735328	chr6	137357602	137357950	OLIG3	yes
EH38E2527666	chr7	539356	539673	PDGFA	yes
EH38E2529550	chr7	2451908	2452108	GRIFIN		yes
EH38E3779439	chr7	73665131	73665471	VPS37D		yes
EH38E3781164	chr7	76291752	76292059	HSPB1	yes
EH38E2609509	chr8	9450954	9451106	TNKS	yes
EH38E3879689	chr9	32004704	32005048	ACO1	yes
EH38E3899698	chr9	107249222	107249566	RAD23B	yes
EH38E3905217	chr9	120384320	120384667	CDK5RAP2	yes
EH38E3910767	chr9	128132198	128132545	PTGES2		yes
EH38E3911486	chr9	128919446	128919789	PHYHD1		yes
EH38E3912181	chr9	129548513	129548851	NTMT1		yes
EH38E3912192	chr9	129558012	129558208	NTMT1		yes
EH38E3912240	chr9	129596968	129597278	NTMT1		yes
EH38E3918464	chr9	135491122	135491469	C9orf116		yes
EH38E2737028	chr9	136697305	136697593	AGPAT2		yes
EH38E2737596	chr9	137129023	137129204	GRIN1		yes
EH38E3920925	chr9	137129570	137129919	GRIN1		yes
EH38E3931100	chrX	40014596	40014816	BCOR		yes
EH38E3943196	chrX	119826553	119826874	UPF3B	yes
EH38E3948828	chrX	153623375	153623649	DUSP9		yes
