# Supplementary material for: Dynamic properties of enhancer and promoter during DNA damage in hepatocellular carcinoma
Source: iScience. 2025 May 2;28(6):112565. doi: 10.1016/j.isci.2025.112565 (PMC12178793; doi:10.1016/j.isci.2025.112565)
Supplement: Table S6. HINT-ATAC software was used to discover differential TF footprints in regions of enhancer and promoter in HepG2, related to Figure 5 [file mmc7.xlsx]

## Sheet: TFs Bound to Enhancers
Motif	0h_normalized_TF_activity_score	8h_normalized_TF_activity_score	16h_normalized_TF_activity_score	Var
MA1101.2.BACH2	-1.14353	0.433007	0.710523	0.135902
MA0655.1.JDP2	-1.1457	0.448266	0.697438	0.133922
MA0841.1.NFE2	-1.14265	0.427232	0.715419	0.13291
MA0491.2.JUND	-1.14374	0.434405	0.709334	0.132178
MA0490.2.JUNB	-1.14424	0.437811	0.706427	0.131419
MA1137.1.FOSL1::JUNB	-1.1422	0.424367	0.717835	0.129959
MA0477.2.FOSL1	-1.14291	0.428939	0.713974	0.12757
MA1141.1.FOS::JUND	-1.14304	0.429754	0.713285	0.127441
MA1128.1.FOSL1::JUN	-1.14452	0.439746	0.704772	0.127147
MA0861.1.TP73	-1.15414	0.608124	0.54602	0.123394
MA0628.1.POU6F1	1.14189	-0.71947	-0.422423	0.118072
MA1130.1.FOSL2::JUN	-1.13664	0.392154	0.744488	0.115297
MA1142.1.FOSL1::JUND	-1.14118	0.417994	0.723183	0.112634
MA1144.1.FOSL2::JUND	-1.13743	0.396395	0.741033	0.110846
MA0476.1.FOS	-1.14374	0.434431	0.709311	0.110147
MA1132.1.JUN::JUNB	-1.14141	0.419404	0.722004	0.10969
MA1622.1.Smad2::Smad3	-1.14418	0.437401	0.706778	0.10952
MA0099.3.FOS::JUN	-1.1395	0.408032	0.731469	0.109483
MA1138.1.FOSL2::JUNB	-1.13596	0.38857	0.747394	0.109337
MA0462.2.BATF::JUN	-1.14227	0.424798	0.717472	0.106499
MA1135.1.FOSB::JUNB	-1.13625	0.390056	0.746191	0.106193
MA1634.1.BATF	-1.14297	0.429334	0.713641	0.104843
MA0478.1.FOSL2	-1.13826	0.40099	0.737271	0.104478
MA0835.2.BATF3	-1.14372	0.434255	0.709462	0.101661
MA1134.1.FOS::JUNB	-1.1353	0.385097	0.7502	0.0983483
MA0106.3.TP53	-1.1547	0.575332	0.579366	0.0973533
MA0753.2.ZNF740	1.15256	-0.515491	-0.637074	0.0966393
MA0834.1.ATF7	-1.13156	0.366584	0.764976	0.0941892
MA1522.1.MAZ	1.15215	-0.509593	-0.642553	0.0901961
MA1653.1.ZNF148	1.14421	-0.437614	-0.706596	0.0814446
MA1127.1.FOSB::JUN	-1.13389	0.377961	0.755932	0.0786707
MA0105.4.NFKB1	-1.15413	0.608411	0.545723	0.077065
MA0107.1.RELA	-1.15279	0.518914	0.633877	0.0752432
MA0516.2.SP2	1.15461	-0.564722	-0.589887	0.0742798
MA1632.1.ATF2	-1.13738	0.396109	0.741267	0.07238
MA0741.1.KLF16	1.14856	-0.471269	-0.677289	0.0723115
MA0621.1.mix-a	1.07564	-0.901483	-0.174155	0.0713998
MA0778.1.NFKB2	-1.15093	0.494772	0.656163	0.0710182
MA0636.1.BHLHE41	-1.13723	0.741926	0.395301	0.0700807
MA1633.1.BACH1	-1.15281	0.519186	0.633623	0.0694211
MA0139.1.CTCF	1.11131	-0.284099	-0.827211	0.0659576
MA1513.1.KLF15	1.14701	-0.458311	-0.688703	0.0641684
MA1560.1.SOHLH2	-1.14895	0.674177	0.47477	0.0639444
MA0039.4.KLF4	1.14976	-0.482505	-0.667258	0.0630775
MA0506.1.NRF1	1.13166	-0.367073	-0.764589	0.061993
MA1496.1.HOXA4	1.15425	-0.605185	-0.549061	0.0603691
MA0747.1.SP8	1.13989	-0.410299	-0.729592	0.0600643
MA0732.1.EGR3	1.1166	-0.303529	-0.813069	0.0594289
MA0685.1.SP4	1.15358	-0.532749	-0.620831	0.0592632
MA0496.3.MAFK	-1.15372	0.535583	0.618134	0.057381
MA1103.2.FOXK2	1.14965	-0.668211	-0.481444	0.0568218
MA0060.3.NFYA	1.15149	-0.501174	-0.650312	0.0562239
MA0680.1.PAX7	-1.15234	0.640117	0.51222	0.0555175
MA0599.1.KLF5	1.13993	-0.410529	-0.729401	0.0552936
MA0471.2.E2F6	1.15462	-0.565146	-0.589469	0.0552267
MA1504.1.HOXC4	1.15295	-0.631522	-0.521428	0.0548025
MA1644.1.NFYC	1.14436	-0.438685	-0.70568	0.0546262
MA0746.2.SP3	1.15214	-0.509512	-0.642628	0.0546068
MA1507.1.HOXD4	1.15442	-0.599341	-0.555077	0.0544568
MA0159.1.RARA::RXRA	1.14861	-0.471738	-0.676873	0.0542385
MA0773.1.MEF2D	-1.14518	0.44442	0.700757	0.0537316
MA0089.2.NFE2L1	-1.14838	0.469692	0.678687	0.0529314
MA0104.4.MYCN	1.15333	-0.527869	-0.625457	0.0529286
MA0079.4.SP1	1.14462	-0.440453	-0.704166	0.052241
MA1499.1.HOXB4	1.15356	-0.621223	-0.532337	0.052053
MA1627.1.Wt1	1.13328	-0.374912	-0.758367	0.0514259
MA1683.1.FOXA3	1.15302	-0.630497	-0.52252	0.0501941
MA0095.2.YY1	-1.15253	0.637576	0.514952	0.0497983
MA0481.3.FOXP1	1.14851	-0.677646	-0.470867	0.0495007
MA1564.1.SP9	1.1477	-0.463903	-0.683797	0.0488728
MA0663.1.MLX	-1.15466	0.585432	0.569231	0.0484367
MA0528.2.ZNF263	1.11805	-0.309098	-0.808957	0.0480486
MA0840.1.Creb5	-1.12539	0.338833	0.786562	0.047848
MA0619.1.LIN54	1.13953	-0.731354	-0.408171	0.0472309
MA1478.1.DMRTA2	-1.1526	0.516075	0.636529	0.0471711
MA0070.1.PBX1	-1.149	0.673778	0.475218	0.0471266
MA1489.1.FOXN3	1.15004	-0.485278	-0.664763	0.0470832
MA0047.3.FOXA2	1.15199	-0.644489	-0.5075	0.0470646
MA0101.1.REL	-1.15361	0.533412	0.6202	0.04673
MA1606.1.Foxf1	1.14775	-0.68342	-0.464331	0.0464429
MA0674.1.NKX6-1	1.06641	-0.916712	-0.149698	0.0458394
MA0150.2.Nfe2l2	-1.14768	0.46377	0.683914	0.0435137
MA0675.1.NKX6-2	1.07129	-0.908816	-0.162472	0.0434498
MA0707.1.MNX1	1.14118	-0.723172	-0.418008	0.0432818
MA0593.1.FOXP2	1.15454	-0.594071	-0.560466	0.0429535
MA0611.1.Dux	1.10681	-0.268386	-0.83842	0.0421669
MA0851.1.Foxj3	1.12306	-0.794029	-0.329029	0.0419827
MA0031.1.FOXD1	1.15469	-0.573905	-0.580789	0.0410642
MA0018.4.CREB1	-1.10149	0.250689	0.850804	0.0409915
MA0157.2.FOXO3	1.15448	-0.59698	-0.557496	0.0409757
MA1112.2.NR4A1	1.15078	-0.493051	-0.657728	0.0404217
MA0464.2.BHLHE40	-1.14846	0.678088	0.470368	0.0403232
MA0052.4.MEF2A	-1.1547	0.577122	0.577578	0.0402472
MA0903.1.HOXB3	1.08531	-0.884084	-0.201229	0.0401275
MA0511.2.RUNX2	-1.15331	0.625638	0.527677	0.0401146
MA0102.4.CEBPA	-1.15285	0.632988	0.519864	0.0400994
MA0865.1.E2F8	-1.1547	0.580027	0.574669	0.0400985
MA0488.1.JUN	-1.09926	0.243493	0.855768	0.0400416
MA0660.1.MEF2B	-1.13716	0.394925	0.742232	0.0398746
MA0063.2.NKX2-5	-1.15463	0.566267	0.588363	0.0397741
MA0609.2.CREM	-1.02653	0.0553555	0.971173	0.0395286
MA0591.1.Bach1::Mafk	-1.1381	0.40012	0.737985	0.0392116
MA1516.1.KLF3	1.1391	-0.405733	-0.733369	0.0391024
MA0480.1.Foxo1	1.15456	-0.59311	-0.561446	0.0391007
MA0790.1.POU4F1	1.09545	-0.863941	-0.231509	0.039081
MA1147.1.NR4A2::RXRA	1.14466	-0.44077	-0.703894	0.03907
MA0605.2.ATF3	-1.12537	0.338738	0.786634	0.0390649
MA1578.1.VEZF1	1.13596	-0.38856	-0.747402	0.0387422
MA0065.2.Pparg::Rxra	1.12892	-0.354308	-0.774607	0.0387382
MA0838.1.CEBPG	-1.05789	0.929752	0.128142	0.0384442
MA0162.4.EGR1	1.11343	-0.291753	-0.821677	0.038429
MA1512.1.KLF11	1.14258	-0.426749	-0.715826	0.0383813
MA0468.1.DUX4	-1.15466	0.585506	0.569155	0.0374962
MA0501.1.MAF::NFE2	-1.154	0.542233	0.611769	0.0374226
MA0153.2.HNF1B	1.15211	-0.509171	-0.642944	0.0373682
MA1630.1.Znf281	1.14747	-0.461994	-0.685475	0.037283
MA1418.1.IRF3	1.14984	-0.666618	-0.483218	0.0365507
MA0017.2.NR2F1	1.15066	-0.658937	-0.491721	0.0363168
MA0442.2.SOX10	1.14602	-0.450628	-0.695393	0.0362625
MA1479.1.DMRTC2	-1.13815	0.400352	0.737794	0.0358919
MA1146.1.NR1H4::RXRA	1.15319	-0.627754	-0.525435	0.0357071
MA0504.1.NR2C2	1.12323	-0.329744	-0.793487	0.0356846
MA0140.2.GATA1::TAL1	-1.14308	0.713054	0.430026	0.0355014
MA0833.2.ATF4	-1.11698	0.304994	0.811989	0.0354397
MA0742.1.Klf12	1.15138	-0.651504	-0.499873	0.0351879
MA0019.1.Ddit3::Cebpa	-1.15424	0.548924	0.605318	0.034884
MA0791.1.POU4F3	1.07868	-0.896182	-0.182498	0.0348581
MA1153.1.Smad4	-1.11418	0.819691	0.294485	0.0347743
MA1654.1.ZNF16	1.03163	-0.0665981	-0.965036	0.0346291
MA0084.1.SRY	1.14586	-0.696428	-0.449433	0.0346263
MA0751.1.ZIC4	1.11334	-0.291442	-0.821903	0.0345312
MA1102.2.CTCFL	1.1205	-0.318688	-0.801816	0.0337818
MA1584.1.ZIC5	1.00616	-0.0124333	-0.993725	0.0337342
MA0613.1.FOXG1	1.14751	-0.685164	-0.462348	0.0335512
MA0073.1.RREB1	1.13234	-0.762024	-0.370314	0.0335103
MA0004.1.Arnt	-1.15444	0.555926	0.598513	0.033397
MA1149.1.RARA::RXRG	1.04564	-0.0985923	-0.947052	0.0333267
MA0659.2.MAFG	-1.14559	0.447438	0.698154	0.0333193
MA0514.1.Sox3	1.13638	-0.745611	-0.39077	0.0329595
MA1521.1.MAFA	-1.13222	0.762477	0.369742	0.0329039
MA0116.1.Znf423	1.15211	-0.643019	-0.50909	0.0327516
MA1487.1.FOXE1	1.15358	-0.620761	-0.532823	0.032748
MA0135.1.Lhx3	1.13723	-0.741898	-0.395335	0.0326605
MA0046.2.HNF1A	1.15427	-0.549886	-0.604386	0.0326568
MA1124.1.ZNF24	-1.13278	0.372457	0.760322	0.0326188
MA0859.1.Rarg	1.14786	-0.465243	-0.682617	0.0324225
MA0857.1.Rarb	1.14397	-0.435962	-0.708006	0.0322917
MA0744.2.SCRT2	-1.12519	0.78723	0.33796	0.0318504
MA0508.3.PRDM1	-1.14621	0.694172	0.452034	0.0318224
MA0740.1.KLF14	1.15414	-0.545937	-0.608203	0.0317076
MA0899.1.HOXA10	-1.10952	0.277754	0.831762	0.031578
MA0738.1.HIC2	-1.12534	0.786737	0.338603	0.0312133
MA0161.2.NFIC	-1.14979	0.66699	0.482803	0.0311319
MA1585.1.ZKSCAN1	-0.973503	1.02454	-0.0510385	0.030913
MA0836.2.CEBPD	-1.15155	0.649647	0.501899	0.0308218
MA0852.2.FOXK1	1.14815	-0.680452	-0.467697	0.0308149
MA0080.5.SPI1	-1.15276	0.518353	0.634402	0.030665
MA1117.1.RELB	-1.12352	0.792588	0.330928	0.0306535
MA0901.2.HOXB13	-1.08076	0.188286	0.892473	0.0306347
MA0109.1.HLTF	-1.14218	0.424243	0.717939	0.0304161
MA1657.1.ZNF652	1.13839	-0.736702	-0.401684	0.0303862
MA0600.2.RFX2	-1.06476	0.919316	0.14544	0.0302886
MA1111.1.NR2F2	1.14217	-0.717993	-0.42418	0.0301575
MA0832.1.Tcf21	-1.11433	0.819287	0.295038	0.0300872
MA0647.1.GRHL1	1.12671	-0.782195	-0.344517	0.0299911
MA0913.2.HOXD9	-1.07665	0.17692	0.899733	0.029984
MA0148.4.FOXA1	1.12734	-0.780054	-0.34729	0.0298529
MA0149.1.EWSR1-FLI1	1.14534	-0.445627	-0.699717	0.0298
MA0697.1.ZIC3	1.00554	-0.0111724	-0.994367	0.0296573
MA0043.3.HLF	-1.14967	0.481599	0.668072	0.0296431
MA0743.2.SCRT1	-0.974721	1.02349	-0.0487725	0.0290889
MA0729.1.RARA	1.15408	-0.544286	-0.609795	0.0290744
MA1550.1.PPARD	1.13365	-0.37675	-0.7569	0.0283357
MA1514.1.KLF17	1.06667	-0.150366	-0.916302	0.028155
MA0821.1.HES5	1.08978	-0.87547	-0.214312	0.0278939
MA0614.1.Foxj2	1.14637	-0.693104	-0.453263	0.0275245
MA0466.2.CEBPB	-1.08496	0.884755	0.2002	0.0273527
MA0050.2.IRF1	1.12236	-0.796203	-0.326154	0.0272694
MA1125.1.ZNF384	1.07565	-0.901465	-0.174184	0.0272443
MA0479.1.FOXH1	1.14187	-0.719601	-0.422268	0.0272398
MA0497.1.MEF2C	-1.15119	0.653497	0.497695	0.0271012
MA0038.2.GFI1	-1.15415	0.546077	0.608069	0.0266298
MA1525.1.NFATC4	-1.12709	0.34618	0.780912	0.0265599
MA0719.1.RHOXF1	-1.10464	0.843561	0.261084	0.0262875
MA1148.1.PPARA::RXRA	1.14596	-0.450159	-0.695799	0.0261762
MA0684.2.RUNX3	-1.14694	0.689246	0.45769	0.0260017
MA0515.1.Sox6	1.14646	-0.692476	-0.453986	0.0259014
MA0603.1.Arntl	-1.15461	0.589501	0.565114	0.0257999
MA1464.1.ARNT2	-1.13399	0.755526	0.378467	0.0257601
MA0756.1.ONECUT2	1.11415	-0.819769	-0.294376	0.0256708
MA0837.1.CEBPE	-1.08459	0.885447	0.199138	0.0256254
MA0081.2.SPIB	-1.14978	0.667094	0.482688	0.0252253
MA0493.1.Klf1	1.1273	-0.347114	-0.78019	0.025127
MA1566.1.TBX3	1.131	-0.363926	-0.767073	0.0250387
MA0664.1.MLXIPL	-1.15124	0.49822	0.653016	0.0249607
MA1471.1.BARX2	1.15438	-0.553692	-0.60069	0.024851
MA0074.1.RXRA::VDR	-1.13277	0.760364	0.372403	0.02468
MA0867.2.SOX4	1.15094	-0.656066	-0.494878	0.0246139
MA0788.1.POU3F3	1.02989	-0.967151	-0.062744	0.024568
MA0003.4.TFAP2A	-1.10054	0.85294	0.2476	0.0244761
MA0774.1.MEIS2	1.15103	-0.495859	-0.655172	0.0244107
MA0884.1.DUXA	-1.15344	0.623509	0.529927	0.0243252
MA1574.1.THRB	1.12171	-0.323511	-0.798195	0.0242892
MA0472.2.EGR2	1.07045	-0.160254	-0.910195	0.0241424
MA0850.1.FOXP3	1.15464	-0.567439	-0.587205	0.024113
MA0848.1.FOXO4	1.15464	-0.567439	-0.587205	0.024113
MA0033.2.FOXL1	1.15464	-0.567439	-0.587205	0.024113
MA0042.2.FOXI1	1.15464	-0.567439	-0.587205	0.024113
MA0849.1.FOXO6	1.15464	-0.567439	-0.587205	0.024113
MA0041.1.Foxd3	1.11099	-0.82802	-0.282974	0.0240618
MA1152.1.SOX15	1.1438	-0.708975	-0.434825	0.0240549
MA1567.1.TBX6	1.1454	-0.699363	-0.446037	0.0239958
MA0856.1.RXRG	1.15064	-0.491541	-0.6591	0.0239429
MA0040.1.Foxq1	1.09058	-0.873883	-0.2167	0.023887
MA0006.1.Ahr::Arnt	-0.880521	1.08719	-0.206664	0.0237378
MA0474.2.ERG	-1.01293	0.0263836	0.986547	0.0236807
MA1600.1.ZNF684	0.900073	0.176383	-1.07646	0.0234774
MA0733.1.EGR4	1.10304	-0.255766	-0.847278	0.0234194
MA0681.2.PHOX2B	1.03393	-0.962209	-0.0717209	0.0233245
MA0811.1.TFAP2B	0.889737	0.192529	-1.08227	0.0232641
MA0160.1.NR4A2	1.10167	-0.850395	-0.25128	0.0232157
MA0117.2.Mafb	-1.12676	0.782034	0.344726	0.0231932
MA0672.1.NKX2-3	1.1378	-0.398455	-0.739349	0.0231025
MA0056.2.MZF1	1.0922	-0.221566	-0.870635	0.0229957
MA1154.1.ZNF282	0.961438	0.0731108	-1.03455	0.0229777
MA0846.1.FOXC2	1.09974	-0.854708	-0.245035	0.0229211
MA0484.2.HNF4G	0.982634	0.0338708	-1.01651	0.0227628
MA0762.1.ETV2	-0.802328	-0.318004	1.12033	0.0226746
MA0842.2.NRL	-1.15115	0.497177	0.65397	0.0226188
MA0154.4.EBF1	-1.09202	0.870999	0.221022	0.0226049
MA0608.1.Creb3l2	1.14002	-0.411048	-0.72897	0.0225512
MA0467.1.Crx	1.06977	-0.158466	-0.911305	0.0223708
MA0475.2.FLI1	-1.13113	0.364549	0.766582	0.0223694
MA0715.1.PROP1	-0.845654	-0.258094	1.10375	0.0223081
MA1540.1.NR5A1	-0.623931	-0.529481	1.15341	0.0222577
MA1624.1.Stat5a	1.13649	-0.391334	-0.745153	0.0222575
MA1623.1.Stat2	1.14	-0.729039	-0.410965	0.0222368
MA0639.1.DBP	1.15074	-0.658101	-0.492641	0.0221114
MA0796.1.TGIF1	1.15055	-0.659968	-0.490583	0.0220279
MA0030.1.FOXF2	1.1179	-0.809395	-0.308506	0.0219934
MA1120.1.SOX13	1.15425	-0.605057	-0.549193	0.0218681
MA0870.1.Sox1	1.15318	-0.525333	-0.627849	0.0216537
MA1599.1.ZNF682	1.14973	-0.667529	-0.482204	0.0215551
MA1529.1.NHLH2	0.270115	0.837197	-1.10731	0.0215364
MA1115.1.POU5F1	-1.1547	0.574739	0.579957	0.0215093
MA1473.1.CDX4	1.15417	-0.607335	-0.546837	0.0214228
MA0507.1.POU2F2	-1.14917	0.476821	0.672349	0.0213918
MA1641.1.MYF5	0.798492	0.323117	-1.12161	0.0213816
MA0032.2.FOXC1	1.14643	-0.692716	-0.45371	0.021318
MA0845.1.FOXB1	1.14611	-0.694808	-0.451302	0.0212287
MA1618.1.Ptf1a	0.351129	0.77708	-1.12821	0.0210912
MA0098.3.ETS1	-1.00947	0.0192229	0.99025	0.0210324
MA1596.1.ZNF460	1.1346	-0.38152	-0.753079	0.0210034
MA0025.2.NFIL3	-1.15376	0.536493	0.617266	0.020743
MA0092.1.Hand1::Tcf3	-1.12617	0.78402	0.342145	0.0207238
MA1099.2.HES1	1.14079	-0.415667	-0.725127	0.0206176
MA0510.2.RFX5	-1.03363	0.962579	0.0710526	0.0205498
MA0597.1.THAP1	-0.680843	1.1481	-0.467254	0.0205425
MA1581.1.ZBTB6	1.10163	-0.25112	-0.850505	0.0205179
MA1541.1.NR6A1	1.02985	-0.96721	-0.0626349	0.0204359
MA0820.1.FIGLA	1.06693	-0.151034	-0.915892	0.0201928
MA1569.1.TFAP2E	1.05829	-0.129116	-0.929171	0.0200198
MA1520.1.MAF	-1.04573	0.946932	0.0988011	0.0198494
MA0616.2.HES2	1.15159	-0.649098	-0.502496	0.0196693
MA0816.1.Ascl2	-0.333138	1.12405	-0.790909	0.0196617
MA1119.1.SIX2	-1.15386	0.615164	0.538692	0.0196121
MA0768.1.LEF1	1.1151	-0.817194	-0.297906	0.0195943
MA0625.1.NFATC3	-1.09059	0.216715	0.873872	0.0195029
MA0465.2.CDX2	-0.953656	-0.0870024	1.04066	0.0193919
MA0601.1.Arid3b	-0.752569	-0.382155	1.13472	0.0193793
MA1524.1.MSGN1	-1.11353	0.821422	0.292105	0.0193782
MA1603.1.Dmrt1	1.09996	-0.245718	-0.854237	0.0192924
MA0114.4.HNF4A	0.954825	0.0849326	-1.03976	0.0192329
MA0808.1.TEAD3	1.15441	-0.554686	-0.599722	0.0192096
MA0156.2.FEV	-1.03357	0.0709194	0.962652	0.0190769
MA0164.1.Nr2e3	-0.961854	1.03422	-0.0723619	0.0190624
MA0147.3.MYC	1.14078	-0.415576	-0.725203	0.018967
MA1155.1.ZSCAN4	-1.00007	0.000146447	0.999927	0.0189147
MA0775.1.MEIS3	1.15276	-0.518418	-0.634342	0.0188385
MA0144.2.STAT3	1.08506	-0.200512	-0.884552	0.0187614
MA0141.3.ESRRB	0.125086	-1.05666	0.931572	0.0187395
MA0163.1.PLAG1	1.12297	-0.328652	-0.794314	0.0185076
MA1535.1.NR2C1	1.11205	-0.825296	-0.286755	0.0183867
MA1515.1.KLF2	1.10647	-0.267243	-0.839228	0.0183389
MA0855.1.RXRB	1.07609	-0.175377	-0.90071	0.0182598
MA0524.2.TFAP2C	0.764873	0.366715	-1.13159	0.0182336
MA1628.1.Zic1::Zic2	0.868366	0.224949	-1.09332	0.0182302
MA0048.2.NHLH1	-0.558317	1.15449	-0.596177	0.0181649
MA1607.1.Foxl2	1.12181	-0.797875	-0.323937	0.0181446
MA1511.1.KLF10	1.14222	-0.424489	-0.717732	0.0179492
MA0765.2.ETV5	-1.13166	0.764585	0.367079	0.0179373
MA1579.1.ZBTB26	1.1052	-0.262929	-0.842266	0.0178778
MA0115.1.NR1H2::RXRA	1.07163	-0.163368	-0.908257	0.0178705
MA0866.1.SOX21	-1.14444	0.439205	0.705235	0.017837
MA0029.1.Mecom	0.97553	-1.02279	0.0472634	0.0177102
MA0698.1.ZBTB18	-0.46521	1.14786	-0.682646	0.017557
MA1593.1.ZNF317	1.11009	-0.27976	-0.830327	0.017523
MA1646.1.OSR2	-1.10889	0.833327	0.275561	0.0175216
MA1548.1.PLAGL2	1.13867	-0.403309	-0.735365	0.0174331
MA0690.1.TBX21	-1.13117	0.766448	0.364719	0.0173505
MA0819.1.CLOCK	1.14537	-0.69955	-0.44582	0.0173476
MA0077.1.SOX9	1.15421	-0.606282	-0.547927	0.0172817
MA0847.2.FOXD2	1.1174	-0.81083	-0.306565	0.0171844
MA0897.1.Hmx2	-1.08419	0.198	0.886189	0.0170563
MA0119.1.NFIC::TLX1	0.451232	0.694869	-1.1461	0.0168655
MA0676.1.Nr2e1	1.06564	-0.917928	-0.147713	0.0166704
MA0112.3.ESR1	0.901449	0.174209	-1.07566	0.0166139
MA0624.1.NFATC1	-1.02492	0.0518551	0.973064	0.0165587
MA0677.1.Nr2f6	0.990523	0.0186916	-1.00921	0.0165108
MA0627.2.POU2F3	-1.14621	0.452069	0.694142	0.0164389
MA0620.3.MITF	0.679452	-1.14828	0.468827	0.0163942
MA0606.1.NFAT5	-1.04932	0.107293	0.942027	0.0163714
MA0111.1.Spz1	0.528942	0.624441	-1.15338	0.0162877
MA0871.2.TFEC	1.03802	-0.95706	-0.0809591	0.0162299
MA0689.1.TBX20	-1.13054	0.768754	0.361788	0.0161373
MA1629.1.Zic2	0.601921	0.552426	-1.15435	0.0161257
MA0878.2.CDX1	1.06842	-0.913494	-0.154929	0.0160887
MA0766.2.GATA5	-0.953248	1.04097	-0.087724	0.0160588
MA1151.1.RORC	0.309144	-1.11807	0.808923	0.0160575
MA0595.1.SREBF1	1.12253	-0.326861	-0.795669	0.0160193
MA0521.1.Tcf12	0.694862	0.45124	-1.1461	0.0159191
MA1638.1.HAND2	-0.781142	1.12702	-0.345882	0.0157976
MA1652.1.ZKSCAN5	1.15097	-0.495185	-0.655787	0.0157698
MA0093.3.USF1	0.747784	-1.13587	0.388088	0.0157629
MA0151.1.Arid3a	1.15295	-0.63154	-0.521408	0.0156267
MA0626.1.Npas2	1.15147	-0.500927	-0.650538	0.0155299
MA0772.1.IRF7	1.14639	-0.692988	-0.453398	0.0155191
MA1615.1.Plagl1	0.894489	0.185146	-1.07963	0.0154572
MA0513.1.SMAD2::SMAD3::SMAD4	-0.270974	1.10756	-0.836588	0.0153686
MA0036.3.GATA2	-1.04603	0.946528	0.0995038	0.0153321
MA1643.1.NFIB	-0.76568	1.13137	-0.365693	0.015309
MA0787.1.POU3F2	1.00626	-0.993621	-0.0126375	0.0152575
MA1100.2.ASCL1	0.155805	0.912953	-1.06876	0.0152237
MA0785.1.POU2F1	-0.708443	-0.43545	1.14389	0.0150912
MA0645.1.ETV6	-1.11117	0.827564	0.283609	0.0150075
MA1530.1.NKX6-3	1.15334	-0.625202	-0.528138	0.0149307
MA0517.1.STAT1::STAT2	1.15296	-0.521659	-0.631305	0.014832
MA0142.1.Pou5f1::Sox2	-1.02272	0.0471125	0.975611	0.0147851
MA0863.1.MTF1	-0.767515	1.13088	-0.363365	0.0146628
MA0793.1.POU6F2	-1.14643	0.453711	0.692715	0.0145985
MA1485.1.FERD3L	0.292398	0.821209	-1.11361	0.0145819
MA1109.1.NEUROD1	0.502866	0.648758	-1.15162	0.0145317
MA0078.1.Sox17	1.15448	-0.557595	-0.596882	0.0144907
MA0734.2.GLI2	1.11645	-0.302984	-0.813469	0.0144519
MA0500.2.MYOG	0.200862	0.884323	-1.08519	0.0144347
MA0784.1.POU1F1	1.02362	-0.974579	-0.0490376	0.0144249
MA1484.1.ETS2	-0.145651	-0.919187	1.06484	0.014385
MA0509.2.RFX1	0.992156	0.0155084	-1.00766	0.0143245
MA1625.1.Stat5b	1.13218	-0.762628	-0.369551	0.0142006
MA1562.1.SOX14	0.812672	-1.11674	0.304068	0.0141968
MA0760.1.ERF	-0.29726	-0.817666	1.11493	0.0141813
MA0786.1.POU3F1	0.753545	-1.13448	0.380939	0.0141609
MA0495.3.MAFF	-1.0987	0.241713	0.856988	0.0141238
MA0522.3.TCF3	1.07951	-0.184794	-0.894714	0.0140905
MA1572.1.TGIF2LY	1.15452	-0.594921	-0.559599	0.0140787
MA0683.1.POU4F2	0.932505	-1.05602	0.123514	0.0140763
MA0830.2.TCF4	-0.347975	1.1275	-0.779524	0.0138154
MA1580.1.ZBTB32	-1.15461	0.589802	0.564808	0.0138107
MA0696.1.ZIC1	1.06551	-0.147388	-0.918126	0.0137726
MA0652.1.IRF8	1.1523	-0.511666	-0.640631	0.0137475
MA1110.1.NR1H4	1.01531	-0.983949	-0.0313641	0.01355
MA0643.1.Esrrg	-0.190338	-0.891151	1.08149	0.0135367
MA0498.2.MEIS1	1.07568	-0.90142	-0.174256	0.0134867
MA0673.1.NKX2-8	1.14483	-0.702867	-0.441967	0.013462
MA0822.1.HES7	1.09603	-0.862726	-0.233301	0.0133829
MA0770.1.HSF2	-1.14995	0.484343	0.665605	0.0133551
MA1558.1.SNAI1	1.1543	-0.603411	-0.550891	0.0130789
MA1491.1.GLI3	1.10818	-0.273101	-0.835078	0.0130672
MA0526.3.USF2	0.684763	-1.14757	0.462805	0.0128948
MA0076.2.ELK4	-1.15213	0.642791	0.509336	0.0128802
MA0087.1.Sox5	1.05084	-0.939908	-0.110932	0.012768
MA0739.1.Hic1	-1.06381	0.920788	0.143023	0.0126781
MA0592.3.ESRRA	0.90424	-1.07402	0.169783	0.0126175
MA1554.1.RFX7	0.99599	0.00797137	-1.00396	0.0125675
MA0687.1.SPIC	-1.14107	0.417351	0.723721	0.0124515
MA1608.1.Isl1	-1.14701	0.458266	0.688741	0.0123718
MA0505.1.Nr5a2	0.31431	-1.1194	0.805086	0.0123435
MA0035.4.GATA1	-0.73293	1.13919	-0.406264	0.0123433
MA0757.1.ONECUT3	1.00943	-0.990293	-0.0191401	0.0122963
MA0653.1.IRF9	1.15448	-0.596837	-0.557642	0.0121107
MA0502.2.NFYB	-0.796956	1.12211	-0.325156	0.0120883
MA0692.1.TFEB	-0.118453	-0.935498	1.05395	0.0120861
MA0641.1.ELF4	-1.10822	0.273236	0.834982	0.0120749
MA0037.3.GATA3	-0.0232326	1.01141	-0.988181	0.011937
MA0665.1.MSC	-0.319191	1.12063	-0.801439	0.0118853
MA0799.1.RFX4	-0.686187	1.14737	-0.461183	0.0118253
MA1589.1.ZNF140	-0.807977	1.1184	-0.31042	0.0116946
MA0640.2.ELF3	-1.11649	0.303106	0.81338	0.0116925
MA0693.2.VDR	-1.09212	0.870797	0.221324	0.0116911
MA1123.2.TWIST1	-0.67573	1.14875	-0.473024	0.0116825
MA1601.1.ZNF75D	-0.181322	1.07825	-0.896933	0.0116708
MA1523.1.MSANTD3	-0.97488	1.02336	-0.0484762	0.0116171
MA0512.2.Rxra	0.890531	0.1913	-1.08183	0.0115118
MA0482.2.GATA4	-0.992115	1.0077	-0.0155881	0.0114153
MA0143.4.SOX2	1.14902	-0.673614	-0.475401	0.011337
MA1122.1.TFDP1	1.15463	-0.566386	-0.588246	0.0113129
MA0062.3.GABPA	-0.960946	-0.0739965	1.03494	0.0112967
MA0138.2.REST	0.386676	0.748926	-1.1356	0.0109007
MA0136.2.ELF5	-1.05914	0.927895	0.131249	0.0108272
MA1108.2.MXI1	-1.07251	0.906789	0.165717	0.0107574
MA0598.3.EHF	-0.851727	-0.249355	1.10108	0.0107333
MA1637.1.EBF3	0.53817	0.615663	-1.15383	0.0106333
MA0071.1.RORA	-0.542737	-0.611285	1.15402	0.0105327
MA0633.1.Twist2	-1.13275	0.760446	0.372301	0.0104984
MA1621.1.Rbpjl	-0.874686	1.09018	-0.215491	0.0104142
MA0650.2.HOXA13	-1.04889	0.106274	0.942618	0.0103219
MA1468.1.ATOH7	-0.977863	-0.042893	1.02076	0.00993876
MA0155.1.INSM1	0.316146	0.803716	-1.11986	0.00993832
MA0602.1.Arid5a	-1.11851	0.807639	0.310876	0.00990034
MA0520.1.Stat6	-1.08864	0.877703	0.21094	0.00959906
MA1113.2.PBX2	-0.940563	-0.10981	1.05037	0.0095987
MA1647.1.PRDM4	-1.07876	0.896046	0.182711	0.00950364
MA1116.1.RBPJ	0.149144	0.917052	-1.0662	0.00945524
MA0058.3.MAX	1.12102	-0.800286	-0.320729	0.00939074
MA0868.2.SOX8	-0.901821	-0.173621	1.07544	0.00922675
MA0002.2.RUNX1	-1.07117	0.909011	0.162158	0.00916436
MA1587.1.ZNF135	-0.511048	-0.641204	1.15225	0.00912378
MA1150.1.RORB	0.000619725	-1.00031	0.99969	0.00910081
MA1419.1.IRF4	1.0589	-0.928264	-0.130632	0.00895083
MA1571.1.TGIF2LX	1.1293	-0.77324	-0.35606	0.00894482
MA0622.1.Mlxip	-1.11963	0.315216	0.80441	0.00893613
MA1656.1.ZNF449	0.998429	0.00313504	-1.00156	0.00893129
MA0869.1.Sox11	-0.799707	-0.321501	1.12121	0.00884448
MA0805.1.TBX1	-1.02494	0.973042	0.0518945	0.00872295
MA0670.1.NFIA	-1.13664	0.744477	0.392167	0.00864768
MA0783.1.PKNOX2	1.08575	-0.20249	-0.883259	0.0086052
MA0823.1.HEY1	1.09596	-0.233087	-0.862871	0.00853119
MA1118.1.SIX1	-1.13728	0.741695	0.395583	0.00841582
MA1532.1.NR1D2	1.09832	-0.857813	-0.24051	0.00839236
MA0519.1.Stat5a::Stat5b	1.1277	-0.348875	-0.778827	0.0083284
MA0798.2.RFX3	0.98363	0.0319733	-1.0156	0.00812575
MA0623.2.NEUROG1	-0.436849	-0.707249	1.1441	0.00781687
MA1655.1.ZNF341	-0.194877	1.08309	-0.888217	0.00777568
MA0051.1.IRF2	1.11136	-0.827088	-0.284269	0.00775497
MA1508.1.IKZF1	0.819941	-1.11408	0.294141	0.0077462
MA1534.1.NR1I3	0.60751	0.546656	-1.15417	0.00769556
MA1604.1.Ebf2	-0.318974	1.12058	-0.801602	0.00768384
MA1573.1.THAP11	-0.24639	-0.853774	1.10016	0.00765229
MA0473.3.ELF1	-0.861832	-0.234617	1.09645	0.00763222
MA1563.1.SOX18	-1.15342	0.623855	0.529561	0.00760814
MA0806.1.TBX4	0.423364	0.718679	-1.14204	0.00753038
MA0803.1.TBX15	0.423364	0.718679	-1.14204	0.00753038
MA1645.1.NKX2-2	-1.094	0.866964	0.227033	0.00748164
MA1588.1.ZNF136	-1.15342	0.623725	0.529699	0.00741947
MA0691.1.TFAP4	-0.206399	1.08709	-0.880695	0.00737559
MA0843.1.TEF	1.11321	-0.290937	-0.822269	0.00726411
MA1421.1.TCF7L1	1.11487	-0.297064	-0.817809	0.00718747
MA0091.1.TAL1::TCF3	1.0177	-0.0363971	-0.981305	0.00716855
MA0671.1.NFIX	-0.117944	1.05374	-0.935798	0.00703845
MA1104.2.GATA6	-0.893392	1.08025	-0.186855	0.0069606
MA0258.2.ESR2	-0.654697	1.15108	-0.49638	0.00676616
MA0090.3.TEAD1	-0.821411	1.11353	-0.29212	0.00669649
MA1649.1.ZBTB12	1.14657	-0.454819	-0.69175	0.00667716
MA0667.1.MYF6	-0.598022	-0.556429	1.15445	0.00664564
MA0499.2.MYOD1	0.450193	0.695769	-1.14596	0.00661767
MA1531.1.NR1D1	0.605452	0.548785	-1.15424	0.00647351
MA1105.2.GRHL2	-0.935367	1.05404	-0.118675	0.00639804
MA0679.2.ONECUT1	-0.641345	-0.510897	1.15224	0.00638361
MA0764.2.ETV4	1.0715	-0.908462	-0.163039	0.00637352
MA0801.1.MGA	0.815797	0.299813	-1.11561	0.00632608
MA0769.2.TCF7	1.13309	-0.759104	-0.373987	0.0062929
MA0146.2.Zfx	0.944569	0.102905	-1.04747	0.00628381
MA1483.1.ELF2	0.680246	0.46793	-1.14818	0.00619526
MA1616.1.Prdm15	0.687716	0.459438	-1.14715	0.00614451
MA0130.1.ZNF354C	-1.04229	0.951525	0.0907617	0.00611268
MA1121.1.TEAD2	0.807933	0.31048	-1.11841	0.00607316
MA0649.1.HEY2	0.483793	0.6661	-1.14989	0.00601199
MA0909.2.HOXD13	0.229071	-1.09466	0.86559	0.00588608
MA0750.2.ZBTB7A	1.05392	-0.118388	-0.935536	0.00583293
MA0809.2.TEAD4	0.699336	0.446068	-1.1454	0.00565586
MA0100.3.MYB	-0.950212	-0.0930684	1.04328	0.00560497
MA0494.1.Nr1h3::Rxra	-1.00954	0.990175	0.0193679	0.00557779
MA0807.1.TBX5	0.110795	0.939989	-1.05078	0.00556569
MA1597.1.ZNF528	1.14797	-0.466184	-0.681787	0.00552317
MA0103.3.ZEB1	-0.0907565	1.04228	-0.951528	0.00547113
MA0152.1.NFATC2	-0.785263	-0.340527	1.12579	0.00535282
MA0137.3.STAT1	-0.866622	1.09416	-0.227541	0.00522228
MA1592.1.ZNF274	-0.841879	1.10536	-0.26348	0.00518197
MA1559.1.SNAI3	1.07966	-0.894443	-0.185217	0.00514882
MA0797.1.TGIF2	-0.216236	1.09043	-0.874191	0.00505271
MA1565.1.TBX18	1.08393	-0.886664	-0.197269	0.00494461
MA1107.2.KLF9	0.924228	-1.06157	0.137346	0.00485626
MA0831.2.TFE3	0.938364	-1.05194	0.113575	0.00480621
MA0782.2.PKNOX1	-1.08852	0.210568	0.877948	0.00459469
MA0596.1.SREBF2	0.581219	0.573473	-1.15469	0.00449312
MA1517.1.KLF6	0.532223	0.621331	-1.15355	0.00447534
MA0789.1.POU3F4	-0.589503	-0.565112	1.15461	0.00441935
MA0461.2.Atoh1	-1.15466	0.568456	0.586199	0.00430384
MA0792.1.POU5F1B	0.848217	-1.10263	0.254416	0.00427182
MA0518.1.Stat4	1.11842	-0.807919	-0.310499	0.00420373
MA0059.1.MAX::MYC	0.671023	-1.14933	0.478304	0.00417214
MA0523.1.TCF7L2	0.851304	-1.10127	0.249967	0.00414385
MA0124.2.Nkx3-1	-1.15202	0.644124	0.507895	0.0040929
MA0745.2.SNAI2	-0.186241	1.08003	-0.893787	0.00384865
MA0761.2.ETV1	-0.219145	-0.872253	1.0914	0.00357036
MA1547.1.PITX2	1.04709	-0.945093	-0.101996	0.00346028
MA0088.2.ZNF143	1.00471	-0.00948502	-0.995224	0.00320511
MA1114.1.PBX3	-1.1492	0.672067	0.477136	0.00281279
MA0483.1.Gfi1b	-1.1547	0.576935	0.577765	0.00190286
MA0669.1.NEUROG2	-0.108763	-0.941173	1.04994	0.00162305
MA0825.1.MNT	-1.14736	0.461093	0.686266	0.000120352

## Sheet: TFs Bound to Promoters
Motif	0h_normalized_TF_activity_score	8h_normalized_TF_activity_score	16h_normalized_TF_activity_score	Var
MA0789.1.POU3F4	1.14932	-0.67106	-0.478263	0.105496
MA0788.1.POU3F3	1.14404	-0.707561	-0.436484	0.0997931
MA0786.1.POU3F1	1.15042	-0.661209	-0.489214	0.0886572
MA0792.1.POU5F1B	1.14514	-0.700971	-0.444171	0.0883049
MA0787.1.POU3F2	1.1502	-0.663293	-0.486908	0.0860336
MA1137.1.FOSL1::JUNB	-1.12637	0.343031	0.783339	0.0860314
MA0791.1.POU4F3	1.13235	-0.761982	-0.370366	0.0856866
MA0785.1.POU2F1	1.14266	-0.715347	-0.427316	0.0842065
MA0655.1.JDP2	-1.11971	0.315546	0.804164	0.0836964
MA0841.1.NFE2	-1.10734	0.270197	0.837139	0.0794325
MA0627.2.POU2F3	1.15099	-0.65563	-0.495357	0.0788699
MA1115.1.POU5F1	1.15444	-0.598446	-0.555994	0.0779453
MA1644.1.NFYC	1.11768	-0.810021	-0.307661	0.0776332
MA0060.3.NFYA	1.11949	-0.804814	-0.314675	0.0772318
MA0490.2.JUNB	-1.11168	0.285413	0.826264	0.0767254
MA0491.2.JUND	-1.10108	0.249353	0.851729	0.0755115
MA0630.1.SHOX	1.13203	-0.763191	-0.36884	0.074382
MA0654.1.ISX	1.13203	-0.763191	-0.36884	0.074382
MA0720.1.Shox2	1.13203	-0.763191	-0.36884	0.074382
MA0716.1.PRRX1	1.13203	-0.763191	-0.36884	0.074382
MA0717.1.RAX2	1.13203	-0.763191	-0.36884	0.074382
MA0784.1.POU1F1	1.12789	-0.778191	-0.349697	0.0724507
MA0478.1.FOSL2	-1.13296	0.373357	0.759606	0.0699274
MA0070.1.PBX1	1.12904	-0.774172	-0.354866	0.0699208
MA1142.1.FOSL1::JUND	-1.11639	0.302742	0.813647	0.0686199
MA0502.2.NFYB	1.11314	-0.822437	-0.290705	0.0682297
MA0611.1.Dux	1.11462	-0.818485	-0.296138	0.0676203
MA0507.1.POU2F2	1.14936	-0.670751	-0.478609	0.067472
MA0075.3.PRRX2	1.13153	-0.765105	-0.366421	0.0653465
MA0701.2.LHX9	1.13153	-0.765105	-0.366421	0.0653465
MA1557.1.SMAD5	1.14922	-0.477263	-0.671954	0.065233
MA0106.3.TP53	-1.15405	0.610491	0.543562	0.0648119
MA1138.1.FOSL2::JUNB	-1.09058	0.216679	0.873897	0.063989
MA1135.1.FOSB::JUNB	-1.08547	0.201684	0.883786	0.063907
MA0901.2.HOXB13	1.0765	-0.89999	-0.176514	0.0638266
MA0731.1.BCL6B	-1.15468	0.571722	0.58296	0.063659
MA0838.1.CEBPG	1.12953	-0.772411	-0.357122	0.0632525
MA1144.1.FOSL2::JUND	-1.08796	0.208936	0.879025	0.0625843
MA0862.1.GMEB2	1.12018	-0.802771	-0.317412	0.0623463
MA0833.2.ATF4	1.1123	-0.824648	-0.287653	0.0618122
MA0101.1.REL	-1.1546	0.563913	0.590684	0.0616603
MA0615.1.Gmeb1	1.11904	-0.806119	-0.312922	0.0615365
MA0766.2.GATA5	-1.13336	0.758047	0.375313	0.0612262
MA0477.2.FOSL1	-1.08317	0.195094	0.888077	0.0587298
MA1125.1.ZNF384	1.12115	-0.799872	-0.32128	0.0577156
MA1502.1.HOXB8	-1.15322	0.627205	0.526017	0.0569898
MA0790.1.POU4F1	1.15103	-0.655159	-0.495874	0.0564579
MA0876.1.BSX	1.15409	-0.609688	-0.544397	0.0554318
MA0639.1.DBP	1.05703	-0.93103	-0.125997	0.0540459
MA0861.1.TP73	-1.15354	0.531901	0.621637	0.0540397
MA0671.1.NFIX	-1.14102	0.72398	0.417041	0.0536115
MA0107.1.RELA	-1.15424	0.548763	0.605473	0.0528555
MA1110.1.NR1H4	-1.15273	0.518033	0.634701	0.0525809
MA0161.2.NFIC	-1.10726	0.837332	0.269924	0.0516507
MA0619.1.LIN54	1.15407	-0.610077	-0.543993	0.0516089
MA1130.1.FOSL2::JUN	-1.03437	0.0727088	0.961661	0.0510465
MA1498.1.HOXA7	-1.15171	0.647803	0.503905	0.0508684
MA0506.1.NRF1	1.14404	-0.707566	-0.436479	0.0508184
MA1622.1.Smad2::Smad3	-1.03142	0.0661278	0.965295	0.0507859
MA0099.3.FOS::JUN	-1.04188	0.0898141	0.952063	0.0501046
MA1141.1.FOS::JUND	-1.0643	0.144271	0.920028	0.0498029
MA1634.1.BATF	-1.01076	0.0218891	0.988876	0.049726
MA1487.1.FOXE1	-1.14409	0.707281	0.436812	0.0495996
MA1523.1.MSANTD3	-1.11858	0.807462	0.311114	0.0495829
MA0077.1.SOX9	1.14603	-0.45068	-0.695348	0.0492728
MA0462.2.BATF::JUN	-1.00064	0.00127203	0.999363	0.0490135
MA0753.2.ZNF740	1.12564	-0.785756	-0.339885	0.0488572
MA0632.2.TCFL5	1.12585	-0.785076	-0.34077	0.0467503
MA0511.2.RUNX2	-1.15462	0.588957	0.565666	0.0466227
MA0056.2.MZF1	-1.12525	0.787022	0.338232	0.0459581
MA1101.2.BACH2	-0.975509	-0.0473035	1.02281	0.0459301
MA0493.1.Klf1	1.11222	-0.824847	-0.287376	0.0458318
MA1155.1.ZSCAN4	-1.12801	0.777761	0.350252	0.0458072
MA0074.1.RXRA::VDR	-1.1547	0.576194	0.578505	0.0453341
MA0895.1.HMBOX1	-1.14799	0.466343	0.681647	0.045229
MA1616.1.Prdm15	-1.14483	0.702867	0.441966	0.0448032
MA0025.2.NFIL3	1.14529	-0.700033	-0.44526	0.0447672
MA0466.2.CEBPB	1.10797	-0.835579	-0.272396	0.0446464
MA0644.1.ESX1	1.08926	-0.8765	-0.212757	0.0443113
MA0115.1.NR1H2::RXRA	1.15145	-0.500775	-0.650677	0.0442205
MA0700.2.LHX2	1.14107	-0.723754	-0.417312	0.0441996
MA1511.1.KLF10	1.11588	-0.815052	-0.300829	0.0440815
MA0476.1.FOS	-0.889224	-0.193323	1.08255	0.0438358
MA0516.2.SP2	1.12616	-0.784036	-0.342125	0.0437182
MA0835.2.BATF3	-0.93556	-0.118348	1.05391	0.0435569
MA1134.1.FOS::JUNB	-0.978026	-0.0425871	1.02061	0.0435008
MA0657.1.KLF13	1.11575	-0.815416	-0.300334	0.0434391
MA0089.2.NFE2L1	-1.08597	0.203116	0.882849	0.0431478
MA0742.1.Klf12	1.09993	-0.854291	-0.245641	0.0430429
MA0685.1.SP4	1.11057	-0.829108	-0.281459	0.0425013
MA0079.4.SP1	1.10562	-0.841255	-0.264367	0.042445
MA0164.1.Nr2e3	-1.14234	0.717074	0.425271	0.0419465
MA0112.3.ESR1	0.861413	0.235233	-1.09665	0.0417605
MA1121.1.TEAD2	-1.15452	0.594905	0.559616	0.0417136
MA0105.4.NFKB1	-1.1444	0.705491	0.438906	0.0416849
MA1602.1.ZSCAN29	-1.01046	0.989206	0.0212487	0.041416
MA0469.3.E2F3	1.09302	-0.868974	-0.224044	0.0413123
MA1517.1.KLF6	1.09671	-0.861286	-0.235419	0.0411158
MA0746.2.SP3	1.11345	-0.821635	-0.291811	0.0408794
MA0783.1.PKNOX2	-1.14925	0.477538	0.671708	0.0404225
MA0501.1.MAF::NFE2	-1.06888	0.156123	0.912756	0.0403434
MA0910.2.HOXD8	-1.15463	0.566429	0.588203	0.0401577
MA1657.1.ZNF652	-1.13238	0.761862	0.370517	0.0400549
MA1638.1.HAND2	-1.15274	0.634558	0.518186	0.0396462
MA0083.3.SRF	1.14173	-0.720332	-0.421398	0.0394448
MA0782.2.PKNOX1	1.10367	-0.84584	-0.257826	0.0394426
MA0145.3.TFCP2	-1.15362	0.53357	0.62005	0.0393719
MA1512.1.KLF11	1.10567	-0.841152	-0.264514	0.0390009
MA1524.1.MSGN1	-1.10727	0.269961	0.837306	0.0386736
MA0796.1.TGIF1	-1.15338	0.528938	0.624445	0.0386179
MA1107.2.KLF9	1.13838	-0.736743	-0.401633	0.0385162
MA0141.3.ESRRB	-1.13972	0.409307	0.730414	0.0384212
MA0744.2.SCRT2	-1.11622	0.814128	0.302088	0.0377036
MA1520.1.MAF	-1.15402	0.611288	0.542734	0.0374642
MA0747.1.SP8	1.11075	-0.828656	-0.282089	0.0374455
MA1128.1.FOSL1::JUN	-1.03237	0.068238	0.964133	0.0373906
MA1149.1.RARA::RXRG	1.15435	-0.552494	-0.601854	0.0371414
MA1515.1.KLF2	1.10107	-0.851752	-0.249319	0.0368449
MA0741.1.KLF16	1.10037	-0.853314	-0.247058	0.0365768
MA0027.2.EN1	1.1214	-0.799131	-0.322267	0.0365335
MA0525.2.TP63	-1.13607	0.389137	0.746935	0.0363809
MA0740.1.KLF14	1.10531	-0.841992	-0.263319	0.03637
MA0690.1.TBX21	-1.13399	0.378441	0.755548	0.0356643
MA1123.2.TWIST1	-1.14519	0.444509	0.70068	0.0356303
MA1564.1.SP9	1.10211	-0.849409	-0.252701	0.0355421
MA0837.1.CEBPE	1.1003	-0.853475	-0.246825	0.0353463
MA0100.3.MYB	1.13782	-0.739253	-0.398571	0.0353154
MA0670.1.NFIA	-1.14079	0.725145	0.415646	0.0349581
MA1132.1.JUN::JUNB	-0.958498	-0.0783896	1.03689	0.0348626
MA0797.1.TGIF2	-1.13765	0.397608	0.740041	0.0348539
MA0843.1.TEF	0.952478	-1.04156	0.0890832	0.0348123
MA0708.1.MSX2	1.1544	-0.600031	-0.554368	0.0345376
MA0709.1.Msx3	1.1544	-0.600031	-0.554368	0.0345376
MA0914.1.ISL2	-1.133	0.759452	0.373549	0.0343492
MA1509.1.IRF6	-1.02686	0.970774	0.056091	0.0342667
MA0512.2.Rxra	1.15359	-0.532862	-0.620724	0.034222
MA1419.1.IRF4	-1.10176	0.850197	0.251565	0.0341356
MA0153.2.HNF1B	1.15334	-0.625192	-0.528148	0.0339131
MA1521.1.MAFA	-1.15355	0.621429	0.53212	0.0338905
MA0078.1.Sox17	-1.15105	0.655027	0.496019	0.0338036
MA1592.1.ZNF274	-1.14135	0.722296	0.419054	0.0337081
MA0041.1.Foxd3	-1.11096	0.282851	0.828109	0.0336125
MA0855.1.RXRB	1.1547	-0.579144	-0.575554	0.0335502
MA0039.4.KLF4	1.1182	-0.808542	-0.309658	0.0334491
MA0071.1.RORA	-1.15259	0.515898	0.636695	0.0333342
MA1484.1.ETS2	-1.14246	0.716475	0.42598	0.0330563
MA1607.1.Foxl2	-1.07457	0.171264	0.903307	0.0328808
MA0909.2.HOXD13	1.11694	-0.812101	-0.304843	0.0327003
MA0102.4.CEBPA	-1.06905	0.91248	0.156569	0.0325942
MA0699.1.LBX2	1.03901	-0.955793	-0.083214	0.0323219
MA0113.3.NR3C1	-1.12559	0.785935	0.339651	0.0321988
MA0687.1.SPIC	-1.08727	0.880358	0.206913	0.0321351
MA1513.1.KLF15	1.12801	-0.77778	-0.350227	0.032083
MA0845.1.FOXB1	1.06657	-0.916452	-0.150122	0.0316085
MA1629.1.Zic2	-1.07197	0.907683	0.164287	0.0312079
MA0749.1.ZBED1	-1.11809	0.309222	0.808865	0.0311566
MA0472.2.EGR2	1.14438	-0.705613	-0.438763	0.0310638
MA1522.1.MAZ	1.13661	-0.744618	-0.391994	0.0310055
MA0778.1.NFKB2	-1.1546	0.590773	0.563823	0.0310022
MA0494.1.Nr1h3::Rxra	1.14078	-0.415601	-0.725182	0.0309304
MA0599.1.KLF5	1.09859	-0.857232	-0.241358	0.0305251
MA1653.1.ZNF148	1.13655	-0.744864	-0.39169	0.0302215
MA0884.1.DUXA	1.14765	-0.684196	-0.463449	0.0300593
MA0705.1.Lhx8	1.14419	-0.706694	-0.437499	0.029784
MA0624.1.NFATC1	-1.11064	0.281715	0.828925	0.0296324
MA1572.1.TGIF2LY	-1.09077	0.217271	0.873503	0.0294993
MA0775.1.MEIS3	-1.15455	0.561264	0.593289	0.0293556
MA1550.1.PPARD	1.15295	-0.63146	-0.521494	0.0293348
MA1597.1.ZNF528	-1.03262	0.963826	0.0687952	0.0292886
MA1109.1.NEUROD1	-1.14771	0.683727	0.463982	0.0289094
MA1516.1.KLF3	1.08941	-0.876201	-0.213209	0.0288101
MA0732.1.EGR3	1.1339	-0.755888	-0.378016	0.0287674
MA0762.1.ETV2	-1.11885	0.806665	0.312187	0.0287552
MA0646.1.GCM1	-1.03469	0.961259	0.0734334	0.028731
MA0684.2.RUNX3	-1.15342	0.623796	0.529624	0.0287017
MA0604.1.Atf1	1.11439	-0.819124	-0.295262	0.0285194
MA0130.1.ZNF354C	1.15163	-0.648698	-0.502931	0.0284951
MA1127.1.FOSB::JUN	1.14993	-0.665786	-0.484142	0.0282432
MA0499.2.MYOD1	-1.09241	0.870206	0.222207	0.0281233
MA1124.1.ZNF24	-1.15129	0.498848	0.652443	0.0281043
MA0712.2.OTX2	-1.0661	0.917202	0.148898	0.0280565
MA0727.1.NR3C2	-1.12762	0.779117	0.348502	0.0275383
MA0090.3.TEAD1	-1.15284	0.633218	0.519619	0.0274271
MA1542.1.OSR1	-1.00176	0.998227	0.0035365	0.0272855
MA1578.1.VEZF1	1.0786	-0.896322	-0.182279	0.0271632
MA1418.1.IRF3	-1.11153	0.826648	0.28488	0.0269487
MA1099.2.HES1	1.12857	-0.775836	-0.35273	0.0269231
MA0496.3.MAFK	-1.15342	0.529666	0.623756	0.0267201
MA1548.1.PLAGL2	-1.1399	0.729567	0.410329	0.0266937
MA0847.2.FOXD2	-1.13775	0.739612	0.398133	0.0264644
MA0067.1.Pax2	-1.15301	0.630673	0.522333	0.0264362
MA0692.1.TFEB	1.12137	-0.799226	-0.32214	0.026306
MA0007.3.Ar	-1.12476	0.78862	0.336142	0.0259523
MA0442.2.SOX10	-1.13926	0.732617	0.406643	0.0259089
MA0608.1.Creb3l2	1.1512	-0.653391	-0.49781	0.0257274
MA1623.1.Stat2	-1.15376	0.617222	0.536538	0.0256543
MA0159.1.RARA::RXRA	1.03631	-0.077082	-0.959228	0.0255666
MA0143.4.SOX2	-1.12475	0.78866	0.336089	0.0255291
MA0098.3.ETS1	-1.13426	0.754465	0.379793	0.0254671
MA1464.1.ARNT2	1.12885	-0.774832	-0.35402	0.0253948
MA0856.1.RXRG	1.14801	-0.466472	-0.681533	0.025361
MA0508.3.PRDM1	-1.1456	0.698085	0.447518	0.0252604
MA0605.2.ATF3	1.15232	-0.640364	-0.511954	0.0249242
MA0500.2.MYOG	-0.915141	1.0674	-0.152256	0.0249204
MA1577.1.TLX2	1.1268	-0.781894	-0.344907	0.02482
MA1654.1.ZNF16	-1.14051	0.72655	0.413959	0.0247683
MA0851.1.Foxj3	-1.14456	0.704507	0.440055	0.0247543
MA0802.1.TBR1	-1.14197	0.422919	0.719054	0.0247247
MA0519.1.Stat5a::Stat5b	-1.14434	0.705822	0.438519	0.0243641
MA1621.1.Rbpjl	-1.10331	0.846659	0.256653	0.0243603
MA0108.2.TBP	1.09765	-0.859276	-0.238369	0.0242669
MA0073.1.RREB1	1.12517	-0.787285	-0.337888	0.024246
MA1116.1.RBPJ	-1.12141	0.79908	0.322334	0.0242299
MA0772.1.IRF7	-1.14729	0.686789	0.460496	0.0242253
MA0800.1.EOMES	-1.15036	0.48856	0.661801	0.0240518
MA0714.1.PITX3	-1.06067	0.925604	0.135064	0.0239999
MA0162.4.EGR1	1.11425	-0.81948	-0.294774	0.0239522
MA0840.1.Creb5	1.14789	-0.682373	-0.46552	0.0238967
MA0497.1.MEF2C	-1.10473	0.261366	0.843363	0.0238661
MA0036.3.GATA2	-1.08855	0.877875	0.210679	0.0238423
MA0091.1.TAL1::TCF3	-1.15324	0.526326	0.626913	0.0238421
MA0645.1.ETV6	-1.13227	0.762264	0.37001	0.0236642
MA1529.1.NHLH2	-1.02576	0.972073	0.0536904	0.023428
MA0488.1.JUN	1.15325	-0.626709	-0.526543	0.0233303
MA0474.2.ERG	-1.12618	0.783962	0.34222	0.0232581
MA0830.2.TCF4	-0.927736	1.05925	-0.131513	0.0232501
MA0677.1.Nr2f6	1.13567	-0.38704	-0.748632	0.023005
MA0694.1.ZBTB7B	1.12511	-0.33762	-0.78749	0.0229349
MA1625.1.Stat5b	-1.15428	0.55004	0.604237	0.022837
MA1561.1.SOX12	-1.13687	0.743475	0.393399	0.0228045
MA0659.2.MAFG	1.12738	-0.779922	-0.347461	0.0227993
MA0801.1.MGA	-1.12405	0.790908	0.33314	0.0227139
MA1630.1.Znf281	1.15382	-0.615921	-0.537901	0.0226371
MA0773.1.MEF2D	1.01861	-0.980293	-0.038313	0.0225874
MA1628.1.Zic1::Zic2	-1.05444	0.934799	0.119638	0.0223963
MA0743.2.SCRT1	-1.11825	0.808409	0.309837	0.0223899
MA0738.1.HIC2	1.05654	-0.124798	-0.931743	0.0223522
MA0666.1.MSX1	1.15436	-0.601527	-0.552831	0.0223054
MA0150.2.Nfe2l2	-1.1439	0.435526	0.708378	0.0223021
MA1574.1.THRB	1.1547	-0.57476	-0.579937	0.0222576
MA0138.2.REST	-0.685379	1.14748	-0.462104	0.0221759
MA0672.1.NKX2-3	-0.994973	1.00495	-0.0099792	0.0221554
MA0647.1.GRHL1	-1.08362	0.887243	0.196379	0.0220485
MA0475.2.FLI1	-1.12713	0.780768	0.346366	0.0220188
MA1560.1.SOHLH2	1.07905	-0.895527	-0.183524	0.0220007
MA0676.1.Nr2e1	1.15442	-0.554992	-0.599423	0.0219314
MA0809.2.TEAD4	-1.15211	0.642943	0.509171	0.0219184
MA1563.1.SOX18	-1.15085	0.656999	0.493854	0.0218667
MA0733.1.EGR4	1.101	-0.851916	-0.249082	0.021817
MA0103.3.ZEB1	-1.00408	0.995871	0.00820823	0.0217444
MA0024.3.E2F1	-1.04243	0.0910962	0.951335	0.0216774
MA0807.1.TBX5	-1.14191	0.719382	0.422528	0.0216203
MA0663.1.MLX	1.10455	-0.843774	-0.26078	0.0215305
MA0774.1.MEIS2	-1.1508	0.493253	0.657545	0.0214954
MA0650.2.HOXA13	1.00813	-0.991671	-0.0164557	0.0214921
MA1618.1.Ptf1a	-1.15418	0.607029	0.547154	0.0214773
MA0719.1.RHOXF1	1.06739	-0.152251	-0.915144	0.0213849
MA1647.1.PRDM4	-1.12751	0.779473	0.348042	0.0213755
MA0463.2.BCL6	-1.15462	0.589409	0.565207	0.0207759
MA0760.1.ERF	-1.13775	0.739591	0.398159	0.0207415
MA0823.1.HEY1	1.11927	-0.805456	-0.313813	0.0206657
MA0850.1.FOXP3	1.15461	-0.564569	-0.590038	0.0205856
MA0848.1.FOXO4	1.15461	-0.564569	-0.590038	0.0205856
MA0033.2.FOXL1	1.15461	-0.564569	-0.590038	0.0205856
MA0849.1.FOXO6	1.15461	-0.564569	-0.590038	0.0205856
MA0042.2.FOXI1	1.15461	-0.564569	-0.590038	0.0205856
MA1632.1.ATF2	1.15381	-0.537635	-0.616175	0.02049
MA1485.1.FERD3L	-1.0804	0.893119	0.187281	0.0204804
MA1585.1.ZKSCAN1	1.14507	-0.70143	-0.443639	0.0204429
MA0156.2.FEV	-1.12907	0.77407	0.354997	0.0204408
MA0625.1.NFATC3	-1.02783	0.058211	0.969623	0.0202887
MA0517.1.STAT1::STAT2	-1.13383	0.756179	0.377652	0.0202884
MA0770.1.HSF2	-1.15449	0.596158	0.558336	0.0200492
MA0831.2.TFE3	1.11273	-0.823524	-0.289206	0.0200445
MA0258.2.ESR2	-0.937407	1.05261	-0.115207	0.0200124
MA0117.2.Mafb	1.07946	-0.894808	-0.184647	0.0199906
MA0464.2.BHLHE40	1.12301	-0.794181	-0.328827	0.0199741
MA0043.3.HLF	1.1543	-0.550913	-0.60339	0.019971
MA1646.1.OSR2	-1.05442	0.93483	0.119586	0.0198835
MA1118.1.SIX1	0.778276	0.349587	-1.12786	0.0196286
MA0865.1.E2F8	-1.13315	0.374301	0.758854	0.0194068
MA1151.1.RORC	-1.14764	0.463391	0.684247	0.0193505
MA1571.1.TGIF2LX	-1.12634	0.342916	0.783428	0.019341
MA0803.1.TBX15	-1.14161	0.720957	0.420653	0.0191124
MA0806.1.TBX4	-1.14161	0.720957	0.420653	0.0191124
MA0711.1.OTX1	-1.05235	0.937779	0.114572	0.0190894
MA1420.1.IRF5	-1.07015	0.91069	0.159458	0.0190859
MA0483.1.Gfi1b	-1.11141	0.284446	0.826961	0.0190607
MA0014.3.PAX5	1.15297	-0.631279	-0.521686	0.0189446
MA1483.1.ELF2	-1.12075	0.80107	0.319683	0.0189193
MA1508.1.IKZF1	-1.11247	0.824214	0.288253	0.018861
MA0890.1.GBX2	1.08335	-0.887746	-0.195603	0.0186756
MA0160.1.NR4A2	-1.15221	0.641747	0.510463	0.0186653
MA1633.1.BACH1	-1.04895	0.106419	0.942535	0.0186248
MA0142.1.Pou5f1::Sox2	1.13507	-0.75116	-0.383905	0.0184332
MA0759.1.ELK3	-1.13797	0.73861	0.399358	0.0183963
MA1547.1.PITX2	-1.13343	0.757757	0.375676	0.0183868
MA0087.1.Sox5	-1.15452	0.594838	0.559684	0.0183539
MA0763.1.ETV3	-1.14155	0.721277	0.420271	0.0182834
MA0867.2.SOX4	-1.12315	0.793737	0.329414	0.0182626
MA1589.1.ZNF140	-1.11396	0.820258	0.293705	0.0182306
MA0606.1.NFAT5	-1.15191	0.645485	0.506421	0.0181385
MA0052.4.MEF2A	1.1469	-0.689465	-0.457439	0.0180541
MA0051.1.IRF2	-1.13117	0.766429	0.364743	0.0180483
MA0842.2.NRL	1.15317	-0.525079	-0.628089	0.0180243
MA0152.1.NFATC2	-1.15192	0.506658	0.645267	0.0178058
MA0048.2.NHLH1	-0.596192	1.15449	-0.558301	0.0177374
MA0028.2.ELK1	-1.13491	0.75179	0.383123	0.0176661
MA0698.1.ZBTB18	-1.11475	0.81813	0.296624	0.0176419
MA0038.2.GFI1	-1.0082	0.0166132	0.99159	0.0176193
MA0510.2.RFX5	-1.05291	0.936988	0.115921	0.0174367
MA0682.2.PITX1	-1.0387	0.956184	0.0825181	0.0173355
MA0771.1.HSF4	-1.06389	0.920663	0.143229	0.0172268
MA0667.1.MYF6	-0.859836	-0.237549	1.09738	0.0171313
MA0779.1.PAX1	-1.12955	0.357201	0.772349	0.0170508
MA0513.1.SMAD2::SMAD3::SMAD4	-1.11303	0.822728	0.290304	0.0170146
MA0116.1.Znf423	-0.952357	1.04165	-0.0892964	0.0168687
MA1637.1.EBF3	-0.354504	1.12896	-0.774455	0.0168533
MA0642.1.EN2	0.242488	-1.09895	0.856457	0.0167774
MA0514.1.Sox3	-1.03806	0.957007	0.0810534	0.0167326
MA0688.1.TBX2	-1.14602	0.450645	0.695378	0.0167243
MA0470.2.E2F4	-1.06872	0.155719	0.913006	0.0166047
MA1102.2.CTCFL	1.15387	-0.539055	-0.614816	0.0165864
MA0641.1.ELF4	-1.11659	0.813086	0.303505	0.016583
MA0002.2.RUNX1	-0.910692	1.07015	-0.159455	0.016567
MA0521.1.Tcf12	-0.690212	1.1468	-0.456583	0.0164205
MA0875.1.BARX1	1.15326	-0.526765	-0.626499	0.0163766
MA1534.1.NR1I3	1.15217	-0.509903	-0.642266	0.0163623
MA0653.1.IRF9	-0.93225	1.0562	-0.123945	0.0163591
MA0832.1.Tcf21	-1.03989	0.954651	0.0852405	0.0163556
MA0636.1.BHLHE41	1.10449	-0.843914	-0.26058	0.0163274
MA0136.2.ELF5	-1.08953	0.87596	0.213572	0.0162497
MA0652.1.IRF8	-0.81507	1.11588	-0.300805	0.0157188
MA0697.1.ZIC3	-0.91285	1.06882	-0.155971	0.0157086
MA0764.2.ETV4	-1.05265	0.937356	0.115293	0.0155309
MA0527.1.ZBTB33	1.07815	-0.897111	-0.181043	0.0154323
MA1599.1.ZNF682	1.10402	-0.84503	-0.258986	0.0153925
MA0821.1.HES5	-1.11266	0.288949	0.82371	0.0151015
MA0664.1.MLXIPL	1.03833	-0.956663	-0.0816652	0.0150937
MA0781.1.PAX9	-1.13504	0.383765	0.751274	0.0150732
MA0691.1.TFAP4	-1.14504	0.443425	0.701614	0.0150655
MA1100.2.ASCL1	0.069372	0.963508	-1.03288	0.0149825
MA1540.1.NR5A1	1.14922	-0.477288	-0.671931	0.0149381
MA0805.1.TBX1	-1.12548	0.78629	0.339188	0.0149311
MA1604.1.Ebf2	-0.234653	1.09646	-0.861807	0.0148965
MA1466.1.ATF6	1.13392	-0.378086	-0.755832	0.014887
MA0737.1.GLIS3	-0.977386	1.02118	-0.0437889	0.0147767
MA0154.4.EBF1	-0.351421	1.12827	-0.776853	0.0147719
MA0649.1.HEY2	1.14298	-0.713588	-0.429396	0.0145781
MA1150.1.RORB	-1.14521	0.444689	0.700526	0.0145262
MA0062.3.GABPA	-1.05158	0.938871	0.112708	0.0144857
MA1579.1.ZBTB26	-0.0379473	1.01843	-0.980486	0.0144579
MA0066.1.PPARG	1.08178	-0.191165	-0.890619	0.0144075
MA1514.1.KLF17	1.1299	-0.358809	-0.771091	0.0143821
MA0761.2.ETV1	-1.06427	0.920069	0.144204	0.0143109
MA0673.1.NKX2-8	1.02233	-0.046257	-0.976069	0.0141003
MA0017.2.NR2F1	0.97661	0.0452436	-1.02185	0.0140302
MA0591.1.Bach1::Mafk	-1.1215	0.798817	0.322684	0.0140004
MA1525.1.NFATC4	-1.12864	0.353047	0.775589	0.0139898
MA0092.1.Hand1::Tcf3	-1.11629	0.813934	0.302352	0.013979
MA0808.1.TEAD3	-1.15312	0.524183	0.628932	0.0138394
MA1581.1.ZBTB6	-1.05422	0.935116	0.119102	0.0138233
MA1117.1.RELB	-1.12321	0.793556	0.329653	0.0137993
MA0616.2.HES2	1.13284	-0.760087	-0.372752	0.0137114
MA0729.1.RARA	0.923463	0.138613	-1.06208	0.0136939
MA0745.2.SNAI2	-1.04662	0.945735	0.100882	0.0136743
MA0592.3.ESRRA	-1.13035	0.769461	0.360888	0.0136409
MA0104.4.MYCN	1.1401	-0.411532	-0.728569	0.0135789
MA0768.1.LEF1	-0.74895	1.1356	-0.386646	0.0134135
MA0769.2.TCF7	-1.09058	0.873896	0.21668	0.0133165
MA1119.1.SIX2	-1.11801	0.809099	0.308906	0.0131599
MA1587.1.ZNF135	-1.0663	0.916892	0.149404	0.0131037
MA0032.2.FOXC1	0.959802	-1.03586	0.0760536	0.0130971
MA1627.1.Wt1	1.1491	-0.67289	-0.476214	0.0128259
MA0816.1.Ascl2	-0.148835	1.06608	-0.917241	0.012736
MA0820.1.FIGLA	-1.03375	0.96243	0.0713218	0.0127273
MA0471.2.E2F6	1.1514	-0.651208	-0.500196	0.0127079
MA0767.1.GCM2	-1.07274	0.906399	0.16634	0.0126045
MA1641.1.MYF5	-0.651688	1.15136	-0.499673	0.0124181
MA0889.1.GBX1	0.380532	-1.1344	0.753872	0.0123205
MA0693.2.VDR	0.145396	0.919343	-1.06474	0.0122881
MA0504.1.NR2C2	1.12746	-0.779663	-0.347796	0.0122877
MA0040.1.Foxq1	-0.343263	-0.783161	1.12642	0.0122581
MA1112.2.NR4A1	1.15137	-0.499744	-0.651622	0.0122578
MA0018.4.CREB1	1.14389	-0.435453	-0.708441	0.0122196
MA0735.1.GLIS1	-1.15452	0.595172	0.559343	0.0122119
MA0147.3.MYC	1.13068	-0.768248	-0.362432	0.0121929
MA1655.1.ZNF341	-0.492751	1.15075	-0.658001	0.0121759
MA0643.1.Esrrg	0.597005	-1.15447	0.55747	0.0121176
MA0871.2.TFEC	1.05228	-0.93788	-0.1144	0.0120979
MA0863.1.MTF1	-0.806068	1.11906	-0.31299	0.0118801
MA0144.2.STAT3	-1.13007	0.359615	0.770459	0.0118168
MA1108.2.MXI1	-1.05543	0.933368	0.122058	0.0117155
MA0480.1.Foxo1	1.01949	-0.979295	-0.0401979	0.0115285
MA0595.1.SREBF1	1.14456	-0.440017	-0.70454	0.0115034
MA0739.1.Hic1	-1.0653	0.91846	0.146842	0.0114161
MA1114.1.PBX3	0.342448	-1.12624	0.783787	0.0112914
MA1147.1.NR4A2::RXRA	0.849429	0.252672	-1.1021	0.0111184
MA1122.1.TFDP1	1.15055	-0.659958	-0.490595	0.0109756
MA0084.1.SRY	-1.15277	0.518558	0.63421	0.010817
MA0030.1.FOXF2	-1.0508	0.939963	0.110839	0.0108167
MA0486.2.HSF1	-1.10767	0.836334	0.271332	0.0107171
MA0846.1.FOXC2	-1.11137	0.284321	0.827051	0.0107163
MA0638.1.CREB3	0.993645	0.0125903	-1.00624	0.0106987
MA0799.1.RFX4	-0.788119	1.12492	-0.336797	0.0106923
MA0819.1.CLOCK	-0.740143	1.13763	-0.397483	0.0104625
MA1583.1.ZFP57	-0.866663	1.09414	-0.22748	0.0104453
MA1656.1.ZNF449	-0.804118	1.11973	-0.315607	0.0103939
MA1146.1.NR1H4::RXRA	-0.0548409	1.02629	-0.971451	0.0103647
MA0146.2.Zfx	-1.0905	0.874042	0.21646	0.0100745
MA0598.3.EHF	-0.770744	1.13	-0.359252	0.0100726
MA0637.1.CENPB	-1.13228	0.370013	0.762262	0.0100067
MA0148.4.FOXA1	0.413226	-1.14039	0.727161	0.0099342
MA1473.1.CDX4	-1.14434	0.43851	0.70583	0.00986777
MA0696.1.ZIC1	-0.837093	1.10735	-0.270261	0.00984411
MA0748.2.YY2	-0.962155	1.03397	-0.071817	0.00979291
MA0498.2.MEIS1	0.253084	-1.10223	0.849143	0.00973762
MA0689.1.TBX20	-1.11698	0.304993	0.81199	0.00971925
MA0597.1.THAP1	-0.555285	1.15442	-0.599138	0.0096056
MA1567.1.TBX6	-0.931181	-0.125744	1.05692	0.00959753
MA0758.1.E2F7	-0.30245	-0.813862	1.11631	0.00959157
MA0520.1.Stat6	-1.06852	0.913341	0.155176	0.00955655
MA1624.1.Stat5a	-1.14853	0.677503	0.471028	0.00955078
MA0484.2.HNF4G	-0.503272	1.15166	-0.648386	0.00952441
MA0870.1.Sox1	-1.1262	0.342293	0.783907	0.00944561
MA0609.2.CREM	-1.01329	0.986159	0.0271294	0.0094338
MA0859.1.Rarg	-0.975789	1.02257	-0.0467795	0.00940904
MA0124.2.Nkx3-1	1.12974	-0.35808	-0.771662	0.00930832
MA0811.1.TFAP2B	0.943066	0.105503	-1.04857	0.00923067
MA1535.1.NR2C1	-1.14263	0.427117	0.715515	0.00910976
MA0111.1.Spz1	-1.08174	0.890705	0.19103	0.00907465
MA0473.3.ELF1	-0.502947	1.15163	-0.648684	0.00903248
MA0076.2.ELK4	-0.999044	1.00095	-0.00190845	0.00895318
MA1573.1.THAP11	-0.678751	-0.46962	1.14837	0.00885883
MA0114.4.HNF4A	-0.226217	1.09373	-0.867513	0.00882705
MA0524.2.TFAP2C	0.859865	0.237506	-1.09737	0.00880141
MA0844.1.XBP1	0.705961	0.438356	-1.14432	0.00876599
MA1650.1.ZBTB14	1.1541	-0.609339	-0.544759	0.00871175
MA1600.1.ZNF684	0.823115	0.289771	-1.11289	0.00869949
MA0131.2.HINFP	0.659549	0.491046	-1.1506	0.00868856
MA1649.1.ZBTB12	-0.42644	1.14253	-0.716087	0.00867718
MA0839.1.CREB3L1	0.0601285	0.968579	-1.02871	0.00853483
MA0798.2.RFX3	-0.303348	1.11655	-0.813201	0.00850747
MA0834.1.ATF7	1.15001	-0.66501	-0.485004	0.00843359
MA1120.1.SOX13	-0.972584	1.02533	-0.0527451	0.00838075
MA1493.1.HES6	0.79559	0.326966	-1.12256	0.0083105
MA0523.1.TCF7L2	-1.03014	0.966854	0.0632857	0.00812811
MA0006.1.Ahr::Arnt	-0.982425	1.01669	-0.034269	0.00812502
MA0509.2.RFX1	-0.24221	1.09886	-0.856648	0.00810742
MA0080.5.SPI1	-1.13585	0.747892	0.387955	0.00806752
MA0050.2.IRF1	-1.15095	0.655977	0.494976	0.00803719
MA0528.2.ZNF263	1.12683	-0.345013	-0.781812	0.00792492
MA0600.2.RFX2	-0.690737	1.14672	-0.455982	0.00788438
MA1152.1.SOX15	-0.714246	1.14286	-0.428618	0.00788173
MA0119.1.NFIC::TLX1	-1.00098	0.999018	0.00196131	0.00785191
MA0613.1.FOXG1	1.14854	-0.677451	-0.471086	0.00781779
MA0852.2.FOXK1	-1.0552	0.121506	0.933695	0.00775374
MA0515.1.Sox6	-1.13578	0.748161	0.387622	0.00769432
MA0665.1.MSC	-1.01406	0.028742	0.985319	0.00752604
MA0751.1.ZIC4	0.357354	0.77223	-1.12958	0.00748313
MA1491.1.GLI3	-0.521517	1.15296	-0.631438	0.00742947
MA1615.1.Plagl1	-1.04387	0.949434	0.0944326	0.00741722
MA0686.1.SPDEF	-0.879045	1.08795	-0.208906	0.00737591
MA1558.1.SNAI1	-0.827639	1.11114	-0.283504	0.00736399
MA0467.1.Crx	-1.02115	0.0437255	0.97742	0.0072673
MA0046.2.HNF1A	1.13913	-0.405878	-0.733249	0.00720975
MA1683.1.FOXA3	-1.14809	0.467219	0.680874	0.00719074
MA0603.1.Arntl	0.708378	-1.1439	0.435526	0.00718598
MA1565.1.TBX18	-1.10317	0.846976	0.256199	0.00717117
MA0139.1.CTCF	0.938678	0.113038	-1.05172	0.0071319
MA1531.1.NR1D1	1.05503	-0.121098	-0.933937	0.00712573
MA1559.1.SNAI3	-0.16865	1.0736	-0.904951	0.0070794
MA1541.1.NR6A1	0.294406	0.819748	-1.11415	0.00707371
MA0149.1.EWSR1-FLI1	-0.519969	1.15286	-0.63289	0.00700012
MA0518.1.Stat4	-0.980939	-0.0370895	1.01803	0.00698154
MA0614.1.Foxj2	1.15097	-0.495182	-0.655789	0.00695424
MA0003.4.TFAP2A	-0.414948	1.14067	-0.725727	0.00684996
MA0596.1.SREBF2	1.09537	-0.23126	-0.864109	0.00675974
MA0857.1.Rarb	0.537196	0.616595	-1.15379	0.00673975
MA1533.1.NR1I2	0.467197	0.680893	-1.14809	0.00667401
MA1148.1.PPARA::RXRA	1.07567	-0.901421	-0.174253	0.00659346
MA0736.1.GLIS2	-0.667547	1.14973	-0.482183	0.00658591
MA1474.1.CREB3L4	1.12743	-0.34766	-0.779768	0.00654257
MA0081.2.SPIB	-0.774892	1.12883	-0.353943	0.00647275
MA1554.1.RFX7	-0.219459	1.0915	-0.872044	0.0063355
MA0868.2.SOX8	1.15457	-0.562148	-0.59242	0.00629815
MA0522.3.TCF3	0.732773	0.406454	-1.13923	0.00628218
MA1645.1.NKX2-2	-0.690456	1.14676	-0.456304	0.00618765
MA0734.2.GLI2	-0.799794	1.12118	-0.321385	0.00617059
MA1596.1.ZNF460	0.917689	0.148104	-1.06579	0.00616569
MA0640.2.ELF3	-0.86872	1.09314	-0.224423	0.00615994
MA0622.1.Mlxip	-1.11682	0.30438	0.812442	0.00611973
MA1569.1.TFAP2E	0.87139	0.220438	-1.09183	0.00609139
MA1652.1.ZKSCAN5	1.14205	-0.718664	-0.423382	0.00604573
MA0864.2.E2F2	-0.991666	-0.016464	1.00813	0.00593376
MA1651.1.ZFP42	-1.00299	0.996984	0.0060045	0.0059239
MA1153.1.Smad4	-0.893099	1.08041	-0.187313	0.0059046
MA1562.1.SOX14	-1.01687	0.0346324	0.982234	0.00587119
MA1421.1.TCF7L1	0.447916	0.69774	-1.14566	0.00563789
MA0058.3.MAX	1.055	-0.933987	-0.121013	0.00554035
MA1105.2.GRHL2	0.948457	-1.0446	0.096142	0.00551208
MA0620.3.MITF	-0.592244	-0.562327	1.15457	0.00539051
MA0065.2.Pparg::Rxra	-0.809092	1.11801	-0.308915	0.00538789
MA0505.1.Nr5a2	1.14256	-0.426631	-0.715926	0.00522098
MA0031.1.FOXD1	-1.15024	0.662954	0.487283	0.00513288
MA0482.2.GATA4	-1.10424	0.259743	0.8445	0.00511255
MA0891.1.GSC2	-1.08895	0.877095	0.211859	0.00505345
MA0259.1.ARNT::HIF1A	-1.10496	0.262126	0.84283	0.00502976
MA0902.2.HOXB2	-0.356746	-0.772705	1.12945	0.00501236
MA0465.2.CDX2	0.337283	-1.12503	0.787747	0.00496111
MA0795.1.SMAD3	-0.455523	1.14666	-0.691137	0.0048667
MA1643.1.NFIB	-0.864473	1.0952	-0.230723	0.00486176
MA1111.1.NR2F2	-1.05306	0.116285	0.936773	0.00479722
MA0137.3.STAT1	-1.05272	0.115469	0.937253	0.00477547
MA0593.1.FOXP2	1.15344	-0.623385	-0.530058	0.0047611
MA0695.1.ZBTB7C	0.693297	0.453042	-1.14634	0.00466731
MA0825.1.MNT	1.02006	-0.978655	-0.0414041	0.00464994
MA0059.1.MAX::MYC	-0.937878	1.05228	-0.114403	0.00462087
MA0095.2.YY1	0.847011	0.256148	-1.10316	0.00451936
MA0063.2.NKX2-5	1.15235	-0.512457	-0.639897	0.0044484
MA1103.2.FOXK2	0.9349	0.119467	-1.05437	0.00436402
MA1566.1.TBX3	-0.0509935	-0.973528	1.02452	0.00415118
MA0750.2.ZBTB7A	-0.637587	1.15253	-0.51494	0.00402568
MA1106.1.HIF1A	-1.03126	0.0657686	0.965492	0.00400353
MA1518.1.LHX1	0.226258	0.867486	-1.09374	0.00391515
MA0019.1.Ddit3::Cebpa	0.522981	-1.15304	0.630063	0.00383856
MA1532.1.NR1D2	0.029022	0.985173	-1.0142	0.0035805
MA0479.1.FOXH1	-0.90941	1.07093	-0.161518	0.00357371
MA1588.1.ZNF136	1.107	-0.83796	-0.269037	0.00353679
MA0626.1.Npas2	-1.02247	0.0465642	0.975904	0.00347986
MA0765.2.ETV5	-0.27191	1.10783	-0.835924	0.00344883
MA1601.1.ZNF75D	-0.530383	1.15346	-0.623077	0.00340801
MA0468.1.DUX4	1.15047	-0.660786	-0.489681	0.00338506
MA0794.1.PROX1	-0.0586045	1.02801	-0.969409	0.00332318
MA1584.1.ZIC5	0.76452	0.367161	-1.13168	0.00326045
MA1593.1.ZNF317	0.0126318	0.993624	-1.00626	0.00319971
MA0163.1.PLAG1	-0.334054	1.12427	-0.790211	0.00307506
MA0155.1.INSM1	0.403842	0.734927	-1.13877	0.00296951
MA0088.2.ZNF143	-0.483607	-0.666268	1.14987	0.00288992
MA0047.3.FOXA2	0.761029	-1.1326	0.371566	0.00278009
MA0836.2.CEBPD	1.01075	-0.988897	-0.0218486	0.00277577
MA0526.3.USF2	-0.592495	-0.562072	1.15457	0.00234525
MA0093.3.USF1	-0.342606	-0.783666	1.12627	0.00217418
MA0004.1.Arnt	0.0896512	-1.04181	0.952156	0.00209995
MA0151.1.Arid3a	1.14038	-0.413182	-0.727197	0.00205232
MA1606.1.Foxf1	-1.0156	0.0319688	0.983632	0.00194012
MA0822.1.HES7	0.941091	-1.04999	0.108904	0.00143619
MA0157.2.FOXO3	-1.12816	0.777262	0.350895	0.00138613
MA1154.1.ZNF282	0.419348	-1.1414	0.722051	0.000720707
MA0481.3.FOXP1	0.97974	-1.0191	0.0393579	0.000589292
MA0648.1.GSC	-0.552488	-0.60186	1.15435	0.00031921

## Sheet: Enhancer DiffFootprinting GOBP
GO-ID	Description	qValue
GO:0006357	Regulation of transcription by RNA polymerase II	1.11e-17
GO:0140467	Integrated stress response signaling	1.23e-11
GO:0045944	Positive regulation of transcription by RNA polymerase II	1.29e-09
GO:0000122	Negative regulation of transcription by RNA polymerase II	2.68e-08
GO:1902895	Positive regulation of miRNA transcription	9.39e-07
GO:0071277	Cellular response to calcium ion	1.54e-05
GO:0007179	Transforming growth factor beta receptor signaling pathway	2.12e-05
GO:0002573	Myeloid leukocyte differentiation	9.83e-05
GO:0060395	SMAD protein signal transduction	0.00022
GO:0051412	Response to corticosterone	0.00045
GO:0002521	Leukocyte differentiation	0.00077
GO:0009612	Response to mechanical stimulus	0.00077
GO:0009410	Response to xenobiotic stimulus	0.001
GO:0032570	Response to progesterone	0.0026
GO:0006351	Transcription, DNA-templated	0.0028
GO:0010035	Response to inorganic substance	0.0032
GO:0007565	Female pregnancy	0.006
GO:0007183	SMAD protein complex assembly	0.0073
GO:0001701	In utero embryonic development	0.0091
GO:2000144	Positive regulation of DNA-templated transcription, initiation	0.0092
GO:0048617	Embryonic foregut morphogenesis	0.0102
GO:0009629	Response to gravity	0.0118
GO:0038092	Nodal signaling pathway	0.0131
GO:0048340	Paraxial mesoderm morphogenesis	0.0131
GO:0031053	Primary miRNA processing	0.0168
GO:0048145	Regulation of fibroblast proliferation	0.018
GO:0051591	Response to cAMP	0.019
GO:0072331	Signal transduction by p53 class mediator	0.0201
GO:0097305	Response to alcohol	0.0201
GO:0001666	Response to hypoxia	0.0281
GO:0002076	Osteoblast development	0.0281
GO:0060039	Pericardium development	0.0306
GO:0060218	Hematopoietic stem cell differentiation	0.0319
GO:2000319	Regulation of T-helper 17 cell differentiation	0.0319
GO:0043011	Myeloid dendritic cell differentiation	0.0344
GO:0023019	Signal transduction involved in regulation of gene expression	0.0397
GO:1901522	Positive regulation of transcription from RNA polymerase II promoter involved in cellular response to chemical stimulus	0.0397
GO:0002360	T cell lineage commitment	0.0411
GO:0031065	Positive regulation of histone deacetylation	0.0411
GO:0071456	Cellular response to hypoxia	0.0411
GO:1903131	Mononuclear cell differentiation	0.0411
GO:0035994	Response to muscle stretch	0.044
GO:0030325	Adrenal gland development	0.0466
GO:0017015	Regulation of transforming growth factor beta receptor signaling pathway	0.0482
GO:0001649	Osteoblast differentiation	0.0488

## Sheet: Promoter DiffFootprinting GOBP
GO-ID	Description	qValue
GO:0006357	Regulation of transcription by RNA polymerase II	6.71e-28
GO:0045944	Positive regulation of transcription by RNA polymerase II	8.92e-14
GO:0080182	Histone H3-K4 trimethylation	0.0027
GO:0140467	Integrated stress response signaling	0.0065
GO:0021869	Forebrain ventricular zone progenitor cell division	0.0155
GO:2000648	Positive regulation of stem cell proliferation	0.0179
GO:0008544	Epidermis development	0.0255
GO:0031056	Regulation of histone modification	0.0408
GO:0035065	Regulation of histone acetylation	0.0429
